# Supplementary material for: Expression Patterns of Plasmodium falciparum Clonally Variant Genes at the Onset of a Blood Infection in Malaria-Naive Humans
Source: mBio. 2021 Aug 3;12(4):e01636-21. doi: 10.1128/mBio.01636-21 (PMC8406225; doi:10.1128/mBio.01636-21)
Supplement: DATA SET S2 [file mbio.01636-21-sd002.xls]

## Sheet: Description
P. falciparum CVGs, based on PlasmoDB release 46. The list was created based on the following sources and criteria to determine if a gene is clonally variant:
1. Showed clonally variant expression in the transcriptomic analysis of isogenic subclones (Rovira-Graells et al. 2012, PMID 22415456, Table S2).
2. Was positive for the heterochromatin marks HP1 or H3K9me3 by at least one of the following approaches, in the studies cited:
a. ChIP-seq, from Fraschka et al. 2018, PMID 29503181.
b. ChIP on ChIP, from Flueck et al. 2009, PMID 19730695; Lopez-Rubio et al. 2009, PMID 19218088; and Salcedo-Amaya et al. 2009, PMID 19497874.
3. Was positive for the heterochromatin mark H3K9me3 in our unpublished ChIP-seq analyses.
4. Belong to the CVG families var, stevor, rifin, pfmc-2TM or dnajIII.
Genes were classified as CVG if they fulfilled criterion 3 or 4, or appeared in at least two of the lists used for criterion 1 and 2.
The "Gene classification" tab provides information for each gene in the genome about variant expression or presence of heterochromatin marks in the different datasets, whereas the "CVGs" tab provides a list of all the genes classified as CVGs.

## Sheet: Gene classification
Gene ID	Annotation	Family	Variantome (Rovira-Graells)	HP1 ChIP-seq (Fraschka)	H3K9me3 or HP1 ChIP on ChIP (Flueck, López-Rubio or Salcedo-Amaya)	Our unpublished ChIP-seq	From CVG families var, stevor, rifin, pfmc-2TM or dnajIII	Classified as CVG
PF3D7_0100100	erythrocyte membrane protein 1, PfEMP1	VAR		YES	YES	YES	YES	YES
PF3D7_0100200	rifin	RIFIN	YES	YES	YES	YES	YES	YES
PF3D7_0100300	erythrocyte membrane protein 1, PfEMP1	VAR	YES	YES	YES	YES	YES	YES
PF3D7_0100400	rifin	RIFIN	YES	YES	YES	YES	YES	YES
PF3D7_0100500	erythrocyte membrane protein 1 (PfEMP1), exon 1, pseudogene	VAR		YES		YES	YES	YES
PF3D7_0100600	rifin	RIFIN		YES	YES	YES	YES	YES
PF3D7_0100700	Plasmodium exported protein, unknown function, fragment	OTHER		YES		YES		YES
PF3D7_0100800	rifin	RIFIN		YES	YES	YES	YES	YES
PF3D7_0100900	rifin	RIFIN		YES	YES	YES	YES	YES
PF3D7_0101000	rifin	RIFIN		YES	YES	YES	YES	YES
PF3D7_0101100	exported protein family 4	OTHER				YES		YES
PF3D7_0101200	exported protein family 3	OTHER				YES		YES
PF3D7_0101300	Pfmc-2TM Maurer's cleft two transmembrane protein	PFMC-2TM	YES	YES	YES	YES	YES	YES
PF3D7_0101400	exported protein family 1, pseudogene	OTHER			YES	YES		YES
PF3D7_0101500	erythrocyte membrane protein 1 (PfEMP1), exon 2, pseudogene	VAR				YES	YES	YES
PF3D7_0101600	rifin	RIFIN		YES	YES	YES	YES	YES
PF3D7_0101700	erythrocyte membrane protein 1 (PfEMP1), exon 2, pseudogene	VAR			YES	YES	YES	YES
PF3D7_0101800	stevor	STEVOR		YES	YES	YES	YES	YES
PF3D7_0101900	rifin	RIFIN		YES	YES	YES	YES	YES
PF3D7_0102000	Plasmodium exported protein (PHISTa), unknown function, pseudogene	PHIST	YES	YES	YES	YES		YES
PF3D7_0102100	stevor, pseudogene	STEVOR		YES	YES	YES	YES	YES
PF3D7_0102200	ring-infected erythrocyte surface antigen	DNAJ	YES	YES		YES		YES
PF3D7_0102300	Plasmodium exported protein, unknown function
PF3D7_0102400	lysophospholipase, putative, pseudogene
PF3D7_0102500	erythrocyte binding antigen-181			YES
PF3D7_0102600	serine/threonine protein kinase, FIKK family	FIKK
PF3D7_0102700	merozoite-associated tryptophan-rich antigen
PF3D7_0102800	seipin domain-containing protein, putative
PF3D7_0102900	aspartate--tRNA ligase
PF3D7_0103000	vacuolar protein sorting-associated protein VTA1, putative
PF3D7_0103100	vacuolar protein sorting-associated protein 51, putative
PF3D7_0103200	nucleoside transporter 4
PF3D7_0103300	conserved protein, unknown function
PF3D7_0103400	zinc-carboxypeptidase, putative
PF3D7_0103500	conserved Plasmodium protein, unknown function
PF3D7_0103600	ATP-dependent RNA helicase, putative
PF3D7_0103700	L-seryl-tRNA(Sec) kinase, putative
PF3D7_0103800	actin-related protein
PF3D7_0103900	parasite-infected erythrocyte surface protein
PF3D7_0104000	thrombospondin-related sporozoite protein
PF3D7_0104100	conserved Plasmodium membrane protein, unknown function
PF3D7_0104200	StAR-related lipid transfer protein
PF3D7_0104300	ubiquitin carboxyl-terminal hydrolase 1, putative
PF3D7_0104400	4-hydroxy-3-methylbut-2-enyl diphosphate reductase
PF3D7_0104500	conserved protein, unknown function
PF3D7_0104600	conserved Plasmodium protein, unknown function
PF3D7_0104700	major facilitator superfamily-related transporter, putative
PF3D7_0104800	novel putative transporter 1, putative
PF3D7_0104900	RNase MRP
PF3D7_0105000	unspecified product
PF3D7_0105100	conserved Apicomplexan protein, unknown function
PF3D7_0105200	heptatricopeptide repeat and RAP domain-containing protein, putative
PF3D7_0105300	cyclase-associated protein
PF3D7_0105400	conserved Plasmodium protein, unknown function
PF3D7_0105500	conserved protein, unknown function
PF3D7_0105600	conserved Plasmodium protein, unknown function
PF3D7_0105700	asparagine-rich antigen Pfa35-2
PF3D7_0105800	cyclin-dependent kinases regulatory subunit, putative
PF3D7_0105900	3'-5' exonuclease, putative
PF3D7_0106000	conserved protein, unknown function
PF3D7_0106100	V-type proton ATPase subunit C, putative
PF3D7_0106200	EF hand domain-containing protein, putative
PF3D7_0106300	calcium-transporting ATPase
PF3D7_0106400	pre-rRNA-processing protein TSR2, putative
PF3D7_0106500	conserved Plasmodium protein, unknown function
PF3D7_0106600	conserved Plasmodium protein, unknown function
PF3D7_0106700	small ribosomal subunit assembling AARP2 protein
PF3D7_0106800	ras-related protein Rab-5C
PF3D7_0106900	2-C-methyl-D-erythritol 4-phosphate cytidylyltransferase, putative
PF3D7_0107000	centrin-1
PF3D7_0107100	conserved protein, unknown function
PF3D7_0107200	CCR4 domain-containing protein 3, putative
PF3D7_0107300	conserved Plasmodium protein, unknown function
PF3D7_0107400	ATP synthase-associated protein, putative
PF3D7_0107500	Niemann-Pick type C1-related protein
PF3D7_0107600	eukaryotic translation initiation factor 2-alpha kinase 2, putative
PF3D7_0107700	dolichyl-diphosphooligosaccharide--protein glycosyltransferase subunit OST3/OST6, putative
PF3D7_0107800	double-strand break repair protein MRE11
PF3D7_0107900	conserved Plasmodium protein, unknown function
PF3D7_0108000	proteasome subunit beta type-3, putative
PF3D7_0108100	conserved protein, unknown function
PF3D7_0108300	conserved Plasmodium protein, unknown function
PF3D7_0108400	mitochondrial carrier protein, putative
PF3D7_0108500	conserved Plasmodium protein, unknown function	OTHER	YES		YES			YES
PF3D7_0108600	conserved protein, unknown function
PF3D7_0108700	secreted ookinete protein, putative
PF3D7_0108800	mitochondrial carrier protein, putative
PF3D7_0108900	unspecified product
PF3D7_0109000	photosensitized INA-labeled protein PHIL1
PF3D7_0109100	LCCL domain-containing protein
PF3D7_0109200	cleavage and polyadenylation specificity factor subunit 5, putative
PF3D7_0109300	fatty acid elongation protein, GNS1/SUR4 family, putative
PF3D7_0109400	tubulin-specific chaperone a, putative
PF3D7_0109500	N-acetyltransferase, GNAT family, putative
PF3D7_0109600	cold-shock protein, putative
PF3D7_0109700	rRNA biogenesis protein RRP36, putative
PF3D7_0109800	phenylalanine--tRNA ligase alpha subunit
PF3D7_0109850	phosphatidate cytidylyltransferase, putative
PF3D7_0109950	conserved protein, unknown function
PF3D7_0110000	conserved Plasmodium protein, unknown function
PF3D7_0110100	selenocysteine-specific elongation factor, putative
PF3D7_0110200	FAD-linked sulfhydryl oxidase ERV1, putative
PF3D7_0110300	Plasmodium RNA of unknown function RUF5
PF3D7_0110400	DNA-directed RNA polymerase II subunit RPB9, putative
PF3D7_0110500	bromodomain protein, putative
PF3D7_0110600	phosphatidylinositol-4-phosphate 5-kinase
PF3D7_0110700	chromatin assembly factor 1 protein WD40 domain, putative
PF3D7_0110800	transcription initiation factor TFIIB, putative
PF3D7_0110900	adenylate kinase-like protein 1
PF3D7_0111000	kinesin-8, putative
PF3D7_0111200	conserved protein, unknown function
PF3D7_0111300	P-loop containing nucleoside triphosphate hydrolase, putative
PF3D7_0111400	conserved Plasmodium protein, unknown function
PF3D7_0111500	UMP-CMP kinase, putative
PF3D7_0111600	conserved Plasmodium protein, unknown function
PF3D7_0111700	conserved protein, unknown function
PF3D7_0111800	eukaryotic translation initiation factor 4E, putative
PF3D7_0111900	conserved protein, unknown function
PF3D7_0112000	TatD-like deoxyribonuclease
PF3D7_0112100	conserved Plasmodium protein, unknown function
PF3D7_0112200	multidrug resistance-associated protein 1
PF3D7_0112300	18S ribosomal RNA
PF3D7_0112400	unspecified product
PF3D7_0112500	5.8S ribosomal RNA				YES
PF3D7_0112600	unspecified product	OTHER	YES		YES			YES
PF3D7_0112700	28S ribosomal RNA				YES
PF3D7_0112800	Plasmodium exported protein (hyp11), unknown function	HYP
PF3D7_0112900	Plasmodium exported protein, unknown function		YES
PF3D7_0113000	glutamic acid-rich protein GARP		YES
PF3D7_0113100	surface-associated interspersed protein 1.1 (SURFIN 1.1)				YES
PF3D7_0113200	Plasmodium exported protein, unknown function	OTHER		YES	YES			YES
PF3D7_0113300	Plasmodium exported protein (hyp1), unknown function	HYP
PF3D7_0113400	Plasmodium exported protein, unknown function
PF3D7_0113600	surface-associated interspersed protein 1.2 (SURFIN 1.2), pseudogene				YES
PF3D7_0113700	heat shock protein 40, type II	DNAJ				YES		YES
PF3D7_0113800	DBL containing protein, unknown function	OTHER	YES	YES	YES	YES		YES
PF3D7_0113900	CX3CL1-binding protein 1
PF3D7_0114000	exported protein family 1	DNAJ			YES	YES	YES	YES
PF3D7_0114100	Pfmc-2TM Maurer's cleft two transmembrane protein	PFMC-2TM		YES	YES	YES	YES	YES
PF3D7_0114200	exported protein family 3	HYP	YES	YES	YES	YES		YES
PF3D7_0114300	exported protein family 4, pseudogene	OTHER	YES	YES	YES	YES		YES
PF3D7_0114400	erythrocyte membrane protein 1 (PfEMP1), exon 2, pseudogene	VAR		YES	YES	YES	YES	YES
PF3D7_0114500	Plasmodium exported protein (hyp10), unknown function	HYP	YES	YES	YES	YES		YES
PF3D7_0114600	stevor, pseudogene	STEVOR		YES	YES	YES	YES	YES
PF3D7_0114700	rifin	RIFIN		YES	YES	YES	YES	YES
PF3D7_0114800	Plasmodium exported protein (hyp7), unknown function	HYP	YES	YES	YES	YES		YES
PF3D7_0114900	Plasmodium exported protein, unknown function, pseudogene	OTHER	YES	YES	YES	YES		YES
PF3D7_0115000	surface-associated interspersed protein 1.3 (SURFIN 1.3)	SURFIN		YES	YES	YES		YES
PF3D7_0115050	H/ACA snoRNA	OTHER				YES		YES
PF3D7_0115100	Plasmodium exported protein (PHISTa), unknown function	PHIST		YES	YES	YES		YES
PF3D7_0115150	Plasmodium exported protein, unknown function, pseudogene	OTHER				YES		YES
PF3D7_0115200	rifin	RIFIN		YES	YES	YES	YES	YES
PF3D7_0115300	rifin	RIFIN		YES		YES	YES	YES
PF3D7_0115400	stevor	STEVOR	YES	YES	YES	YES	YES	YES
PF3D7_0115500	erythrocyte membrane protein 1 (PfEMP1), pseudogene	VAR		YES	YES	YES	YES	YES
PF3D7_0115600	rifin	RIFIN	YES	YES	YES	YES	YES	YES
PF3D7_0115700	erythrocyte membrane protein 1, PfEMP1	VAR		YES	YES	YES	YES	YES
PF3D7_0200100	erythrocyte membrane protein 1, PfEMP1	VAR		YES	YES	YES	YES	YES
PF3D7_0200200	rifin	RIFIN		YES	YES	YES	YES	YES
PF3D7_0200300	erythrocyte membrane protein 1 (PfEMP1), exon 2	VAR		YES	YES	YES	YES	YES
PF3D7_0200400	stevor	STEVOR		YES	YES	YES	YES	YES
PF3D7_0200500	rifin	RIFIN		YES	YES	YES	YES	YES
PF3D7_0200600	rifin	RIFIN		YES	YES	YES	YES	YES
PF3D7_0200700	rifin	RIFIN		YES	YES	YES	YES	YES
PF3D7_0200800	erythrocyte membrane protein 1 (PfEMP1), exon 2, pseudogene	VAR		YES	YES	YES	YES	YES
PF3D7_0200900	stevor, pseudogene	STEVOR		YES	YES	YES	YES	YES
PF3D7_0201000	rifin	RIFIN		YES	YES	YES	YES	YES
PF3D7_0201100	Plasmodium exported protein, unknown function, fragment	OTHER		YES	YES	YES		YES
PF3D7_0201200	rifin	RIFIN		YES	YES	YES	YES	YES
PF3D7_0201300	stevor	STEVOR		YES	YES	YES	YES	YES
PF3D7_0201400	Plasmodium exported protein (hyp10), unknown function	HYP		YES	YES	YES		YES
PF3D7_0201500	Plasmodium exported protein (hyp9), unknown function	HYP
PF3D7_0201600	PHISTb domain-containing RESA-like protein 1	PHIST
PF3D7_0201700	DnaJ protein, putative	DNAJ
PF3D7_0201800	knob associated heat shock protein 40
PF3D7_0201900	erythrocyte membrane protein 3
PF3D7_0202000	knob-associated histidine-rich protein
PF3D7_0202100	liver stage associated protein 2	PHIST	YES	YES				YES
PF3D7_0202200	EMP1-trafficking protein
PF3D7_0202300	Plasmodium exported protein (hyp11), unknown function	HYP
PF3D7_0202400	translation-enhancing factor		YES
PF3D7_0202500	early transcribed membrane protein 2
PF3D7_0202600	nucleic acid binding protein, putative
PF3D7_0202700	octaprenyl pyrophosphate synthase
PF3D7_0202800	conserved Plasmodium protein, unknown function
PF3D7_0202900	palmitoyltransferase DHHC12, putative
PF3D7_0203000	repetitive organellar protein, putative
PF3D7_0203100	protein kinase, putative
PF3D7_0203200	conserved Plasmodium protein, unknown function
PF3D7_0203300	ERCC1 nucleotide excision repair protein, putative
PF3D7_0203400	conserved Plasmodium protein, unknown function
PF3D7_0203500	tRNA Glutamine		YES
PF3D7_0203600	conserved Plasmodium protein, unknown function
PF3D7_0203700	protein MAK16, putative
PF3D7_0203800	conserved Plasmodium protein, unknown function
PF3D7_0203900	5'-3' exonuclease, N-terminal resolvase-like domain, putative
PF3D7_0204000	condensin-2 complex subunit H2, putative
PF3D7_0204100	Sel1 repeat-containing protein, putative
PF3D7_0204200	conserved Plasmodium protein, unknown function
PF3D7_0204300	conserved Plasmodium protein, unknown function
PF3D7_0204400	dynein light chain, putative
PF3D7_0204500	aspartate transaminase
PF3D7_0204600	5'-3' exonuclease, putative
PF3D7_0204700	hexose transporter
PF3D7_0204800	3'-5' exonuclease, putative
PF3D7_0204900	2-methoxy-6-polyprenyl-1,4-benzoquinol methylase, mitochondrial, putative
PF3D7_0205000	conserved Plasmodium protein, unknown function
PF3D7_0205100	conserved Plasmodium protein, unknown function
PF3D7_0205200	MORN repeat protein, putative
PF3D7_0205300	conserved Plasmodium protein, unknown function
PF3D7_0205400	PCI domain-containing protein, putative
PF3D7_0205500	DNA-directed RNA polymerase II 16 kDa subunit, putative
PF3D7_0205600	conserved Plasmodium protein, unknown function
PF3D7_0205700	RNA-binding protein, putative
PF3D7_0205800	PH domain-containing protein, putative
PF3D7_0205900	26S proteasome regulatory subunit RPN1, putative
PF3D7_0206000	DNA repair protein RAD2, putative
PF3D7_0206100	cysteine desulfuration protein SufE
PF3D7_0206200	pantothenate transporter
PF3D7_0206300	pentafunctional AROM polypeptide, putative, pseudogene
PF3D7_0206500	conserved Plasmodium protein, unknown function
PF3D7_0206600	DNA-directed RNA polymerase III subunit RPC10, putative
PF3D7_0206700	adenylosuccinate lyase
PF3D7_0206800	merozoite surface protein 2
PF3D7_0206900	merozoite surface protein 5
PF3D7_0207000	merozoite surface protein 4
PF3D7_0207100	conserved Plasmodium protein, unknown function
PF3D7_0207200	iron-sulfur assembly protein, putative
PF3D7_0207300	serine repeat antigen 8
PF3D7_0207400	serine repeat antigen 7
PF3D7_0207500	serine repeat antigen 6
PF3D7_0207600	serine repeat antigen 5
PF3D7_0207700	serine repeat antigen 4
PF3D7_0207800	serine repeat antigen 3
PF3D7_0207900	serine repeat antigen 2
PF3D7_0208000	serine repeat antigen 1
PF3D7_0208100	conserved Plasmodium protein, unknown function
PF3D7_0208200	KRR1 small subunit processome component, putative
PF3D7_0208300	conserved Plasmodium protein, unknown function
PF3D7_0208400	conserved Plasmodium protein, unknown function
PF3D7_0208500	acyl carrier protein
PF3D7_0208600	ribosome-recycling factor
PF3D7_0208700	conserved Plasmodium protein, unknown function, unspecified product
PF3D7_0208800	conserved Plasmodium protein, unknown function
PF3D7_0208900	6-cysteine protein P230p	6-CYS				YES		YES
PF3D7_0209000	6-cysteine protein P230	6-CYS	YES	YES	YES	YES		YES
PF3D7_0209100	patatin-like phospholipase, putative
PF3D7_0209200	exosome complex component MTR3, putative
PF3D7_0209300	2C-methyl-D-erythritol 2,4-cyclodiphosphate synthase
PF3D7_0209400	conserved protein, unknown function
PF3D7_0209500	conserved Plasmodium protein, unknown function
PF3D7_0209600	transporter, putative
PF3D7_0209700	RING zinc finger protein, putative
PF3D7_0209800	ATP-dependent RNA helicase UAP56
PF3D7_0209900	unspecified product
PF3D7_0210000	secretory complex protein 61 gamma subunit
PF3D7_0210100	60S ribosomal protein L37ae, putative
PF3D7_0210200	conserved Plasmodium protein, unknown function
PF3D7_0210300	monocarboxylate transporter, putative
PF3D7_0210400	50S ribosomal protein L33, putative
PF3D7_0210500	conserved Plasmodium protein, unknown function
PF3D7_0210600	conserved protein, unknown function
PF3D7_0210700	syntaxin, Qa-SNARE family
PF3D7_0210800	conserved Plasmodium protein, unknown function
PF3D7_0210900	conserved Plasmodium protein, unknown function
PF3D7_0211000	unspecified product
PF3D7_0211100	conserved Plasmodium protein, unknown function
PF3D7_0211200	ras-related protein Rab-5A
PF3D7_0211300	ubiquinol-cytochrome-c reductase complex assembly factor 1, putative
PF3D7_0211400	beta-ketoacyl-ACP synthase III
PF3D7_0211500	GAF domain-related protein, putative
PF3D7_0211600	UDP-N-acetylglucosamine transferase subunit ALG14, putative
PF3D7_0211700	tyrosine kinase-like protein, putative
PF3D7_0211800	asparagine--tRNA ligase
PF3D7_0211900	pseudouridine synthase, putative
PF3D7_0212000	GDP-fructose:GMP antiporter, putative
PF3D7_0212100	conserved Plasmodium protein, unknown function
PF3D7_0212200	ribosomal protein L12, mitochondrial, putative
PF3D7_0212300	peptide chain release factor subunit 1, putative
PF3D7_0212400	conserved Plasmodium membrane protein, unknown function
PF3D7_0212500	conserved Plasmodium protein, unknown function
PF3D7_0212600	secreted protein with altered thrombospondin repeat domain
PF3D7_0212700	SRR1-like protein
PF3D7_0212800	multidrug efflux pump, putative
PF3D7_0212900	arginyl-tRNA--protein transferase
PF3D7_0213000	conserved protein, unknown function
PF3D7_0213100	protein SIS1
PF3D7_0213200	conserved protein, unknown function
PF3D7_0213300	conserved protein, unknown function
PF3D7_0213400	protein kinase 7
PF3D7_0213500	tetratricopeptide repeat protein, putative
PF3D7_0213600	conserved Plasmodium protein, unknown function
PF3D7_0213700	conserved protein, unknown function
PF3D7_0213800	conserved protein, unknown function
PF3D7_0213900	RTR1 domain-containing protein, putative
PF3D7_0214000	T-complex protein 1 subunit theta
PF3D7_0214100	protein transport protein SEC31
PF3D7_0214200	ribosomal protein L13, mitochondrial
PF3D7_0214300	conserved Plasmodium protein, unknown function
PF3D7_0214400	conserved protein, unknown function
PF3D7_0214500	conserved Plasmodium protein, unknown function
PF3D7_0214600	serine/threonine protein kinase, putative
PF3D7_0214700	conserved Plasmodium protein, unknown function
PF3D7_0214800	conserved Plasmodium membrane protein, unknown function
PF3D7_0214900	rhoptry neck protein 6
PF3D7_0215000	acyl-CoA synthetase	ACS
PF3D7_0215100	RING zinc finger protein, putative
PF3D7_0215200	conserved Plasmodium protein, unknown function
PF3D7_0215300	acyl-CoA synthetase	ACS				YES		YES
PF3D7_0215400	conserved Plasmodium protein, unknown function
PF3D7_0215500	conserved Plasmodium protein, unknown function
PF3D7_0215600	conserved Plasmodium protein, unknown function
PF3D7_0215700	DNA-directed RNA polymerase II subunit RPB2, putative
PF3D7_0215800	origin recognition complex subunit 5
PF3D7_0215900	palmitoyltransferase DHHC11, putative
PF3D7_0216000	DEAD/DEAH box helicase, putative
PF3D7_0216100	conserved Plasmodium protein, unknown function
PF3D7_0216200	conserved Plasmodium protein, unknown function
PF3D7_0216300	conserved Plasmodium protein, unknown function
PF3D7_0216400	vacuolar protein sorting-associated protein 45
PF3D7_0216500	conserved Plasmodium protein, unknown function
PF3D7_0216600	MtN3-like protein
PF3D7_0216700	autophagy-related protein 11, putative
PF3D7_0216800	TMEM121 domain-containing protein, putative
PF3D7_0216900	conserved Plasmodium protein, unknown function
PF3D7_0217000	conserved Plasmodium membrane protein, unknown function
PF3D7_0217100	ATP synthase subunit alpha, mitochondrial
PF3D7_0217200	conserved Plasmodium protein, unknown function
PF3D7_0217300	AP-2 complex subunit sigma, putative
PF3D7_0217400	conserved protein, unknown function
PF3D7_0217500	calcium-dependent protein kinase 1
PF3D7_0217600	conserved Plasmodium protein, unknown function
PF3D7_0217700	E2F-associated phosphoprotein, putative
PF3D7_0217800	40S ribosomal protein S26
PF3D7_0217900	conserved Plasmodium protein, unknown function
PF3D7_0218000	replication factor C subunit 2, putative
PF3D7_0218100	conserved protein, unknown function
PF3D7_0218200	SUZ domain-containing protein, putative
PF3D7_0218300	rRNA methyltransferase, putative
PF3D7_0218400	ATP-dependent RNA helicase DDX47, putative
PF3D7_0218500	small nuclear ribonucleoprotein Sm D2, putative
PF3D7_0218600	patatin-like phospholipase, putative
PF3D7_0218700	pre-mRNA-processing protein 45, putative
PF3D7_0218800	ribonuclease P
PF3D7_0218900	Plasmodium RNA of unknown function RUF2
PF3D7_0219000	small nucleolar RNA snoR01
PF3D7_0219100	saccharopine dehydrogenase, putative
PF3D7_0219200	40S ribosomal protein S30
PF3D7_0219300	conserved Plasmodium protein, unknown function
PF3D7_0219400	ribosome associated membrane protein RAMP4, putative, unspecified product
PF3D7_0219500	pseudouridine synthase, putative
PF3D7_0219600	replication factor C subunit 1, putative
PF3D7_0219700	Plasmodium exported protein (PHISTc), unknown function	PHIST
PF3D7_0219800	Plasmodium exported protein (PHISTc), unknown function	PHIST
PF3D7_0219900	Plasmodium exported protein, unknown function
PF3D7_0220000	liver stage antigen 3
PF3D7_0220100	DnaJ protein, putative	DNAJ
PF3D7_0220200	Plasmodium exported protein, unknown function
PF3D7_0220300	Plasmodium exported protein, unknown function		YES
PF3D7_0220400	DnaJ protein, putative, pseudogene	DNAJ					YES	YES
PF3D7_0220500	Plasmodium exported protein (hyp2), unknown function	HYP	YES	YES				YES
PF3D7_0220600	Plasmodium exported protein (hyp9), unknown function	HYP
PF3D7_0220700	Plasmodium exported protein (hyp9), unknown function	HYP
PF3D7_0220800	cytoadherence linked asexual protein 2	CLAG	YES		YES	YES		YES
PF3D7_0220900	Plasmodium exported protein, unknown function, pseudogene	OTHER		YES	YES	YES		YES
PF3D7_0221000	Plasmodium exported protein, unknown function	OTHER		YES	YES	YES		YES
PF3D7_0221100	Plasmodium exported protein, unknown function, pseudogene	OTHER		YES	YES	YES		YES
PF3D7_0221200	Plasmodium exported protein (hyp15), unknown function	HYP	YES	YES	YES	YES		YES
PF3D7_0221300	Plasmodium exported protein, unknown function, pseudogene	OTHER		YES		YES		YES
PF3D7_0221400	stevor	STEVOR		YES	YES	YES	YES	YES
PF3D7_0221500	Pfmc-2TM Maurer's cleft two transmembrane protein, pseudogene	PFMC-2TM	YES	YES	YES	YES	YES	YES
PF3D7_0221600	Plasmodium exported protein, unknown function, pseudogene	OTHER		YES	YES	YES		YES
PF3D7_0221650	Plasmodium exported protein, unknown function, pseudogene	OTHER				YES		YES
PF3D7_0221700	Plasmodium exported protein, unknown function	OTHER	YES	YES	YES	YES		YES
PF3D7_0221800	hypothetical protein	OTHER		YES	YES	YES		YES
PF3D7_0221900	erythrocyte membrane protein 1 (PfEMP1), pseudogene	VAR	YES		YES	YES	YES	YES
PF3D7_0222000	exported protein family 1	OTHER				YES		YES
PF3D7_0222100	Pfmc-2TM Maurer's cleft two transmembrane protein	PFMC-2TM	YES		YES	YES	YES	YES
PF3D7_0222200	exported protein family 3	OTHER				YES		YES
PF3D7_0222300	exported protein family 4, pseudogene	OTHER				YES		YES
PF3D7_0222400	rifin, pseudogene	RIFIN		YES	YES	YES	YES	YES
PF3D7_0222500	rifin	RIFIN		YES	YES	YES	YES	YES
PF3D7_0222600	rifin	RIFIN		YES	YES	YES	YES	YES
PF3D7_0222700	rifin	RIFIN		YES	YES	YES	YES	YES
PF3D7_0222800	stevor	STEVOR		YES	YES	YES	YES	YES
PF3D7_0222900	erythrocyte membrane protein 1 (PfEMP1), exon 2, pseudogene	VAR		YES	YES	YES	YES	YES
PF3D7_0223100	rifin	RIFIN	YES	YES	YES	YES	YES	YES
PF3D7_0223200	rifin	RIFIN		YES	YES	YES	YES	YES
PF3D7_0223300	erythrocyte membrane protein 1 (PfEMP1), exon 2	VAR		YES	YES	YES	YES	YES
PF3D7_0223400	rifin	RIFIN	YES	YES	YES	YES	YES	YES
PF3D7_0223500	erythrocyte membrane protein 1, PfEMP1	VAR		YES	YES	YES	YES	YES
PF3D7_0300100	erythrocyte membrane protein 1, PfEMP1	VAR		YES	YES	YES	YES	YES
PF3D7_0300200	rifin	RIFIN		YES	YES	YES	YES	YES
PF3D7_0300300	erythrocyte membrane protein 1 (PfEMP1), exon 2, pseudogene	VAR				YES	YES	YES
PF3D7_0300400	stevor	STEVOR		YES	YES	YES	YES	YES
PF3D7_0300500	rifin	RIFIN		YES	YES	YES	YES	YES
PF3D7_0300600	Plasmodium exported protein, unknown function, fragment	OTHER				YES		YES
PF3D7_0300700	rifin	RIFIN		YES	YES	YES	YES	YES
PF3D7_0300800	rifin	RIFIN			YES	YES	YES	YES
PF3D7_0300900	stevor-like	STEVOR	YES	YES	YES	YES	YES	YES
PF3D7_0301000	acyl-CoA synthetase	ACS		YES	YES	YES		YES
PF3D7_0301100	Plasmodium exported protein (hyp13), unknown function	HYP		YES	YES	YES		YES
PF3D7_0301200	serine/threonine protein kinase, FIKK family	FIKK			YES	YES		YES
PF3D7_0301300	epoxide hydrolase 1
PF3D7_0301400	Plasmodium exported protein, unknown function
PF3D7_0301500	Plasmodium exported protein, unknown function
PF3D7_0301600	Plasmodium exported protein (hyp1), unknown function	HYP
PF3D7_0301700	Plasmodium exported protein, unknown function		YES
PF3D7_0301800	Plasmodium exported protein, unknown function
PF3D7_0301900	conserved protein, unknown function
PF3D7_0302000	pre-mRNA-splicing factor PRP46, putative
PF3D7_0302100	serine/threonine protein kinase	FIKK			YES	YES		YES
PF3D7_0302200	cytoadherence linked asexual protein 3.2	CLAG	YES	YES	YES	YES		YES
PF3D7_0302300	erythrocyte membrane protein 1 (PfEMP1), pseudogene	VAR		YES	YES	YES	YES	YES
PF3D7_0302400	unspecified product	OTHER				YES		YES
PF3D7_0302500	cytoadherence linked asexual protein 3.1	CLAG	YES	YES	YES	YES		YES
PF3D7_0302600	ABC transporter B family member 4, putative
PF3D7_0302700	CDGSH iron-sulfur domain-containing protein, putative
PF3D7_0302800	RNA-binding protein, putative
PF3D7_0302900	exportin-1, putative
PF3D7_0303000	N-ethylmaleimide-sensitive fusion protein
PF3D7_0303100	CLP1 P-loop domain-containing protein, putative
PF3D7_0303200	HAD superfamily protein, putative
PF3D7_0303300	DNA-directed RNA polymerases I, II, and III subunit RPABC2, putative
PF3D7_0303400	palmitoyltransferase DHHC1
PF3D7_0303500	spindle pole body protein, putative
PF3D7_0303600	plasmoredoxin
PF3D7_0303700	lipoamide acyltransferase component of branched-chain alpha-keto acid dehydrogenase complex
PF3D7_0303800	IBR domain protein, putative
PF3D7_0303900	phosphatidylethanolamine-binding protein, putative
PF3D7_0304000	inner membrane complex protein 1a, putative
PF3D7_0304100	inner membrane complex protein 1e, putative
PF3D7_0304200	EH domain-containing protein
PF3D7_0304300	conserved Plasmodium protein, unknown function
PF3D7_0304400	60S ribosomal protein L44
PF3D7_0304500	1-cys-glutaredoxin-like protein-1
PF3D7_0304600	circumsporozoite (CS) protein
PF3D7_0304700	conserved Plasmodium protein, unknown function
PF3D7_0304800	conserved Plasmodium membrane protein, unknown function
PF3D7_0304900	conserved protein, unknown function
PF3D7_0305000	elongation factor Ts
PF3D7_0305100	conserved Plasmodium protein, unknown function
PF3D7_0305200	conserved Plasmodium protein, unknown function
PF3D7_0305300	conserved Plasmodium membrane protein, unknown function
PF3D7_0305400	conserved protein, unknown function
PF3D7_0305500	conserved Plasmodium protein, unknown function
PF3D7_0305600	DNA-(apurinic or apyrimidinic site) lyase, putative
PF3D7_0305700	ubiquitin-conjugating enzyme E2, putative
PF3D7_0305800	P-loop containing nucleoside triphosphate hydrolase, putative
PF3D7_0305900	conserved Plasmodium protein, unknown function
PF3D7_0306000	conserved protein, unknown function
PF3D7_0306100	conserved Plasmodium protein, unknown function
PF3D7_0306200	activator of Hsp90 ATPase
PF3D7_0306300	glutaredoxin 1
PF3D7_0306400	FAD-dependent glycerol-3-phosphate dehydrogenase, putative
PF3D7_0306500	cytochrome c oxidase subunit ApiCOX35, putative
PF3D7_0306600	ATP synthase-associated protein, putative
PF3D7_0306700	ER membrane protein complex subunit 5, putative
PF3D7_0306800	T-complex protein 1 subunit beta
PF3D7_0306900	40S ribosomal protein S23, putative
PF3D7_0307000	small nucleolar RNA snoR03
PF3D7_0307100	40S ribosomal protein S12, putative
PF3D7_0307200	60S ribosomal protein L7, putative
PF3D7_0307300	microtubule-associated protein RP/EB family, putative
PF3D7_0307400	ATP-dependent Clp protease proteolytic subunit
PF3D7_0307500	spindle and kinetochore-associated protein 2, putative
PF3D7_0307600	conserved Plasmodium protein, unknown function
PF3D7_0307700	conserved Plasmodium protein, unknown function
PF3D7_0307800	conserved Plasmodium protein, unknown function
PF3D7_0307900	conserved Plasmodium protein, unknown function
PF3D7_0308000	DNA polymerase delta small subunit, putative
PF3D7_0308100	zinc finger protein, putative
PF3D7_0308200	T-complex protein 1 subunit eta
PF3D7_0308300	conserved Plasmodium protein, unknown function
PF3D7_0308400	U4 spliceosomal RNA
PF3D7_0308500	activator of Hsp90 ATPase, putative
PF3D7_0308600	pre-mRNA-processing factor 19, putative
PF3D7_0308700	conserved protein, unknown function
PF3D7_0308800	conserved protein, unknown function
PF3D7_0308900	splicing factor 3B subunit 1, putative
PF3D7_0309000	dual specificity protein phosphatase
PF3D7_0309100	conserved Plasmodium protein, unknown function
PF3D7_0309200	serine/threonine protein kinase, putative
PF3D7_0309300	N2227-like protein, putative
PF3D7_0309400	small nucleolar RNA Me18S-Um1356
PF3D7_0309500	asparagine synthetase [glutamine-hydrolyzing], putative
PF3D7_0309600	60S acidic ribosomal protein P2
PF3D7_0309700	SECIS-binding protein 2, putative
PF3D7_0309800	YTH domain-containing protein, putative
PF3D7_0309900	conserved Plasmodium protein, unknown function
PF3D7_0310000	50S ribosomal protein L9, apicoplast, putative
PF3D7_0310100	calcium-dependent protein kinase 3
PF3D7_0310200	phd finger protein, putative
PF3D7_0310300	phosphoglycerate mutase, putative
PF3D7_0310400	parasite-infected erythrocyte surface protein
PF3D7_0310500	ATP-dependent RNA helicase DHX57, putative
PF3D7_0310600	eukaryotic translation initiation factor 3 subunit K, putative, unspecified product
PF3D7_0310700	trafficking protein particle complex subunit 4, putative
PF3D7_0310800	conserved Plasmodium protein, unknown function
PF3D7_0310900	conserved Plasmodium protein, unknown function
PF3D7_0311000	conserved Plasmodium protein, unknown function
PF3D7_0311100	pre-mRNA splicing factor, putative
PF3D7_0311200	valine--tRNA ligase, putative
PF3D7_0311300	phosphatidylinositol 3- and 4-kinase, putative
PF3D7_0311400	kinase-related protein PKRP, putative
PF3D7_0311500	conserved protein, unknown function
PF3D7_0311600	dolichyl-diphosphooligosaccharide--protein glycosyltransferase subunit OST1, putative
PF3D7_0311700	plasmepsin VI
PF3D7_0311800	ATP synthase F0 subunit d-like protein, putative
PF3D7_0311900	heptatricopeptide repeat-containing protein, putative
PF3D7_0312000	conserved protein, unknown function
PF3D7_0312100	E3 ubiquitin-protein ligase
PF3D7_0312200	tetratricopeptide repeat protein, putative
PF3D7_0312300	26S proteasome regulatory subunit RPN12, putative
PF3D7_0312400	glycogen synthase kinase 3
PF3D7_0312500	major facilitator superfamily-related transporter, putative
PF3D7_0312600	tRNA Valine
PF3D7_0312700	tRNA Isoleucine		YES
PF3D7_0312800	60S ribosomal protein L26, putative
PF3D7_0312900	hypothetical protein
PF3D7_0313000	conserved Plasmodium protein, unknown function
PF3D7_0313100	ubiquitin-protein ligase, putative
PF3D7_0313200	conserved protein, unknown function
PF3D7_0313300	YGGT family protein, putative
PF3D7_0313400	conserved Plasmodium protein, unknown function
PF3D7_0313500	Ras-like G protein
PF3D7_0313600	conserved Plasmodium protein, unknown function
PF3D7_0313700	conserved Plasmodium protein, unknown function, unspecified product
PF3D7_0313800	conserved Plasmodium protein, unknown function
PF3D7_0313900	conserved Plasmodium protein, unknown function
PF3D7_0314000	HSP20-like chaperone, putative
PF3D7_0314100	vesicle transport v-SNARE protein, putative
PF3D7_0314200	conserved Plasmodium protein, unknown function
PF3D7_0314300	DER1-like protein
PF3D7_0314400	serine/threonine protein phosphatase 6, putative
PF3D7_0314500	conserved Plasmodium protein, unknown function
PF3D7_0314600	conserved protein, unknown function
PF3D7_0314700	RING finger protein RNF1		YES
PF3D7_0314800	conserved Plasmodium protein, unknown function
PF3D7_0314900	conserved Plasmodium membrane protein, unknown function
PF3D7_0315000	zinc finger protein, putative
PF3D7_0315100	eukaryotic translation initiation factor 4E
PF3D7_0315200	circumsporozoite- and TRAP-related protein
PF3D7_0315300	conserved Plasmodium protein, unknown function
PF3D7_0315400	conserved Plasmodium protein, unknown function
PF3D7_0315500	mitochondrial ribosomal protein L29/L47 precursor, putative
PF3D7_0315600	zinc finger protein, putative
PF3D7_0315700	conserved Plasmodium membrane protein, unknown function
PF3D7_0315800	zinc finger protein, putative
PF3D7_0315900	conserved Plasmodium protein, unknown function
PF3D7_0316000	microneme associated antigen
PF3D7_0316100	mitochondrial ribosomal protein L27 precursor, putative
PF3D7_0316200	conserved Plasmodium protein, unknown function
PF3D7_0316300	inorganic pyrophosphatase, inorganic pyrophosphatase, putative
PF3D7_0316400	conserved protein, unknown function
PF3D7_0316500	kinetochore protein NUF2, putative
PF3D7_0316600	formate-nitrite transporter
PF3D7_0316700	protein YOP1, putative
PF3D7_0316800	40S ribosomal protein S15A, putative
PF3D7_0316900	E3 ubiquitin-protein ligase, putative
PF3D7_0317000	proteasome subunit alpha type-3, putative
PF3D7_0317100	6-cysteine protein	6-CYS
PF3D7_0317200	cdc2-related protein kinase 4
PF3D7_0317300	conserved Plasmodium protein, unknown function
PF3D7_0317400	DNA replication complex GINS protein, putative
PF3D7_0317500	kinesin-5
PF3D7_0317600	40S ribosomal protein S11, putative
PF3D7_0317700	CPSF (cleavage and polyadenylation specific factor), subunit A, putative
PF3D7_0317800	26S proteasome non-ATPase regulatory subunit 9, putative
PF3D7_0317900	conserved protein, unknown function
PF3D7_0318000	conserved Plasmodium protein, unknown function
PF3D7_0318100	stomatin-like protein, putative
PF3D7_0318200	DNA-directed RNA polymerase II subunit RPB1
PF3D7_0318300	conserved Plasmodium protein, unknown function
PF3D7_0318400	conserved Plasmodium protein, unknown function
PF3D7_0318500	conserved Plasmodium protein, unknown function
PF3D7_0318600	cleavage and polyadenylation specificity factor, putative
PF3D7_0318700	conserved Plasmodium protein, unknown function
PF3D7_0318800	triosephosphate isomerase, putative
PF3D7_0318900	conserved protein, unknown function
PF3D7_0319000	P-type ATPase, putative
PF3D7_0319100	E3 ubiquitin-protein ligase RBX1, putative
PF3D7_0319200	CCR4 domain-containing protein 4, putative
PF3D7_0319300	ubiquitin-conjugating enzyme E2, putative
PF3D7_0319400	kinesin-8, putative
PF3D7_0319500	RNA-binding protein, putative
PF3D7_0319600	elongation factor 1-delta, putative
PF3D7_0319700	ABC transporter I family member 1, putative
PF3D7_0319800	conserved Plasmodium protein, unknown function
PF3D7_0319900	conserved protein, unknown function
PF3D7_0320000	protein phosphatase inhibitor 2
PF3D7_0320100	protein transport protein SEC22
PF3D7_0320200	CPW-WPC family protein
PF3D7_0320300	T-complex protein 1 subunit epsilon
PF3D7_0320400	oocyst capsule protein Cap380	OTHER			YES	YES		YES
PF3D7_0320500	nicotinamidase, putative
PF3D7_0320600	conserved protein, unknown function
PF3D7_0320700	signal peptidase complex subunit 2
PF3D7_0320800	ATP-dependent RNA helicase DDX6
PF3D7_0320900	histone H2A.Z
PF3D7_0321000	conserved protein, unknown function
PF3D7_0321100	conserved Plasmodium protein, unknown function
PF3D7_0321200	UDP-N-acetylglucosamine--dolichyl-phosphate N-acetylglucosaminephosphotransferase, putative
PF3D7_0321300	conserved Plasmodium protein, unknown function
PF3D7_0321400	protein kinase, putative
PF3D7_0321500	peptidase, putative
PF3D7_0321600	ATP-dependent RNA helicase DDX42, putative
PF3D7_0321700	conserved Plasmodium protein, unknown function
PF3D7_0321800	WD repeat-containing protein, putative
PF3D7_0321900	cyclic amine resistance locus protein
PF3D7_0322000	peptidyl-prolyl cis-trans isomerase
PF3D7_0322100	mRNA-capping enzyme subunit beta
PF3D7_0322200	conserved Plasmodium protein, unknown function
PF3D7_0322300	diacylglycerol O-acyltransferase
PF3D7_0322400	regulator of initiation factor 2 (eIF2)
PF3D7_0322500	iron-sulfur assembly protein, putative
PF3D7_0322600	conserved Plasmodium protein, unknown function
PF3D7_0322700	conserved Plasmodium protein, unknown function
PF3D7_0322800	conserved Plasmodium protein, unknown function
PF3D7_0322900	40S ribosomal protein S3A, putative
PF3D7_0323000	translation machinery-associated protein 7, putative
PF3D7_0323100	conserved Plasmodium protein, unknown function
PF3D7_0323200	conserved Plasmodium protein, unknown function
PF3D7_0323300	conserved protein, unknown function
PF3D7_0323400	Rh5 interacting protein
PF3D7_0323500	survival motor neuron-like protein
PF3D7_0323600	conserved Plasmodium protein, unknown function
PF3D7_0323700	U4/U6.U5 tri-snRNP-associated protein 1, putative
PF3D7_0323800	conserved Plasmodium protein, unknown function
PF3D7_0323900	erythrocyte membrane protein 1 (PfEMP1), exon 2, pseudogene	VAR		YES	YES	YES	YES	YES
PF3D7_0324000	exported protein family 1	OTHER				YES		YES
PF3D7_0324100	Pfmc-2TM Maurer's cleft two transmembrane protein	PFMC-2TM			YES	YES	YES	YES
PF3D7_0324200	exported protein family 3	OTHER				YES		YES
PF3D7_0324300	exported protein family 4	OTHER				YES		YES
PF3D7_0324400	rifin	RIFIN		YES	YES	YES	YES	YES
PF3D7_0324500	rifin	RIFIN		YES	YES	YES	YES	YES
PF3D7_0324600	stevor	STEVOR		YES	YES	YES	YES	YES
PF3D7_0324700	erythrocyte membrane protein 1 (PfEMP1), exon 2, pseudogene	VAR				YES	YES	YES
PF3D7_0324800	rifin	RIFIN	YES	YES	YES	YES	YES	YES
PF3D7_0324900	erythrocyte membrane protein 1, PfEMP1	VAR		YES	YES	YES	YES	YES
PF3D7_0400100	erythrocyte membrane protein 1, PfEMP1	VAR		YES	YES	YES	YES	YES
PF3D7_0400200	erythrocyte membrane protein 1 (PfEMP1), exon 2, pseudogene	VAR		YES		YES	YES	YES
PF3D7_0400300	rifin	RIFIN		YES		YES	YES	YES
PF3D7_0400400	erythrocyte membrane protein 1, PfEMP1	VAR	YES	YES	YES	YES	YES	YES
PF3D7_0400500	rifin	RIFIN		YES	YES	YES	YES	YES
PF3D7_0400600	erythrocyte membrane protein 1 (PfEMP1), exon 1, pseudogene	VAR		YES		YES	YES	YES
PF3D7_0400700	rifin	RIFIN		YES	YES	YES	YES	YES
PF3D7_0400800	stevor	STEVOR		YES	YES	YES	YES	YES
PF3D7_0400900	rifin	RIFIN		YES	YES	YES	YES	YES
PF3D7_0401000	rifin	RIFIN		YES	YES	YES	YES	YES
PF3D7_0401100	Plasmodium exported protein, unknown function, fragment	OTHER				YES		YES
PF3D7_0401200	rifin	RIFIN		YES	YES	YES	YES	YES
PF3D7_0401300	rifin	RIFIN		YES	YES	YES	YES	YES
PF3D7_0401400	rifin	RIFIN		YES	YES	YES	YES	YES
PF3D7_0401500	stevor, pseudogene	STEVOR		YES	YES	YES	YES	YES
PF3D7_0401600	rifin	RIFIN					YES	YES
PF3D7_0401700	Plasmodium exported protein, unknown function, pseudogene	OTHER	YES	YES	YES	YES		YES
PF3D7_0401800	Plasmodium exported protein (PHISTb), unknown function	PHIST
PF3D7_0401900	acyl-CoA synthetase	ACS	YES	YES	YES	YES		YES
PF3D7_0402000	Plasmodium exported protein (PHISTa), unknown function	PHIST	YES	YES	YES	YES		YES
PF3D7_0402100	Plasmodium exported protein (PHISTb), unknown function	PHIST			YES	YES		YES
PF3D7_0402200	surface-associated interspersed protein 4.1 (SURFIN 4.1), pseudogene	SURFIN	YES		YES	YES		YES
PF3D7_0402300	reticulocyte binding protein homologue 1				YES
PF3D7_0402400	Plasmodium exported protein, unknown function
PF3D7_0402500	rifin, pseudogene	RIFIN		YES	YES	YES	YES	YES
PF3D7_0402600	stevor	STEVOR		YES	YES	YES	YES	YES
PF3D7_0402700	rifin, pseudogene	RIFIN		YES	YES	YES	YES	YES
PF3D7_0402800	erythrocyte membrane protein 1 (PfEMP1), pseudogene	VAR		YES	YES	YES	YES	YES
PF3D7_0402900	probable protein, unknown function
PF3D7_0403000	tRNA Asparagine		YES
PF3D7_0403100	regulator of chromosome condensation, putative
PF3D7_0403200	pre-mRNA splicing factor, putative
PF3D7_0403300	conserved Plasmodium protein, unknown function
PF3D7_0403400	conserved Plasmodium protein, unknown function
PF3D7_0403500	ubiquitin specific protease, putative
PF3D7_0403600	conserved Plasmodium protein, unknown function
PF3D7_0403700	pre-mRNA-splicing factor CLF1, putative
PF3D7_0403800	alpha/beta hydrolase, putative
PF3D7_0403900	SET domain protein, putative
PF3D7_0404000	conserved Plasmodium protein, unknown function
PF3D7_0404100	AP2 domain transcription factor AP2-SP2, putative
PF3D7_0404200	conserved Plasmodium protein, unknown function
PF3D7_0404300	conserved Plasmodium protein, unknown function
PF3D7_0404400	6-cysteine protein P36	6-CYS	YES
PF3D7_0404500	6-cysteine protein P52	6-CYS
PF3D7_0404600	conserved Plasmodium membrane protein, unknown function
PF3D7_0404700	dipeptidyl aminopeptidase 3
PF3D7_0404800	conserved Plasmodium protein, unknown function
PF3D7_0404900	6-cysteine protein P41	6-CYS
PF3D7_0405000	ATP-dependent RNA helicase DDX51, putative
PF3D7_0405100	protein transport protein Sec24B, putative
PF3D7_0405200	ag-1 blood stage membrane protein homologue
PF3D7_0405300	liver specific protein 2, putative
PF3D7_0405400	pre-mRNA-processing-splicing factor 8, putative
PF3D7_0405500	conserved Plasmodium protein, unknown function
PF3D7_0405600	TMEM33 domain-containing protein, putative
PF3D7_0405700	lysine decarboxylase, putative
PF3D7_0405800	conserved protein, unknown function
PF3D7_0405900	apical sushi protein
PF3D7_0406000	conserved protein, unknown function
PF3D7_0406100	V-type proton ATPase subunit B
PF3D7_0406200	sexual stage-specific protein precursor		YES
PF3D7_0406400	cytosolic glyoxalase II
PF3D7_0406500	NYN domain-containing protein, putative
PF3D7_0406600	conserved protein, unknown function
PF3D7_0406700	conserved Plasmodium protein, unknown function
PF3D7_0406800	ribosomal protein L25, putative
PF3D7_0406900	conserved Plasmodium protein, unknown function
PF3D7_0407000	conserved Plasmodium protein, unknown function
PF3D7_0407100	methyltransferase, putative
PF3D7_0407200	peptidyl-tRNA hydrolase 2, putative
PF3D7_0407300	transcription factor, putative
PF3D7_0407400	conserved Plasmodium protein, unknown function
PF3D7_0407500	mitochondrial carrier protein, putative
PF3D7_0407600	conserved Plasmodium protein, unknown function
PF3D7_0407700	conserved Plasmodium protein, unknown function
PF3D7_0407800	conserved Plasmodium protein, unknown function
PF3D7_0407900	AAA family ATPase, putative
PF3D7_0408000	conserved Plasmodium protein, unknown function
PF3D7_0408100	conserved Plasmodium protein, unknown function
PF3D7_0408200	conserved Plasmodium protein, unknown function
PF3D7_0408300	zinc finger Ran-binding domain-containing protein 2, putative
PF3D7_0408400	conserved protein, unknown function
PF3D7_0408500	flap endonuclease 1
PF3D7_0408600	sporozoite invasion-associated protein 1
PF3D7_0408700	perforin-like protein 1
PF3D7_0408800	conserved Plasmodium protein, unknown function
PF3D7_0408900	tRNA N6-adenosine threonylcarbamoyltransferase
PF3D7_0409000	conserved Plasmodium protein, unknown function
PF3D7_0409100	U4/U6 small nuclear ribonucleoprotein PRP31, putative
PF3D7_0409200	protein SOF1, putative
PF3D7_0409300	methyltransferase, putative
PF3D7_0409400	chaperone protein DnaJ
PF3D7_0409500	NAD(P)-binding protein, putative
PF3D7_0409600	replication protein A1, large subunit
PF3D7_0409700	peptide chain release factor 2
PF3D7_0409800	zinc finger protein, putative
PF3D7_0409900	actin-like protein, putative
PF3D7_0410000	erythrocyte vesicle protein 1
PF3D7_0410100	tRNA Serine
PF3D7_0410200	tRNA Isoleucine
PF3D7_0410300	protein phosphatase PPM1, putative
PF3D7_0410400	exosome complex component RRP4
PF3D7_0410500	conserved Plasmodium protein, unknown function		YES
PF3D7_0410600	conserved protein, unknown function
PF3D7_0410700	ribosome biogenesis GTPase A, putative
PF3D7_0410800	conserved Plasmodium protein, unknown function
PF3D7_0410900	conserved Plasmodium protein, unknown function
PF3D7_0411000	conserved Plasmodium protein, unknown function
PF3D7_0411100	mediator of RNA polymerase II transcription subunit 8, putative
PF3D7_0411200	PP-loop family protein, putative
PF3D7_0411300	conserved Plasmodium protein, unknown function
PF3D7_0411400	DEAD box ATP-dependent RNA helicase, putative
PF3D7_0411500	tRNA Alanine		YES
PF3D7_0411600	tRNA Glutamic acid		YES
PF3D7_0411700	conserved Plasmodium protein, unknown function
PF3D7_0411800	conserved Plasmodium protein, unknown function
PF3D7_0411900	DNA polymerase alpha catalytic subunit A
PF3D7_0412000	LITAF-like zinc finger protein, putative
PF3D7_0412100	30S ribosomal protein S12, mitochondrial, putative
PF3D7_0412200	conserved Plasmodium protein, unknown function
PF3D7_0412300	phosphopantothenoylcysteine synthetase, putative
PF3D7_0412400	erythrocyte membrane protein 1, PfEMP1	VAR	YES	YES	YES	YES	YES	YES
PF3D7_0412500	Plasmodium RNA of unknown function RUF6	OTHER				YES		YES
PF3D7_0412600	rifin, pseudogene	RIFIN		YES	YES	YES	YES	YES
PF3D7_0412700	erythrocyte membrane protein 1, PfEMP1	VAR	YES	YES	YES	YES	YES	YES
PF3D7_0412800	Plasmodium RNA of unknown function RUF6
PF3D7_0412900	erythrocyte membrane protein 1, PfEMP1	VAR			YES	YES	YES	YES
PF3D7_0413000	Plasmodium RNA of unknown function RUF6
PF3D7_0413100	erythrocyte membrane protein 1, PfEMP1	VAR		YES	YES	YES	YES	YES
PF3D7_0413200	rifin	RIFIN		YES	YES	YES	YES	YES
PF3D7_0413300	rifin	RIFIN		YES	YES	YES	YES	YES
PF3D7_0413400	erythrocyte membrane protein 1 (PfEMP1), exon 1, pseudogene	VAR		YES	YES	YES	YES	YES
PF3D7_0413500	phosphoglucomutase-2
PF3D7_0413600	26S protease regulatory subunit 6B, putative
PF3D7_0413700	lysine decarboxylase-like protein, putative
PF3D7_0413800	50S ribosomal protein L10, putative
PF3D7_0413900	ubiquitin carboxyl-terminal hydrolase 13, putative
PF3D7_0414000	structural maintenance of chromosomes protein 3, putative
PF3D7_0414100	conserved Plasmodium membrane protein, unknown function
PF3D7_0414200	calmodulin-like protein
PF3D7_0414300	Rab5-interacting protein, putative
PF3D7_0414400	conserved Plasmodium protein, unknown function
PF3D7_0414500	RNA-binding protein, putative		YES
PF3D7_0414600	acylated pleckstrin-homology domain-containing protein, putative
PF3D7_0414700	GTP-binding protein, putative
PF3D7_0414800	conserved Plasmodium protein, unknown function
PF3D7_0414900	armadillo-domain containing rhoptry protein
PF3D7_0415000	arsenical pump-driving ATPase, putative
PF3D7_0415100	conserved protein, unknown function
PF3D7_0415200	conserved Plasmodium protein, unknown function
PF3D7_0415300	cdc2-related protein kinase 3
PF3D7_0415400	coatomer subunit zeta, putative
PF3D7_0415500	nuclear cap-binding protein subunit 2, putative
PF3D7_0415600	GTP:AMP phosphotransferase
PF3D7_0415700	conserved Plasmodium protein, unknown function
PF3D7_0415800	RING zinc finger protein, putative
PF3D7_0415900	60S ribosomal protein L15, putative
PF3D7_0416000	RNA-binding protein, putative
PF3D7_0416100	glutamyl-tRNA(Gln) amidotransferase subunit A
PF3D7_0416200	conserved protein, unknown function
PF3D7_0416300	DNA helicase MCM9, putative
PF3D7_0416400	histone acetyltransferase, putative
PF3D7_0416500	repressor of RNA polymerase III transcription MAF1
PF3D7_0416600	prohibitin-like protein PHBL, putative
PF3D7_0416700	CDGSH iron-sulfur domain-containing protein, putative
PF3D7_0416800	small GTP-binding protein sar1
PF3D7_0416900	conserved Plasmodium protein, unknown function
PF3D7_0417000	conserved Plasmodium protein, unknown function
PF3D7_0417100	mRNA-binding protein PUF2
PF3D7_0417200	bifunctional dihydrofolate reductase-thymidylate synthase
PF3D7_0417300	LETM1-like protein, putative
PF3D7_0417400	conserved Plasmodium protein, unknown function
PF3D7_0417500	memo-like protein
PF3D7_0417600	conserved Plasmodium protein, unknown function
PF3D7_0417700	conserved Plasmodium protein, unknown function
PF3D7_0417800	cdc2-related protein kinase 1
PF3D7_0417900	conserved Plasmodium protein, unknown function
PF3D7_0418000	conserved Plasmodium protein, unknown function
PF3D7_0418100	protein SOC1, putative
PF3D7_0418200	eukaryotic translation initiation factor 3 subunit M, putative
PF3D7_0418300	conserved Plasmodium protein, unknown function
PF3D7_0418400	conserved Plasmodium protein, unknown function
PF3D7_0418500	trafficking protein particle complex subunit 3, putative
PF3D7_0418600	regulator of chromosome condensation, putative
PF3D7_0418700	RNA-binding protein NOB1, putative
PF3D7_0418800	MOLO1 domain-containing protein, putative
PF3D7_0418900	conserved protein, unknown function
PF3D7_0419000	conserved Plasmodium protein, unknown function
PF3D7_0419100	conserved Plasmodium protein, unknown function
PF3D7_0419200	protein transport protein GOT1, putative
PF3D7_0419300	conserved Plasmodium protein, unknown function
PF3D7_0419400	conserved Plasmodium protein, unknown function
PF3D7_0419500	conserved Plasmodium membrane protein, unknown function
PF3D7_0419600	ran-specific GTPase-activating protein 1, putative
PF3D7_0419700	apical merozoite protein
PF3D7_0419800	60S ribosomal protein L7ae/L30e, putative
PF3D7_0419900	phosphatidylinositol 4-kinase, putative
PF3D7_0420000	zinc finger protein, putative
PF3D7_0420100	serine/threonine protein kinase RIO2
PF3D7_0420200	holo-[acyl-carrier-protein] synthase, putative
PF3D7_0420300	AP2 domain transcription factor, putative
PF3D7_0420400	ribosome-recycling factor
PF3D7_0420500	conserved Plasmodium protein, unknown function
PF3D7_0420600	conserved Plasmodium protein, unknown function
PF3D7_0420700	erythrocyte membrane protein 1, PfEMP1	VAR	YES		YES	YES	YES	YES
PF3D7_0420800	Plasmodium RNA of unknown function RUF6
PF3D7_0420900	erythrocyte membrane protein 1, PfEMP1	VAR				YES	YES	YES
PF3D7_0421000	Plasmodium RNA of unknown function RUF6
PF3D7_0421100	erythrocyte membrane protein 1, PfEMP1	VAR		YES	YES	YES	YES	YES
PF3D7_0421200	rifin	RIFIN		YES	YES	YES	YES	YES
PF3D7_0421300	erythrocyte membrane protein 1, PfEMP1	VAR	YES	YES	YES	YES	YES	YES
PF3D7_0421400	Plasmodium RNA of unknown function RUF6	OTHER				YES		YES
PF3D7_0421500	rifin, pseudogene	RIFIN	YES	YES	YES	YES	YES	YES
PF3D7_0421600	erythrocyte membrane protein 1 (PfEMP1)-like pseudogene	VAR		YES	YES	YES	YES	YES
PF3D7_0421700	conserved Plasmodium protein, unknown function	OTHER			YES	YES		YES
PF3D7_0421800	conserved Plasmodium protein, unknown function
PF3D7_0421900	conserved Plasmodium protein, unknown function		YES
PF3D7_0422000	steroid dehydrogenase, putative
PF3D7_0422100	transmembrane emp24 domain-containing protein, putative
PF3D7_0422200	erythrocyte membrane-associated antigen
PF3D7_0422300	alpha tubulin 2
PF3D7_0422400	40S ribosomal protein S19
PF3D7_0422500	pre-mRNA-splicing helicase BRR2, putative
PF3D7_0422600	conserved Plasmodium protein, unknown function
PF3D7_0422700	eukaryotic initiation factor 4A-III, putative
PF3D7_0422800	serpentine receptor, putative
PF3D7_0422900	methyltransferase, putative
PF3D7_0423000	conserved Plasmodium protein, unknown function
PF3D7_0423100	AP-4 complex subunit sigma, putative
PF3D7_0423200	BSD-domain protein, putative
PF3D7_0423300	conserved Plasmodium protein, unknown function
PF3D7_0423400	apical asparagine-rich protein AARP
PF3D7_0423500	glideosome associated protein with multiple membrane spans 2
PF3D7_0423600	conserved Plasmodium protein, unknown function
PF3D7_0423700	early transcribed membrane protein 4		YES
PF3D7_0423800	cysteine-rich protective antigen
PF3D7_0423900	probable protein, unknown function
PF3D7_0424000	Plasmodium exported protein (PHISTc), unknown function	PHIST	YES
PF3D7_0424100	reticulocyte binding protein homologue 5
PF3D7_0424200	reticulocyte binding protein homologue 4
PF3D7_0424300	erythrocyte binding antigen-165, pseudogene				YES
PF3D7_0424400	surface-associated interspersed protein 4.2 (SURFIN 4.2)	SURFIN			YES
PF3D7_0424500	serine/threonine protein kinase, FIKK family	FIKK
PF3D7_0424600	Plasmodium exported protein (PHISTb), unknown function	PHIST
PF3D7_0424700	serine/threonine protein kinase, FIKK family	FIKK	YES			YES		YES
PF3D7_0424800	Plasmodium exported protein (PHISTb), unknown function	PHIST	YES	YES	YES	YES		YES
PF3D7_0424900	Plasmodium exported protein (PHISTa), unknown function	PHIST	YES	YES	YES	YES		YES
PF3D7_0425000	Plasmodium exported protein, unknown function, pseudogene	OTHER		YES	YES	YES		YES
PF3D7_0425100	Plasmodium exported protein (hyp6), unknown function	HYP	YES	YES	YES	YES		YES
PF3D7_0425200	Plasmodium exported protein (hyp15), unknown function	HYP		YES	YES	YES		YES
PF3D7_0425250	Plasmodium exported protein (PHIST), unknown function, pseudogene	PHIST				YES		YES
PF3D7_0425300	Plasmodium exported protein (PHISTa), unknown function, pseudogene	PHIST		YES	YES	YES		YES
PF3D7_0425400	Plasmodium exported protein (PHISTa), unknown function	PHIST		YES	YES	YES		YES
PF3D7_0425500	stevor	STEVOR	YES	YES	YES	YES	YES	YES
PF3D7_0425600	rifin, pseudogene	RIFIN		YES	YES	YES	YES	YES
PF3D7_0425700	rifin	RIFIN		YES	YES	YES	YES	YES
PF3D7_0425800	erythrocyte membrane protein 1, PfEMP1	VAR		YES		YES	YES	YES
PF3D7_0425900	rifin	RIFIN	YES	YES		YES	YES	YES
PF3D7_0426000	erythrocyte membrane protein 1, PfEMP1	VAR	YES	YES	YES	YES	YES	YES
PF3D7_0500100	erythrocyte membrane protein 1, PfEMP1	VAR	YES		YES	YES	YES	YES
PF3D7_0500200	erythrocyte membrane protein 1 (PfEMP1), pseudogene	VAR		YES		YES	YES	YES
PF3D7_0500300	rifin, pseudogene	RIFIN		YES	YES	YES	YES	YES
PF3D7_0500400	rifin	RIFIN		YES	YES	YES	YES	YES
PF3D7_0500500	rifin	RIFIN		YES	YES	YES	YES	YES
PF3D7_0500600	stevor, pseudogene	STEVOR	YES	YES	YES	YES	YES	YES
PF3D7_0500700	rifin, pseudogene	RIFIN	YES	YES	YES	YES	YES	YES
PF3D7_0500800	mature parasite-infected erythrocyte surface antigen	OTHER			YES		YES	YES
PF3D7_0500900	serine/threonine protein kinase, FIKK family	FIKK
PF3D7_0501000	Plasmodium exported protein, unknown function
PF3D7_0501100	heat shock protein 40, type II
PF3D7_0501200	parasite-infected erythrocyte surface protein
PF3D7_0501300	skeleton-binding protein 1
PF3D7_0501400	interspersed repeat antigen				YES
PF3D7_0501500	rhoptry-associated protein 3
PF3D7_0501600	rhoptry-associated protein 2
PF3D7_0501700	anaphase-promoting complex subunit 3, putative
PF3D7_0501800	chromatin assembly factor 1 subunit A
PF3D7_0501900	conserved protein, unknown function
PF3D7_0502000	vacuolar protein sorting-associated protein 11, putative
PF3D7_0502100	HCNGP-like protein
PF3D7_0502200	protein Mpv17, putative
PF3D7_0502300	conserved Plasmodium protein, unknown function
PF3D7_0502400	merozoite surface protein 8
PF3D7_0502500	conserved Plasmodium protein, unknown function
PF3D7_0502600	conserved Plasmodium protein, unknown function
PF3D7_0502700	conserved protein, unknown function
PF3D7_0502800	DnaJ protein, putative	DNAJ
PF3D7_0502900	Tim10/DDP family zinc finger protein, putative
PF3D7_0503000	50S ribosomal protein L28, apicoplast, putative
PF3D7_0503100	4-diphosphocytidyl-2-C-methyl-D-erythritol kinase, putative
PF3D7_0503200	conserved Plasmodium protein, unknown function
PF3D7_0503300	serine/arginine-rich splicing factor 12				YES
PF3D7_0503400	actin-depolymerizing factor 1
PF3D7_0503500	protein kinase, putative
PF3D7_0503600	myosin B
PF3D7_0503800	60S ribosomal protein L31
PF3D7_0503900	conserved Plasmodium protein, unknown function
PF3D7_0504000	cation transporting P-ATPase
PF3D7_0504100	AN1-type zinc finger protein, putative
PF3D7_0504200	ATP-dependent RNA helicase DDX27, putative
PF3D7_0504300	conserved Plasmodium protein, unknown function
PF3D7_0504400	ATP-dependent helicase, putative
PF3D7_0504500	MOLO1 domain-containing protein, putative
PF3D7_0504600	2-oxoisovalerate dehydrogenase subunit beta, mitochondrial, putative
PF3D7_0504700	centrosomal protein CEP120, putative
PF3D7_0504800	conserved Plasmodium protein, unknown function
PF3D7_0504900	conserved protein, unknown function
PF3D7_0505000	MMS19-like protein, putative
PF3D7_0505100	trafficking protein particle complex subunit 8, putative
PF3D7_0505200	actin-like protein, putative
PF3D7_0505300	UDP-N-acetylglucosamine transporter, putative
PF3D7_0505400	conserved protein, unknown function
PF3D7_0505500	DNA mismatch repair protein MSH6, putative
PF3D7_0505600	conserved protein, unknown function
PF3D7_0505700	conserved Plasmodium membrane protein, unknown function
PF3D7_0505800	small ubiquitin-related modifier
PF3D7_0505900	mediator of RNA polymerase II transcription subunit 11, putative
PF3D7_0506000	conserved Plasmodium protein, unknown function
PF3D7_0506100	60S ribosomal subunit protein L24, putative
PF3D7_0506200	TATA-box-binding protein
PF3D7_0506300	conserved protein, unknown function
PF3D7_0506400	conserved Plasmodium protein, unknown function
PF3D7_0506500	conserved Plasmodium protein, unknown function
PF3D7_0506600	histone deacetylase, putative, pseudogene
PF3D7_0506700	GTPase-activating protein, putative
PF3D7_0506800	transcription factor 25, putative
PF3D7_0506900	rhomboid protease ROM4
PF3D7_0507000	conserved protein, unknown function
PF3D7_0507100	60S ribosomal protein L4
PF3D7_0507200	subtilisin-like protease 3
PF3D7_0507300	subtilisin-like ookinete protein SOPT
PF3D7_0507400	conserved Plasmodium protein, unknown function
PF3D7_0507500	subtilisin-like protease 1
PF3D7_0507600	protein CAF40, putative
PF3D7_0507700	nuclear protein localization protein 4, putative
PF3D7_0507800	conserved protein, unknown function
PF3D7_0507900	conserved Plasmodium protein, unknown function
PF3D7_0508000	6-cysteine protein	6-CYS
PF3D7_0508100	SET domain protein, putative
PF3D7_0508200	longevity-assurance (LAG1) protein, putative
PF3D7_0508300	triose phosphate transporter
PF3D7_0508400	conserved protein, unknown function
PF3D7_0508500	guanidine nucleotide exchange factor
PF3D7_0508600	conserved protein, unknown function
PF3D7_0508700	pre-mRNA-processing ATP-dependent RNA helicase PRP5, putative
PF3D7_0508800	single-stranded DNA-binding protein
PF3D7_0508900	conserved Plasmodium protein, unknown function
PF3D7_0509000	alpha-soluble NSF attachment protein, putative
PF3D7_0509100	structural maintenance of chromosomes protein 4, putative
PF3D7_0509200	leucine-rich repeat protein
PF3D7_0509300	conserved Plasmodium protein, unknown function
PF3D7_0509400	RNA polymerase I
PF3D7_0509500	ERCC4 domain-containing protein, putative
PF3D7_0509600	asparagine--tRNA ligase
PF3D7_0509700	conserved Plasmodium protein, unknown function
PF3D7_0509800	phosphatidylinositol 4-kinase
PF3D7_0509900	conserved protein, unknown function
PF3D7_0510000	conserved Plasmodium protein, unknown function
PF3D7_0510100	conserved protein, unknown function
PF3D7_0510200	peptidyl-prolyl cis-trans isomerase
PF3D7_0510300	stripes inner membrane complex protein, putative
PF3D7_0510400	PDCD2 domain-containing protein, putative
PF3D7_0510500	topoisomerase I
PF3D7_0510600	tRNA Leucine
PF3D7_0510700	conserved Plasmodium protein, unknown function		YES
PF3D7_0510800	WD repeat-containing protein, putative
PF3D7_0510900	small nucleolar RNA snoR04
PF3D7_0511000	translationally-controlled tumor protein homolog
PF3D7_0511100	conserved Plasmodium protein, unknown function
PF3D7_0511200	stearoyl-CoA desaturase
PF3D7_0511300	MORN repeat protein, putative
PF3D7_0511400	conserved Plasmodium protein, unknown function
PF3D7_0511500	RNA pseudouridylate synthase, putative
PF3D7_0511600	apical rhoptry neck protein
PF3D7_0511700	EKC/KEOPS complex subunit CGI121
PF3D7_0511800	inositol-3-phosphate synthase
PF3D7_0511900	conserved Plasmodium protein, unknown function
PF3D7_0512000	prefoldin subunit 6, putative
PF3D7_0512100	conserved protein, unknown function
PF3D7_0512200	glutathione synthetase
PF3D7_0512300	CDK-activating kinase assembly factor MAT1
PF3D7_0512400	conserved Plasmodium protein, unknown function
PF3D7_0512450	conserved Plasmodium protein, unknown function, pseudogene
PF3D7_0512500	conserved Plasmodium protein, unknown function
PF3D7_0512600	ras-related protein Rab-1B
PF3D7_0512700	orotate phosphoribosyltransferase
PF3D7_0512800	conserved Plasmodium protein, unknown function
PF3D7_0512900	AKAP-like protein
PF3D7_0513000	conserved protein, unknown function
PF3D7_0513100	conserved protein, unknown function
PF3D7_0513200	conserved Plasmodium protein, unknown function
PF3D7_0513300	purine nucleoside phosphorylase
PF3D7_0513400	GTP-binding protein, putative
PF3D7_0513500	mitochondrial import inner membrane translocase subunit TIM16, putative
PF3D7_0513600	deoxyribodipyrimidine photo-lyase, putative
PF3D7_0513700	secreted ookinete protein, putative
PF3D7_0513800	ras-related protein Rab-1A
PF3D7_0513900	conserved protein, unknown function
PF3D7_0514000	tubulin--tyrosine ligase, putative		YES
PF3D7_0514100	ATP-dependent DNA helicase UvrD
PF3D7_0514200	conserved Plasmodium protein, unknown function
PF3D7_0514300	aspartate--tRNA ligase, putative
PF3D7_0514400	tRNA Phenylalanine		YES
PF3D7_0514500	conserved Plasmodium membrane protein, unknown function		YES
PF3D7_0514600	ribose-5-phosphate isomerase, putative
PF3D7_0514700	MORN repeat protein, putative
PF3D7_0514800	inositol polyphosphate multikinase, putative
PF3D7_0514900	conserved Plasmodium protein, unknown function
PF3D7_0515000	pre-mRNA-splicing factor CWC2, putative
PF3D7_0515100	rhomboid protease ROM9
PF3D7_0515200	conserved Plasmodium protein, unknown function
PF3D7_0515300	phosphatidylinositol 3-kinase
PF3D7_0515400	conserved protein, unknown function
PF3D7_0515500	amino acid transporter, putative
PF3D7_0515600	conserved Plasmodium protein, unknown function
PF3D7_0515700	glideosome-associated protein 40, putative
PF3D7_0515800	BolA-like protein, putative
PF3D7_0515900	NLI interacting factor-like phosphatase, putative
PF3D7_0516000	RAP protein, putative
PF3D7_0516100	cation-transporting ATPase 1
PF3D7_0516200	40S ribosomal protein S11
PF3D7_0516300	tRNA pseudouridine synthase, putative
PF3D7_0516400	phosducin-like protein 1, putative
PF3D7_0516500	major facilitator superfamily domain-containing protein, putative
PF3D7_0516600	sporozoite surface antigen MB2
PF3D7_0516700	ubiquitin carboxyl-terminal hydrolase 2, putative
PF3D7_0516800	AP2 domain transcription factor AP2-O2, putative
PF3D7_0516900	60S ribosomal protein L2
PF3D7_0517000	60S ribosomal protein L12, putative
PF3D7_0517100	conserved protein, unknown function
PF3D7_0517200	conserved Plasmodium protein, unknown function
PF3D7_0517300	serine/arginine-rich splicing factor 1
PF3D7_0517400	FACT complex subunit SPT16, putative
PF3D7_0517500	UTP--glucose-1-phosphate uridylyltransferase, putative
PF3D7_0517600	F-actin-capping protein subunit beta, putative
PF3D7_0517700	eukaryotic translation initiation factor 3 subunit B, putative
PF3D7_0517800	apicortin, putative
PF3D7_0517900	zinc finger protein, putative
PF3D7_0518000	NOSIP domain-containing protein, putative
PF3D7_0518100	protein AMR2
PF3D7_0518200	SWIB/MDM2 domain-containing protein
PF3D7_0518300	proteasome subunit beta type-1, putative
PF3D7_0518400	cyclin, putative
PF3D7_0518500	ATP-dependent RNA helicase DDX23, putative
PF3D7_0518600	WD repeat-containing protein 26, putative
PF3D7_0518700	mRNA-binding protein PUF1		YES
PF3D7_0518800	secreted ookinete protein, putative
PF3D7_0518900	conserved protein, unknown function
PF3D7_0519000	histone RNA hairpin-binding protein, putative
PF3D7_0519100	50S ribosomal protein L14, mitochondrial, putative
PF3D7_0519200	V-type proton ATPase 16 kDa proteolipid subunit
PF3D7_0519300	protoheme IX farnesyltransferase, putative
PF3D7_0519400	40S ribosomal protein S24
PF3D7_0519500	CCR4 domain-containing protein 1, putative
PF3D7_0519600	zinc finger protein, putative
PF3D7_0519700	FoP domain-containing protein, putative
PF3D7_0519800	EELM2 domain-containing protein, putative
PF3D7_0519900	conserved protein, unknown function
PF3D7_0520000	40S ribosomal protein S9, putative
PF3D7_0520100	protein phosphatase PPM9, putative
PF3D7_0520200	mediator of RNA polymerase II transcription subunit 17, putative
PF3D7_0520300	U6 snRNA-associated Sm-like protein LSm2, putative
PF3D7_0520400	single-stranded DNA-binding protein, putative
PF3D7_0520500	phosphomethylpyrimidine kinase, putative
PF3D7_0520600	bis(5'-nucleosyl)-tetraphosphatase [asymmetrical]
PF3D7_0520700	CDC73 domain-containing protein, putative
PF3D7_0520800	conserved protein, unknown function
PF3D7_0520900	adenosylhomocysteinase
PF3D7_0521000	conserved Plasmodium protein, unknown function
PF3D7_0521100	conserved Plasmodium protein, unknown function
PF3D7_0521200	conserved protein, unknown function
PF3D7_0521300	zinc finger protein, putative
PF3D7_0521400	conserved protein, unknown function
PF3D7_0521500	ribosomal large subunit pseudouridylate synthase, putative
PF3D7_0521600	conserved Plasmodium protein, unknown function
PF3D7_0521700	ATP-dependent RNA helicase DDX1, putative
PF3D7_0521800	AFG1-like ATPase, putative
PF3D7_0521900	conserved Plasmodium protein, unknown function
PF3D7_0522000	conserved Plasmodium protein, unknown function
PF3D7_0522100	conserved Plasmodium protein, unknown function
PF3D7_0522200	transcription initiation factor TFIID subunit 10, putative
PF3D7_0522300	18S rRNA (guanine-N(7))-methyltransferase, putative
PF3D7_0522400	conserved Plasmodium protein, unknown function
PF3D7_0522500	50S ribosomal protein L17, apicoplast, putative
PF3D7_0522600	inner membrane complex protein
PF3D7_0522700	iron-sulfur assembly protein
PF3D7_0522800	pre-mRNA-splicing factor BUD31, putative
PF3D7_0522900	zinc finger protein, putative
PF3D7_0523000	multidrug resistance protein 1
PF3D7_0523100	mitochondrial-processing peptidase subunit alpha, putative
PF3D7_0523200	heptatricopeptide repeat-containing protein, putative
PF3D7_0523300	cytochrome c oxidase subunit ApiCOX18, putative
PF3D7_0523400	DnaJ protein, putative	DNAJ					YES	YES
PF3D7_0523500	dynein light chain Tctex-type, putative
PF3D7_0523600	conserved protein, unknown function
PF3D7_0523700	conserved Plasmodium membrane protein, unknown function
PF3D7_0523800	divalent metal transporter, putative
PF3D7_0523900	MerC domain-containing protein, putative
PF3D7_0524000	karyopherin beta
PF3D7_0524100	conserved Plasmodium protein, unknown function
PF3D7_0524200	conserved Plasmodium membrane protein, unknown function
PF3D7_0524300	conserved Plasmodium protein, unknown function
PF3D7_0524400	ribosome-interacting GTPase 1, putative
PF3D7_0524500	conserved Plasmodium protein, unknown function
PF3D7_0524600	50S ribosomal protein L12, apicoplast, putative
PF3D7_0524700	mitochondrial import receptor subunit TOM22, putative
PF3D7_0524800	ubiquitin fusion degradation protein 1, putative
PF3D7_0524900	S-adenosyl-L-methionine-dependent tRNA 4-demethylwyosine synthase, putative
PF3D7_0525000	zinc finger protein, putative
PF3D7_0525100	acyl-CoA synthetase	ACS
PF3D7_0525200	structural maintenance of chromosomes protein 6, putative
PF3D7_0525300	conserved protein, unknown function
PF3D7_0525400	7-helix-1 protein
PF3D7_0525500	WD repeat-containing protein, putative
PF3D7_0525600	RNA methyltransferase, putative
PF3D7_0525700	conserved protein, unknown function
PF3D7_0525800	inner membrane complex protein 1g, putative
PF3D7_0525900	NIMA related kinase 2
PF3D7_0526000	RAP protein, putative
PF3D7_0526100	conserved Plasmodium membrane protein, unknown function
PF3D7_0526200	ADP-ribosylation factor GTPase-activating protein, putative
PF3D7_0526300	WD repeat-containing protein 55, putative
PF3D7_0526400	conserved Plasmodium protein, unknown function
PF3D7_0526500	conserved Plasmodium protein, unknown function
PF3D7_0526600	conserved Plasmodium protein, unknown function
PF3D7_0526700	conserved protein, unknown function
PF3D7_0526800	conserved Plasmodium protein, unknown function
PF3D7_0526900	transmembrane emp24 domain-containing protein, putative
PF3D7_0527000	DNA replication licensing factor MCM3, putative
PF3D7_0527100	ubiquitin-conjugating enzyme E2 N, putative
PF3D7_0527200	ubiquitin carboxyl-terminal hydrolase 14
PF3D7_0527300	methionine aminopeptidase 1a, putative
PF3D7_0527400	conserved Plasmodium protein, unknown function
PF3D7_0527500	Hsc70-interacting protein
PF3D7_0527600	conserved Plasmodium protein, unknown function
PF3D7_0527700	tRNA Glutamic acid		YES
PF3D7_0527800	tRNA Leucine
PF3D7_0527900	ATP-dependent RNA helicase DDX41, putative
PF3D7_0528000	proteasome maturation factor UMP1, putative
PF3D7_0528100	AP-1 complex subunit beta, putative
PF3D7_0528200	eukaryotic translation initiation factor 3 subunit E, putative
PF3D7_0528300	conserved protein, unknown function
PF3D7_0528400	palmitoyltransferase DHHC7
PF3D7_0528500	F-actin-capping protein subunit alpha, putative
PF3D7_0528600	conserved Plasmodium protein, unknown function
PF3D7_0528700	peptidyl-prolyl cis-trans isomerase
PF3D7_0528800	nucleolar preribosomal GTPase, putative
PF3D7_0528900	conserved protein, unknown function
PF3D7_0529000	conserved Plasmodium protein, unknown function
PF3D7_0529100	thioredoxin-like protein, putative
PF3D7_0529200	sugar transporter, putative
PF3D7_0529300	apicoplast TIC22 protein
PF3D7_0529400	conserved Plasmodium protein, unknown function
PF3D7_0529500	cell cycle regulator protein, putative
PF3D7_0529600	tRNA Arginine
PF3D7_0529700	heptatricopeptide repeat-containing protein, putative
PF3D7_0529800	conserved Plasmodium protein, unknown function
PF3D7_0529900	RING zinc finger protein, putative
PF3D7_0530000	conserved Plasmodium protein, unknown function
PF3D7_0530100	SNARE protein, putative
PF3D7_0530200	phosphoenolpyruvate/phosphate translocator
PF3D7_0530300	conserved Plasmodium membrane protein, unknown function
PF3D7_0530400	conserved Plasmodium protein, unknown function
PF3D7_0530500	conserved Plasmodium membrane protein, unknown function
PF3D7_0530600	XAP-5 DNA binding protein, putative
PF3D7_0530700	conserved Plasmodium protein, unknown function
PF3D7_0530750	dolichol-phosphate mannosyltransferase subunit 3, putative
PF3D7_0530800	CPW-WPC family protein
PF3D7_0530900	formin 1
PF3D7_0531000	SURF1 domain-containing protein, putative
PF3D7_0531100	conserved Plasmodium protein, unknown function
PF3D7_0531200	ribosomal protein S16, mitochondrial, putative
PF3D7_0531300	conserved Plasmodium protein, unknown function
PF3D7_0531400	conserved Plasmodium protein, unknown function
PF3D7_0531500	unspecified product
PF3D7_0531600	18S ribosomal RNA
PF3D7_0531700	unspecified product
PF3D7_0531800	5.8S ribosomal RNA
PF3D7_0531900	unspecified product
PF3D7_0532000	28S ribosomal RNA
PF3D7_0532100	early transcribed membrane protein 5
PF3D7_0532200	Plasmodium exported protein (PHISTc), unknown function	PHIST
PF3D7_0532300	Plasmodium exported protein (PHISTb), unknown function	PHIST
PF3D7_0532400	lysine-rich membrane-associated PHISTb protein	PHIST
PF3D7_0532500	Plasmodium exported protein, unknown function		YES
PF3D7_0532600	Plasmodium exported protein, unknown function	OTHER	YES	YES		YES		YES
PF3D7_0532700	erythrocyte membrane protein 1 (PfEMP1), pseudogene	VAR		YES	YES	YES	YES	YES
PF3D7_0532800	stevor, pseudogene	STEVOR		YES		YES	YES	YES
PF3D7_0532900	rifin	RIFIN		YES	YES	YES	YES	YES
PF3D7_0533000	rifin, pseudogene	RIFIN	YES	YES	YES	YES	YES	YES
PF3D7_0533100	erythrocyte membrane protein 1 (PfEMP1), pseudogene	VAR	YES	YES	YES	YES	YES	YES
PF3D7_0600100	erythrocyte membrane protein 1 (PfEMP1), pseudogene	VAR	YES	YES	YES	YES	YES	YES
PF3D7_0600200	erythrocyte membrane protein 1, PfEMP1	VAR	YES	YES	YES	YES	YES	YES
PF3D7_0600300	rifin	RIFIN		YES	YES	YES	YES	YES
PF3D7_0600400	erythrocyte membrane protein 1, PfEMP1	VAR	YES	YES	YES	YES	YES	YES
PF3D7_0600500	rifin	RIFIN		YES	YES	YES	YES	YES
PF3D7_0600600	erythrocyte membrane protein 1 (PfEMP1), exon 2	VAR		YES	YES	YES	YES	YES
PF3D7_0600700	rifin	RIFIN		YES	YES	YES	YES	YES
PF3D7_0600800	rifin, pseudogene	RIFIN		YES	YES	YES	YES	YES
PF3D7_0600900	rifin, pseudogene	RIFIN		YES		YES	YES	YES
PF3D7_0601000	exported protein family 4	OTHER				YES		YES
PF3D7_0601100	exported protein family 3	OTHER		YES		YES		YES
PF3D7_0601200	Pfmc-2TM Maurer's cleft two transmembrane protein	PFMC-2TM	YES			YES	YES	YES
PF3D7_0601300	exported protein family 1	OTHER		YES		YES		YES
PF3D7_0601400	erythrocyte membrane protein 1 (PfEMP1), pseudogene	VAR		YES		YES	YES	YES
PF3D7_0601500	Plasmodium exported protein (PHISTb), unknown function	PHIST			YES	YES		YES
PF3D7_0601600	tetratricopeptide repeat protein, putative	OTHER			YES	YES		YES
PF3D7_0601700	Plasmodium exported protein (PHISTa), unknown function, pseudogene	PHIST	YES		YES	YES		YES
PF3D7_0601800	H/ACA snoRNA	OTHER				YES		YES
PF3D7_0601900	conserved Plasmodium protein, unknown function
PF3D7_0602000	zinc finger protein, putative
PF3D7_0602100	ATP-dependent RNA helicase, putative
PF3D7_0602200	MYND-type zinc finger protein, putative
PF3D7_0602300	liver merozoite formation protein, putative
PF3D7_0602400	elongation factor G
PF3D7_0602500	geranylgeranyl transferase type-2 subunit beta, putative
PF3D7_0602600	SAC3 domain-containing protein, putative
PF3D7_0602700	conserved Plasmodium protein, unknown function
PF3D7_0602800	JmjC domain-containing protein, putative
PF3D7_0602900	conserved Plasmodium protein, unknown function
PF3D7_0603000	conserved Plasmodium protein, unknown function
PF3D7_0603100	RNA-binding protein, putative
PF3D7_0603200	mitochondrial chaperone BCS1, putative
PF3D7_0603300	dihydroorotate dehydrogenase
PF3D7_0603400	trophozoite exported protein 1
PF3D7_0603500	cation/H+ antiporter
PF3D7_0603600	conserved Plasmodium protein, unknown function
PF3D7_0603700	phenylalanine--tRNA ligase
PF3D7_0603800	centrosomal protein CEP76, putative
PF3D7_0603900	conserved Plasmodium protein, unknown function
PF3D7_0604000	conserved Plasmodium protein, unknown function
PF3D7_0604100	AP2 domain transcription factor
PF3D7_0604200	mitochondrial ribosomal protein L41, putative
PF3D7_0604300	conserved Plasmodium protein, unknown function
PF3D7_0604400	conserved protein, unknown function
PF3D7_0604500	conserved Plasmodium protein, unknown function
PF3D7_0604600	DNA helicase, putative
PF3D7_0604700	glyoxalase I-like protein GILP
PF3D7_0604800	RAP protein, putative
PF3D7_0604900	conserved Plasmodium protein, unknown function
PF3D7_0605000	50S ribosomal protein L24, putative
PF3D7_0605100	RNA-binding protein, putative
PF3D7_0605200	conserved protein, unknown function
PF3D7_0605300	serine/threonine protein kinase
PF3D7_0605400	calcium-binding protein, putative
PF3D7_0605500	cyclin dependent kinase binding protein, putative
PF3D7_0605600	nucleoside diphosphate kinase, putative
PF3D7_0605700	conserved Plasmodium protein, unknown function
PF3D7_0605800	DNA repair protein RAD50, putative
PF3D7_0605900	long chain polyunsaturated fatty acid elongation enzyme, putative
PF3D7_0606000	conserved Plasmodium protein, unknown function
PF3D7_0606100	RNA-binding protein, putative
PF3D7_0606200	ubiquitin-conjugating enzyme E2 PEX4, putative
PF3D7_0606300	conserved Plasmodium protein, unknown function
PF3D7_0606400	conserved Plasmodium protein, unknown function
PF3D7_0606500	polypyrimidine tract-binding protein, putative
PF3D7_0606600	conserved Plasmodium protein, unknown function
PF3D7_0606700	coatomer alpha subunit, putative
PF3D7_0606800	VFT protein
PF3D7_0606900	glutaredoxin-like protein
PF3D7_0607000	translation initiation factor IF-2, putative
PF3D7_0607100	MYND-type zinc finger protein, putative
PF3D7_0607200	RING zinc finger protein, putative
PF3D7_0607300	uroporphyrinogen III decarboxylase
PF3D7_0607400	G-protein associated signal transduction protein, putative
PF3D7_0607500	4-hydroxybenzoate polyprenyltransferase, putative
PF3D7_0607600	spindle assembly abnormal protein 6, putative
PF3D7_0607700	conserved Plasmodium protein, unknown function
PF3D7_0607800	GTP-binding protein, putative
PF3D7_0607900	conserved Plasmodium protein, unknown function
PF3D7_0608000	diphthine methyltransferase, putative
PF3D7_0608100	conserved Plasmodium protein, unknown function
PF3D7_0608200	conserved Plasmodium protein, unknown function
PF3D7_0608300	heptatricopeptide repeat-containing protein, putative
PF3D7_0608310	sorting assembly machinery 50 kDa subunit, putative
PF3D7_0608400	conserved Plasmodium protein, unknown function
PF3D7_0608500	proteasome subunit alpha type-2, putative
PF3D7_0608600	conserved Plasmodium protein, unknown function
PF3D7_0608700	T-complex protein 1 subunit zeta
PF3D7_0608800	ornithine aminotransferase
PF3D7_0608900	conserved Plasmodium protein, unknown function
PF3D7_0609000	nucleoporin NUP637, putative
PF3D7_0609100	zinc transporter ZIP1, putative
PF3D7_0609200	citrate synthase-like protein, putative
PF3D7_0609300	conserved Plasmodium protein, unknown function
PF3D7_0609400	mitochondrial cardiolipin synthase, putative
PF3D7_0609500	conserved Plasmodium protein, unknown function
PF3D7_0609600	conserved Plasmodium protein, unknown function
PF3D7_0609700	conserved Plasmodium protein, unknown function
PF3D7_0609800	palmitoyltransferase DHHC2, putative
PF3D7_0609900	conserved Plasmodium protein, unknown function
PF3D7_0610000	mitochondrial ribosomal protein L19 precursor, putative
PF3D7_0610100	pre-mRNA-splicing factor SLU7, putative
PF3D7_0610200	RNA-binding protein 25, putative
PF3D7_0610300	unspecified product
PF3D7_0610400	histone H3		YES
PF3D7_0610500	peptidyl-tRNA hydrolase PTRHD1, putative
PF3D7_0610600	calcium-dependent protein kinase 2
PF3D7_0610700	conserved Plasmodium protein, unknown function
PF3D7_0610800	transketolase
PF3D7_0610900	transcription elongation factor SPT5, putative
PF3D7_0611000	SNARE associated Golgi protein, putative
PF3D7_0611100	succinate dehydrogenase subunit 3, putative
PF3D7_0611200	AP2 domain transcription factor, putative
PF3D7_0611300	ATP synthase-associated protein, putative
PF3D7_0611400	SWIB/MDM2 domain-containing protein
PF3D7_0611500	conserved protein, unknown function
PF3D7_0611600	basal complex transmembrane protein 1
PF3D7_0611700	60S ribosomal protein L39
PF3D7_0611800	conserved Plasmodium protein, unknown function
PF3D7_0611900	lsm12, putative
PF3D7_0612000	conserved Plasmodium protein, unknown function
PF3D7_0612100	eukaryotic translation initiation factor 3 subunit L, putative
PF3D7_0612200	leucine-rich repeat protein
PF3D7_0612300	transmembrane protein 234, putative
PF3D7_0612400	conserved Plasmodium protein, unknown function
PF3D7_0612500	conserved Plasmodium protein, unknown function
PF3D7_0612600	cytoplasmic tRNA 2-thiolation protein 1, putative
PF3D7_0612700	6-cysteine protein P12	6-CYS
PF3D7_0612800	6-cysteine protein	6-CYS
PF3D7_0612900	nucleolar GTP-binding protein 1, putative
PF3D7_0613000	conserved Plasmodium protein, unknown function
PF3D7_0613100	conserved Plasmodium protein, unknown function
PF3D7_0613200	conserved Plasmodium protein, unknown function
PF3D7_0613300	rhoptry protein ROP14
PF3D7_0613400	50S ribosomal protein L18, apicoplast, putative
PF3D7_0613500	AP-3 complex subunit beta, putative
PF3D7_0613600	conserved Plasmodium protein, unknown function
PF3D7_0613700	syntaxin-binding protein, putative
PF3D7_0613800	AP2 domain transcription factor, putative
PF3D7_0613900	myosin E, putative
PF3D7_0614000	thiamine-phosphate synthase, putative
PF3D7_0614100	conserved Plasmodium protein, unknown function
PF3D7_0614200	cytosolic Fe-S cluster assembly factor NAR1, putative
PF3D7_0614300	major facilitator superfamily-related transporter, putative
PF3D7_0614400	pre-mRNA-splicing factor CWF7, putative
PF3D7_0614500	60S ribosomal protein L19
PF3D7_0614600	conserved Plasmodium protein, unknown function
PF3D7_0614700	conserved Plasmodium protein, unknown function
PF3D7_0614800	endonuclease III-like protein 1, putative
PF3D7_0614900	conserved Plasmodium membrane protein, unknown function
PF3D7_0615000	conserved Plasmodium protein, unknown function
PF3D7_0615100	enoyl-acyl carrier reductase
PF3D7_0615200	conserved protein, unknown function
PF3D7_0615300	GPI-anchored wall transfer protein 1, putative
PF3D7_0615400	ribonuclease, putative
PF3D7_0615500	cdc2-related protein kinase 5
PF3D7_0615600	zinc finger protein, putative
PF3D7_0615700	RNA and export factor binding protein, putative
PF3D7_0615800	conserved oligomeric Golgi complex subunit 4, putative
PF3D7_0615900	protein phosphatase, putative
PF3D7_0616000	pyridoxal kinase
PF3D7_0616100	conserved Plasmodium protein, unknown function
PF3D7_0616200	kinetochore protein NDC80, putative
PF3D7_0616300	conserved Plasmodium protein, unknown function
PF3D7_0616400	conserved Plasmodium protein, unknown function
PF3D7_0616500	TRAP-like protein
PF3D7_0616600	conserved protein, unknown function
PF3D7_0616700	ras GTPAse, putative
PF3D7_0616800	malate:quinone oxidoreductase
PF3D7_0616900	conserved Plasmodium protein, unknown function
PF3D7_0617000	mitochondrial import receptor subunit TOM40, putative
PF3D7_0617100	AP-2 complex subunit alpha, putative
PF3D7_0617200	conserved protein, unknown function
PF3D7_0617300	conserved Plasmodium protein, unknown function
PF3D7_0617400	erythrocyte membrane protein 1, PfEMP1	VAR	YES	YES	YES	YES	YES	YES
PF3D7_0617500	rifin, pseudogene	RIFIN		YES	YES	YES	YES	YES
PF3D7_0617600	stevor	STEVOR	YES	YES	YES	YES	YES	YES
PF3D7_0617700	rifin	RIFIN	YES	YES	YES	YES	YES	YES
PF3D7_0617800	histone H2A
PF3D7_0617900	histone H3 variant
PF3D7_0618000	conserved Plasmodium membrane protein, unknown function
PF3D7_0618100	conserved Plasmodium protein, unknown function
PF3D7_0618200	conserved protein, unknown function
PF3D7_0618300	60S ribosomal protein L27a, putative
PF3D7_0618400	LMBR1 domain-containing protein, putative
PF3D7_0618500	malate dehydrogenase
PF3D7_0618600	rhomboid protease ROM10
PF3D7_0618700	trafficking protein particle complex subunit 6A, putative
PF3D7_0618800	heptatricopeptide repeat-containing protein, putative
PF3D7_0618900	phosphatidylinositol N-acetylglucosaminyltransferase subunit GPI1
PF3D7_0619000	conserved protein, unknown function
PF3D7_0619100	conserved Plasmodium protein, unknown function
PF3D7_0619200	conserved Plasmodium protein, unknown function
PF3D7_0619300	conserved Plasmodium protein, unknown function
PF3D7_0619400	cell division cycle protein 48 homologue, putative
PF3D7_0619500	acyl-CoA synthetase	ACS
PF3D7_0619600	conserved Plasmodium protein, unknown function
PF3D7_0619700	conserved protein, unknown function
PF3D7_0619800	conserved Plasmodium membrane protein, unknown function
PF3D7_0619900	splicing factor 3A subunit 2, putative
PF3D7_0620000	secreted ookinete protein 25, putative
PF3D7_0620100	ATP synthase-associated protein, putative
PF3D7_0620200	conserved Plasmodium protein, unknown function
PF3D7_0620300	conserved Plasmodium protein, unknown function
PF3D7_0620400	merozoite surface protein 10
PF3D7_0620500	cleavage stimulation factor subunit 1, putative
PF3D7_0620600	conserved Plasmodium protein, unknown function
PF3D7_0620700	DnaJ protein, putative	DNAJ
PF3D7_0620800	tRNA Alanine
PF3D7_0620900	tRNA Leucine
PF3D7_0621000	conserved Plasmodium protein, unknown function
PF3D7_0621100	conserved Plasmodium protein, unknown function
PF3D7_0621200	pyridoxine biosynthesis protein PDX1
PF3D7_0621300	mRNA-binding protein PUF3
PF3D7_0621350	protein SYS1, putative
PF3D7_0621400	Pf77 protein	OTHER	YES	YES				YES
PF3D7_0621500	ribonuclease P/MRP protein subunit RPP1, putative
PF3D7_0621600	tRNA Serine
PF3D7_0621700	conserved Plasmodium protein, unknown function
PF3D7_0621800	nascent polypeptide-associated complex subunit alpha, putative
PF3D7_0621900	signal recognition particle subunit SRP68, putative
PF3D7_0622000	conserved Plasmodium protein, unknown function
PF3D7_0622100	conserved Plasmodium protein, unknown function
PF3D7_0622200	radical SAM protein, putative
PF3D7_0622300	vacuolar transporter chaperone, putative
PF3D7_0622400	conserved protein, unknown function
PF3D7_0622500	RNA methyltransferase, putative
PF3D7_0622600	cytochrome b-c1 complex subunit 9, putative
PF3D7_0622700	conserved Plasmodium membrane protein, unknown function
PF3D7_0622800	leucine--tRNA ligase, putative
PF3D7_0622900	AP2 domain transcription factor AP2Tel
PF3D7_0623000	chorismate synthase
PF3D7_0623100	nuclear polyadenylated RNA-binding protein NAB2, putative
PF3D7_0623200	ferredoxin--NADP reductase
PF3D7_0623300	EGF-like membrane protein, putative
PF3D7_0623400	MEI2-like RNA-binding protein, putative
PF3D7_0623500	superoxide dismutase [Fe]
PF3D7_0623600	transcription or splicing factor-like protein, putative
PF3D7_0623700	ATP-dependent RNA helicase SUV3, putative
PF3D7_0623800	tyrosine kinase-like protein, putative
PF3D7_0623900	ribonuclease H2 subunit A, putative
PF3D7_0624000	hexokinase
PF3D7_0624100	conserved protein, unknown function
PF3D7_0624200	conserved Plasmodium protein, unknown function
PF3D7_0624300	CPW-WPC family protein
PF3D7_0624400	conserved protein, unknown function
PF3D7_0624500	anaphase-promoting complex subunit 11, putative
PF3D7_0624600	SNF2 helicase, putative
PF3D7_0624700	N-acetylglucosaminyl-phosphatidylinositol de-N-acetylase, putative
PF3D7_0624800	conserved Plasmodium protein, unknown function
PF3D7_0624900	GAS8-like protein, putative
PF3D7_0625000	sphingomyelin synthase 1, putative
PF3D7_0625100	sphingomyelin synthase 2, putative
PF3D7_0625200	conserved Plasmodium protein, unknown function
PF3D7_0625300	DNA polymerase 1, putative
PF3D7_0625400	conserved Plasmodium protein, unknown function
PF3D7_0625500	conserved Plasmodium membrane protein, unknown function
PF3D7_0625600	poly(A) polymerase PAP, putative
PF3D7_0625700	conserved protein, unknown function
PF3D7_0625800	conserved Plasmodium protein, unknown function
PF3D7_0625900	conserved Plasmodium protein, unknown function
PF3D7_0626000	conserved Plasmodium protein, unknown function
PF3D7_0626100	oxidoreductase, short-chain dehydrogenase family, putative
PF3D7_0626200	conserved Plasmodium protein, unknown function
PF3D7_0626300	3-oxoacyl-acyl-carrier protein synthase I/II
PF3D7_0626400	CRAL/TRIO domain-containing protein, putative
PF3D7_0626500	conserved Plasmodium protein, unknown function
PF3D7_0626600	conserved Plasmodium protein, unknown function
PF3D7_0626700	ATPase
PF3D7_0626800	pyruvate kinase
PF3D7_0626840	small nucleolar RNA snoR35
PF3D7_0626900	mitochondrial ribosomal protein L46 precursor, putative
PF3D7_0627000	conserved Plasmodium protein, unknown function
PF3D7_0627100	ankyrin-repeat protein, putative
PF3D7_0627200	myosin light chain, putative
PF3D7_0627300	E3 ubiquitin-protein ligase RNF5, putative
PF3D7_0627400	mitochondrial import inner membrane translocase subunit TIM22, putative
PF3D7_0627500	protein DJ-1
PF3D7_0627600	conserved Plasmodium protein, unknown function
PF3D7_0627700	transportin
PF3D7_0627800	acetyl-CoA synthetase, putative	ACS
PF3D7_0627900	ribonuclease P protein subunit p29, putative
PF3D7_0628000	6-pyruvoyltetrahydropterin synthase
PF3D7_0628100	HECT-domain (ubiquitin-transferase), putative
PF3D7_0628200	eukaryotic translation initiation factor 2-alpha kinase
PF3D7_0628300	choline/ethanolaminephosphotransferase, putative
PF3D7_0628400	protease, putative
PF3D7_0628500	conserved Plasmodium protein, unknown function
PF3D7_0628600	DNA methyltransferase 1-associated protein 1, putative
PF3D7_0628700	conserved Plasmodium protein, unknown function
PF3D7_0628800	glutamyl-tRNA(Gln) amidotransferase subunit B
PF3D7_0628900	RAP protein, putative
PF3D7_0629000	glucosamine 6-phosphate N-acetyltransferase
PF3D7_0629100	nicotinate phosphoribosyltransferase, putative
PF3D7_0629200	DnaJ protein, putative	DNAJ
PF3D7_0629300	phospholipase, putative
PF3D7_0629400	polyadenylate-binding protein 3, putative
PF3D7_0629500	amino acid transporter AAT1
PF3D7_0629600	RNA-binding protein, putative
PF3D7_0629700	SET domain protein, putative
PF3D7_0629800	cullin-like protein, putative
PF3D7_0629900	sec14-like cytosolic factor or phosphatidylinositol/phosphatidylcholine transfer protein, putative
PF3D7_0630000	CPW-WPC family protein
PF3D7_0630100	conserved Plasmodium protein, unknown function
PF3D7_0630200	secreted ookinete protein, putative
PF3D7_0630300	DNA polymerase epsilon catalytic subunit A, putative
PF3D7_0630400	conserved Plasmodium protein, unknown function
PF3D7_0630500	ribosome biogenesis protein YTM1, putative
PF3D7_0630600	conserved protein, unknown function
PF3D7_0630700	bifunctional methylenetetrahydrofolate dehydrogenase/cyclohydrolase, putative
PF3D7_0630800	TPH domain-containing protein, putative
PF3D7_0630900	ATP-dependent RNA helicase HAS1
PF3D7_0631000	tetratricopeptide repeat protein, putative				YES
PF3D7_0631100	Plasmodium exported protein (PHISTb), unknown function	PHIST
PF3D7_0631200	erythrocyte membrane protein 1 (PfEMP1), pseudogene	VAR		YES	YES	YES	YES	YES
PF3D7_0631300	exported protein family 1
PF3D7_0631400	Pfmc-2TM Maurer's cleft two transmembrane protein	PFMC-2TM			YES	YES	YES	YES
PF3D7_0631500	exported protein family 3	OTHER				YES		YES
PF3D7_0631600	exported protein family 4
PF3D7_0631700	rifin, pseudogene	RIFIN					YES	YES
PF3D7_0631800	rifin	RIFIN		YES	YES	YES	YES	YES
PF3D7_0631900	stevor	STEVOR	YES	YES	YES	YES	YES	YES
PF3D7_0632000	rifin	RIFIN		YES	YES	YES	YES	YES
PF3D7_0632100	rifin	RIFIN			YES	YES	YES	YES
PF3D7_0632200	rifin	RIFIN		YES	YES	YES	YES	YES
PF3D7_0632300	rifin	RIFIN		YES	YES	YES	YES	YES
PF3D7_0632400	rifin	RIFIN		YES	YES	YES	YES	YES
PF3D7_0632500	erythrocyte membrane protein 1, PfEMP1	VAR	YES	YES	YES	YES	YES	YES
PF3D7_0632600	rifin, pseudogene	RIFIN	YES	YES	YES	YES	YES	YES
PF3D7_0632700	rifin	RIFIN	YES	YES	YES	YES	YES	YES
PF3D7_0632800	erythrocyte membrane protein 1, PfEMP1	VAR		YES	YES	YES	YES	YES
PF3D7_0700100	erythrocyte membrane protein 1, PfEMP1	VAR		YES		YES	YES	YES
PF3D7_0700200	rifin	RIFIN	YES	YES		YES	YES	YES
PF3D7_0700300	rifin	RIFIN		YES	YES	YES	YES	YES
PF3D7_0700400	stevor	STEVOR		YES		YES	YES	YES
PF3D7_0700500	rifin	RIFIN		YES	YES	YES	YES	YES
PF3D7_0700600	Plasmodium exported protein, unknown function, pseudogene	OTHER		YES		YES		YES
PF3D7_0700700	stevor, pseudogene	STEVOR		YES		YES	YES	YES
PF3D7_0700800	Pfmc-2TM Maurer's cleft two transmembrane protein	PFMC-2TM		YES		YES	YES	YES
PF3D7_0700900	exported protein family 1, pseudogene	OTHER		YES		YES		YES
PF3D7_0701000	erythrocyte membrane protein 1 (PfEMP1), pseudogene	VAR				YES	YES	YES
PF3D7_0701100	rifin	RIFIN		YES		YES	YES	YES
PF3D7_0701200	rifin, pseudogene	RIFIN		YES		YES	YES	YES
PF3D7_0701300	rifin, pseudogene	RIFIN					YES	YES
PF3D7_0701400	exported protein family 4, pseudogene	OTHER				YES		YES
PF3D7_0701500	exported protein family 3
PF3D7_0701600	Pfmc-2TM Maurer's cleft two transmembrane protein	PFMC-2TM		YES	YES	YES	YES	YES
PF3D7_0701700	exported protein family 1	OTHER				YES		YES
PF3D7_0701800	rifin	RIFIN		YES	YES	YES	YES	YES
PF3D7_0701900	Plasmodium exported protein, unknown function	OTHER	YES	YES	YES	YES		YES
PF3D7_0702000	Plasmodium exported protein (hyp12), unknown function	HYP	YES	YES		YES		YES
PF3D7_0702100	Plasmodium exported protein (PHISTb), unknown function, pseudogene	PHIST				YES		YES
PF3D7_0702200	lysophospholipase, putative
PF3D7_0702300	sporozoite threonine and asparagine-rich protein
PF3D7_0702400	small exported membrane protein 1
PF3D7_0702500	Plasmodium exported protein, unknown function
PF3D7_0702600	chitinase precursor fragment, truncated
PF3D7_0702700	tRNA Alanine
PF3D7_0702800	tRNA Tyrosine				YES
PF3D7_0702900	centrin, putative
PF3D7_0703000	conserved Plasmodium protein, unknown function
PF3D7_0703100	cytosolic iron-sulfur assembly component 2, putative
PF3D7_0703200	conserved Plasmodium protein, unknown function
PF3D7_0703300	conserved Plasmodium protein, unknown function
PF3D7_0703400	conserved Plasmodium protein, unknown function
PF3D7_0703500	erythrocyte membrane-associated antigen
PF3D7_0703600	conserved protein, unknown function
PF3D7_0703700	conserved protein, unknown function
PF3D7_0703800	conserved Plasmodium protein, unknown function
PF3D7_0703900	conserved Plasmodium membrane protein, unknown function
PF3D7_0704000	conserved Plasmodium membrane protein, unknown function
PF3D7_0704100	conserved Plasmodium membrane protein, unknown function
PF3D7_0704200	tRNA m5C-methyltransferase, putative
PF3D7_0704300	conserved Plasmodium membrane protein, unknown function
PF3D7_0704400	phosphoinositide-binding protein, putative
PF3D7_0704500	serine/threonine protein kinase, putative
PF3D7_0704600	E3 ubiquitin-protein ligase
PF3D7_0704700	phosphopantetheine adenylyltransferase, putative
PF3D7_0704800	protein phosphatase PPM12, putative
PF3D7_0704900	peptide chain release factor 2
PF3D7_0705000	mRNA cap guanine-N7 methyltransferase, putative
PF3D7_0705100	conserved Plasmodium protein, unknown function
PF3D7_0705200	conserved Plasmodium protein, unknown function
PF3D7_0705300	origin recognition complex subunit 2
PF3D7_0705400	DNA replication licensing factor MCM7
PF3D7_0705500	inositol-phosphate phosphatase, putative
PF3D7_0705600	RNA helicase, putative
PF3D7_0705700	40S ribosomal protein S29, putative
PF3D7_0705800	cysteine-rich secretory protein, putative
PF3D7_0705900	ATP synthase subunit C, putative
PF3D7_0706000	importin-7, putative
PF3D7_0706100	conserved Plasmodium protein, unknown function
PF3D7_0706200	conserved protein, unknown function
PF3D7_0706300	conserved Plasmodium protein, unknown function
PF3D7_0706400	60S ribosomal protein L37
PF3D7_0706500	conserved Plasmodium protein, unknown function
PF3D7_0706600	conserved Plasmodium protein, unknown function
PF3D7_0706700	DNA mismatch repair protein MSH2, putative
PF3D7_0706800	tRNA Threonine
PF3D7_0706900	tRNA Histidine		YES
PF3D7_0707000	tRNA Lysine
PF3D7_0707100	tRNA Lysine
PF3D7_0707200	conserved Plasmodium protein, unknown function
PF3D7_0707300	rhoptry-associated membrane antigen
PF3D7_0707400	AAA family ATPase, putative
PF3D7_0707420	nucleolar RNA snoR36
PF3D7_0707500	conserved Plasmodium protein, unknown function
PF3D7_0707600	mediator of RNA polymerase II transcription subunit 10, putative
PF3D7_0707700	E3 ubiquitin-protein ligase, putative
PF3D7_0707800	RAP protein, putative
PF3D7_0707900	ribosomal protein S8e, putative
PF3D7_0708000	cytoskeleton associated protein, putative
PF3D7_0708100	DNA-directed RNA polymerases I, II, and III subunit RPABC5, putative
PF3D7_0708200	conserved Plasmodium protein, unknown function
PF3D7_0708300	EKC/KEOPS complex subunit BUD32
PF3D7_0708400	heat shock protein 90
PF3D7_0708500	heat shock protein 86 family protein
PF3D7_0708600	inner membrane complex protein 1d, putative
PF3D7_0708700	Cg8 protein
PF3D7_0708800	heat shock protein 110
PF3D7_0708900	protein SCO1, putative
PF3D7_0709000	chloroquine resistance transporter
PF3D7_0709050	small nucleolar RNA
PF3D7_0709100	Cg1 protein
PF3D7_0709200	glutaredoxin-like protein
PF3D7_0709300	Cg2 protein
PF3D7_0709400	Cg7 protein
PF3D7_0709500	conserved Plasmodium protein, unknown function
PF3D7_0709600	ribonucleases P/MRP protein subunit POP1, putative
PF3D7_0709700	prodrug activation and resistance esterase
PF3D7_0709800	conserved protein, unknown function
PF3D7_0709900	conserved protein, unknown function
PF3D7_0710000	conserved Plasmodium protein, unknown function
PF3D7_0710100	conserved protein, unknown function
PF3D7_0710200	conserved Plasmodium protein, unknown function
PF3D7_0710300	conserved protein, unknown function
PF3D7_0710400	DNA repair protein RAD14, putative
PF3D7_0710500	conserved protein, unknown function
PF3D7_0710600	60S ribosomal protein L34
PF3D7_0710700	conserved Plasmodium protein, unknown function
PF3D7_0710800	protein transport protein USE1, putative
PF3D7_0710900	50S ribosomal protein L1, mitochondrial, putative
PF3D7_0711000	AAA family ATPase, CDC48 subfamily
PF3D7_0711100	conserved protein, unknown function
PF3D7_0711200	conserved Plasmodium protein, unknown function
PF3D7_0711300	conserved Plasmodium protein, unknown function
PF3D7_0711400	histone deacetylase complex subunit SAP18, putative
PF3D7_0711500	regulator of chromosome condensation, putative
PF3D7_0711600	Plasmodium RNA of unknown function RUF6	OTHER				YES		YES
PF3D7_0711700	erythrocyte membrane protein 1, PfEMP1	VAR	YES	YES	YES	YES	YES	YES
PF3D7_0711800	Plasmodium RNA of unknown function RUF6	OTHER				YES		YES
PF3D7_0711900	rifin, pseudogene	RIFIN		YES	YES	YES	YES	YES
PF3D7_0712000	erythrocyte membrane protein 1, PfEMP1	VAR	YES	YES	YES	YES	YES	YES
PF3D7_0712100	Plasmodium RNA of unknown function RUF6	OTHER				YES		YES
PF3D7_0712200	rifin, pseudogene	RIFIN		YES	YES	YES	YES	YES
PF3D7_0712300	erythrocyte membrane protein 1, PfEMP1	VAR	YES	YES	YES	YES	YES	YES
PF3D7_0712400	erythrocyte membrane protein 1, PfEMP1	VAR		YES	YES	YES	YES	YES
PF3D7_0712500	rifin, pseudogene	RIFIN		YES	YES	YES	YES	YES
PF3D7_0712600	erythrocyte membrane protein 1, PfEMP1	VAR		YES	YES	YES	YES	YES
PF3D7_0712700	Plasmodium RNA of unknown function RUF6	OTHER				YES		YES
PF3D7_0712800	erythrocyte membrane protein 1, PfEMP1	VAR	YES	YES	YES	YES	YES	YES
PF3D7_0712900	erythrocyte membrane protein 1, PfEMP1	VAR	YES	YES	YES	YES	YES	YES
PF3D7_0713000	rifin	RIFIN		YES	YES	YES	YES	YES
PF3D7_0713100	Pfmc-2TM Maurer's cleft two transmembrane protein	PFMC-2TM	YES	YES	YES	YES	YES	YES
PF3D7_0713200	exported protein family 1	OTHER		YES	YES	YES		YES
PF3D7_0713300	erythrocyte membrane protein 1 (PfEMP1), pseudogene	VAR	YES	YES	YES	YES	YES	YES
PF3D7_0713400	GPCR-like receptor SR25
PF3D7_0713500	conserved Plasmodium protein, unknown function
PF3D7_0713600	mitochondrial ribosomal protein S5 precursor, putative
PF3D7_0713700	conserved Plasmodium protein, unknown function
PF3D7_0713800	negative elongation factor A, putative
PF3D7_0713900	conserved Plasmodium protein, unknown function
PF3D7_0714000	histone H2B variant
PF3D7_0714100	MAATS1 domain-containing protein, putative
PF3D7_0714200	conserved Plasmodium protein, unknown function
PF3D7_0714300	palmitoyltransferase DHHC4, putative
PF3D7_0714400	calmodulin, putative
PF3D7_0714500	transcription elongation factor s-II, putative
PF3D7_0714600	conserved protein, unknown function
PF3D7_0714700	tRNA Asparagine		YES
PF3D7_0714800	tRNA Leucine
PF3D7_0714900	tRNA Serine
PF3D7_0715000	4-nitrophenylphosphatase
PF3D7_0715100	C-Myc-binding protein, putative
PF3D7_0715200	conserved Plasmodium protein, unknown function
PF3D7_0715300	calcium/calmodulin-dependent protein kinase, putative
PF3D7_0715400	secreted ookinete protein, putative
PF3D7_0715500	ATP synthase subunit epsilon, mitochondrial, putative
PF3D7_0715600	GTP-binding translation elongation factor tu family protein, putative
PF3D7_0715700	conserved protein, unknown function
PF3D7_0715800	drug/metabolite transporter DMT1, putative
PF3D7_0715900	cation diffusion facilitator family protein, putative
PF3D7_0716000	RNA-binding protein, putative
PF3D7_0716100	protein SDA1, putative
PF3D7_0716200	PDCD2 domain-containing protein, putative
PF3D7_0716300	conserved protein, unknown function
PF3D7_0716400	transcription initiation factor IIA subunit 1, putative
PF3D7_0716500	conserved Plasmodium protein, unknown function
PF3D7_0716600	cysteine desulfurase
PF3D7_0716700	conserved Plasmodium protein, unknown function
PF3D7_0716800	eukaryotic translation initiation factor 3 subunit I, putative
PF3D7_0716900	drug/metabolite transporter DMT2
PF3D7_0717000	conserved Plasmodium membrane protein, unknown function
PF3D7_0717100	conserved Plasmodium protein, unknown function
PF3D7_0717200	conserved Plasmodium protein, unknown function
PF3D7_0717300	transcription initiation factor IIE subunit alpha, putative
PF3D7_0717400	queuine tRNA-ribosyltransferase, putative
PF3D7_0717500	calcium-dependent protein kinase 4
PF3D7_0717600	conserved Plasmodium protein, unknown function
PF3D7_0717700	serine--tRNA ligase, putative
PF3D7_0717800	conserved Plasmodium protein, unknown function
PF3D7_0717900	thioredoxin-like protein
PF3D7_0718000	dynein heavy chain, putative
PF3D7_0718100	exported serine/threonine protein kinase
PF3D7_0718300	cysteine repeat modular protein 2
PF3D7_0718400	mitochondrial ribosomal protein S8 precursor, putative
PF3D7_0718500	prefoldin subunit 3, putative
PF3D7_0718600	conserved Plasmodium protein, unknown function
PF3D7_0718700	conserved Plasmodium membrane protein, unknown function
PF3D7_0718800	conserved protein, unknown function
PF3D7_0718900	conserved Plasmodium protein, unknown function
PF3D7_0719000	conserved protein, unknown function
PF3D7_0719100	ATP synthase F0 subunit a-like protein, putative
PF3D7_0719200	NIMA related kinase 4
PF3D7_0719300	actin-related protein, putative
PF3D7_0719400	conserved Plasmodium protein, unknown function
PF3D7_0719500	LEM3/CDC50 family protein, putative
PF3D7_0719600	60S ribosomal protein L11a, putative
PF3D7_0719700	40S ribosomal protein S10, putative
PF3D7_0719800	conserved protein, unknown function
PF3D7_0719900	conserved Plasmodium membrane protein, unknown function
PF3D7_0720000	exosome complex component CSL4, putative
PF3D7_0720100	pre-rRNA-processing protein ESF2, putative
PF3D7_0720200	conserved protein, unknown function
PF3D7_0720300	conserved Plasmodium protein, unknown function
PF3D7_0720400	apoptosis-inducing factor, putative
PF3D7_0720500	conserved Plasmodium protein, unknown function
PF3D7_0720600	conserved protein, unknown function
PF3D7_0720700	phosphoinositide-binding protein, putative
PF3D7_0720800	Ham1-like protein, putative
PF3D7_0720900	tetratricopeptide repeat protein, putative
PF3D7_0721000	conserved Plasmodium membrane protein, unknown function
PF3D7_0721100	conserved protein, unknown function
PF3D7_0721200	conserved Plasmodium protein, unknown function
PF3D7_0721300	ATP-dependent RNA helicase DBP7, putative
PF3D7_0721400	rhoptry protein, putative
PF3D7_0721500	conserved Plasmodium membrane protein, unknown function
PF3D7_0721600	40S ribosomal protein S5, putative
PF3D7_0721700	secreted ookinete protein, putative
PF3D7_0721800	conserved Plasmodium protein, unknown function
PF3D7_0721900	V-type ATPase V0 subunit e, putative
PF3D7_0722000	conserved Plasmodium protein, unknown function
PF3D7_0722100	protein pelota homolog, putative
PF3D7_0722200	rhoptry-associated leucine zipper-like protein 1			YES
PF3D7_0722300	ubiquitin carboxyl-terminal hydrolase, putative
PF3D7_0722400	Obg-like ATPase 1, putative
PF3D7_0722500	pre-mRNA-splicing factor CWC15, putative
PF3D7_0722600	U3 small nucleolar RNA-associated protein 7, putative
PF3D7_0722700	conserved protein, unknown function
PF3D7_0722800	conserved protein, unknown function
PF3D7_0722900	conserved protein, unknown function
PF3D7_0723000	tRNAHis guanylyltransferase, putative
PF3D7_0723100	protein CPH1, putative
PF3D7_0723200	conserved Plasmodium protein, unknown function
PF3D7_0723300	conserved protein, unknown function
PF3D7_0723400	conserved Plasmodium protein, unknown function
PF3D7_0723500	dynactin subunit 5, putative
PF3D7_0723600	proteasome assembly chaperone 4, putative
PF3D7_0723700	metallo-hydrolase/oxidoreductase, putative
PF3D7_0723800	conserved Plasmodium protein, unknown function
PF3D7_0723900	RNA-binding protein, putative
PF3D7_0724000	Rab GTPase activator and protein kinase, putative
PF3D7_0724100	conserved Plasmodium protein, unknown function
PF3D7_0724200	type 2A phosphatase-associated protein 42, putative
PF3D7_0724300	ubiquinone biosynthesis O-methyltransferase, putative
PF3D7_0724400	mitochondrial import inner membrane translocase subunit TIM14, putative
PF3D7_0724500	conserved Plasmodium protein, unknown function
PF3D7_0724600	protein kinase, putative
PF3D7_0724700	conserved Plasmodium protein, unknown function
PF3D7_0724800	kelch domain-containing protein, putative
PF3D7_0724900	kinesin-19, putative
PF3D7_0725000	exonuclease I, putative
PF3D7_0725100	conserved Plasmodium membrane protein, unknown function
PF3D7_0725200	mago nashi protein homologue, putative
PF3D7_0725300	conserved protein, unknown function
PF3D7_0725400	conserved Plasmodium protein, unknown function
PF3D7_0725600	18S ribosomal RNA
PF3D7_0725700	unspecified product
PF3D7_0725800	5.8S ribosomal RNA
PF3D7_0725900	unspecified product
PF3D7_0726000	28S ribosomal RNA
PF3D7_0726100	Plasmodium exported protein, unknown function
PF3D7_0726200	serine/threonine protein kinase, FIKK family	FIKK
PF3D7_0726300	DNA mismatch repair protein PMS1, putative
PF3D7_0726400	conserved Plasmodium membrane protein, unknown function
PF3D7_0726500	ubiquitin carboxyl-terminal hydrolase, putative
PF3D7_0726600	conserved Plasmodium protein, unknown function
PF3D7_0726700	conserved Plasmodium protein, unknown function
PF3D7_0726800	dolichyl-diphosphooligosaccharide--protein glycosyltransferase subunit OST2, putative
PF3D7_0726900	mitochondrial import inner membrane translocase subunit TIM50, putative
PF3D7_0727000	vacuolar protein sorting-associated protein 53, putative
PF3D7_0727100	conserved protein, unknown function
PF3D7_0727200	cysteine desulfurase, putative
PF3D7_0727300	DNA (cytosine-5)-methyltransferase
PF3D7_0727400	proteasome subunit alpha type-5, putative
PF3D7_0727500	mTERF domain-containing protein, putative
PF3D7_0727600	conserved Plasmodium protein, unknown function
PF3D7_0727700	conserved Plasmodium protein, unknown function
PF3D7_0727800	cation transporting ATPase, putative
PF3D7_0727900	conserved Plasmodium protein, unknown function
PF3D7_0728000	eukaryotic translation initiation factor 2 subunit alpha
PF3D7_0728100	conserved Plasmodium membrane protein, unknown function
PF3D7_0728200	actin-like protein, putative
PF3D7_0728300	conserved protein, unknown function
PF3D7_0728400	conserved Plasmodium protein, unknown function, unspecified product
PF3D7_0728500	conserved Plasmodium protein, unknown function
PF3D7_0728600	RING zinc finger protein, putative
PF3D7_0728700	alpha/beta hydrolase, putative
PF3D7_0728800	conserved Plasmodium protein, unknown function
PF3D7_0728900	RNA-binding protein, putative
PF3D7_0729000	signal recognition particle subunit SRP9
PF3D7_0729100	conserved Plasmodium protein, unknown function
PF3D7_0729200	1-cys peroxiredoxin
PF3D7_0729300	60S ribosomal export protein NMD3, putative
PF3D7_0729400	ribosome biogenesis protein BRX1, putative
PF3D7_0729500	mRNA (N6-adenosine)-methyltransferase, putative
PF3D7_0729600	conserved Plasmodium protein, unknown function
PF3D7_0729700	conserved protein, unknown function
PF3D7_0729800	dynein light chain, putative
PF3D7_0729900	dynein heavy chain, putative	OTHER			YES	YES		YES
PF3D7_0730000	conserved protein, unknown function
PF3D7_0730100	tRNA pseudouridine synthase D, putative
PF3D7_0730200	AP-4 complex subunit beta, putative
PF3D7_0730300	AP2 domain transcription factor AP2-L, putative		YES
PF3D7_0730400	IMP1-like protein, putative
PF3D7_0730500	conserved Plasmodium protein, unknown function
PF3D7_0730600	tRNA Valine
PF3D7_0730700	tRNA Threonine				YES
PF3D7_0730800	Plasmodium exported protein, unknown function, unspecified product
PF3D7_0730900	EMP1-trafficking protein		YES
PF3D7_0731000	unspecified product
PF3D7_0731100	EMP1-trafficking protein	PHIST
PF3D7_0731200	Plasmodium exported protein, unknown function		YES
PF3D7_0731300	Plasmodium exported protein (PHISTb), unknown function	PHIST	YES	YES				YES
PF3D7_0731400	serine/threonine protein kinase, FIKK family, pseudogene	FIKK	YES	YES				YES
PF3D7_0731500	erythrocyte binding antigen-175
PF3D7_0731600	acyl-CoA synthetase	ACS
PF3D7_0731700	Plasmodium exported protein (hyp9), unknown function	HYP
PF3D7_0731800	alpha/beta hydrolase, putative	OTHER			YES	YES		YES
PF3D7_0731900	rifin, pseudogene	RIFIN		YES	YES	YES	YES	YES
PF3D7_0732000	stevor	STEVOR		YES	YES	YES	YES	YES
PF3D7_0732100	erythrocyte membrane protein 1 (PfEMP1), pseudogene	VAR			YES	YES	YES	YES
PF3D7_0732200	rifin	RIFIN			YES	YES	YES	YES
PF3D7_0732300	rifin	RIFIN		YES	YES	YES	YES	YES
PF3D7_0732400	rifin	RIFIN		YES	YES	YES	YES	YES
PF3D7_0732500	rifin	RIFIN		YES	YES	YES	YES	YES
PF3D7_0732600	Plasmodium exported protein, unknown function, fragment	OTHER		YES		YES		YES
PF3D7_0732700	rifin	RIFIN		YES		YES	YES	YES
PF3D7_0732800	erythrocyte membrane protein 1 (PfEMP1), exon 2	VAR		YES		YES	YES	YES
PF3D7_0732900	rifin	RIFIN	YES	YES	YES	YES	YES	YES
PF3D7_0733000	erythrocyte membrane protein 1, PfEMP1	VAR		YES	YES	YES	YES	YES
PF3D7_0800100	erythrocyte membrane protein 1, PfEMP1	VAR		YES	YES	YES	YES	YES
PF3D7_0800200	erythrocyte membrane protein 1, PfEMP1	VAR		YES	YES	YES	YES	YES
PF3D7_0800300	erythrocyte membrane protein 1, PfEMP1	VAR	YES	YES	YES	YES	YES	YES
PF3D7_0800400	rifin	RIFIN		YES		YES	YES	YES
PF3D7_0800500	rifin	RIFIN		YES	YES	YES	YES	YES
PF3D7_0800600	Plasmodium exported protein (PHISTa), unknown function	PHIST		YES	YES	YES		YES
PF3D7_0800650	H/ACA snoRNA
PF3D7_0800700	surface-associated interspersed protein 8.3 (SURFIN 8.3)	SURFIN		YES	YES	YES		YES
PF3D7_0800750	Plasmodium exported protein, unknown function, pseudogene	OTHER				YES		YES
PF3D7_0800800	Plasmodium exported protein (hyp7), unknown function	HYP	YES	YES	YES	YES		YES
PF3D7_0800900	Plasmodium exported protein (hyp7), unknown function, pseudogene	HYP	YES	YES	YES	YES		YES
PF3D7_0801000	Plasmodium exported protein (PHISTc), unknown function	PHIST	YES			YES		YES
PF3D7_0801100	28S ribosomal RNA
PF3D7_0801200	5.8S ribosomal RNA
PF3D7_0801300	von Willebrand factor A domain-related protein	OTHER		YES	YES			YES
PF3D7_0801400	conserved Plasmodium protein, unknown function
PF3D7_0801500	nucleolar protein 10, putative
PF3D7_0801600	conserved protein, unknown function
PF3D7_0801700	sentrin-specific protease 2, putative
PF3D7_0801800	mannose-6-phosphate isomerase, putative
PF3D7_0801900	lysine-specific histone demethylase, putative
PF3D7_0802000	glutamate dehydrogenase, putative
PF3D7_0802100	AP2 domain transcription factor, putative
PF3D7_0802200	1-cys peroxiredoxin
PF3D7_0802300	periodic tryptophan protein 2, putative
PF3D7_0802400	conserved Plasmodium protein, unknown function
PF3D7_0802500	inositol 5-phosphatase, putative
PF3D7_0802600	adenylyl cyclase beta
PF3D7_0802700	conserved Plasmodium protein, unknown function
PF3D7_0802800	serine/threonine protein phosphatase 2B catalytic subunit A
PF3D7_0802900	conserved Plasmodium protein, unknown function
PF3D7_0803000	peptidyl-prolyl cis-trans isomerase
PF3D7_0803100	U3 small nucleolar RNA-associated protein 14, putative
PF3D7_0803200	filament assembling protein, putative
PF3D7_0803300	mitogen-activated protein kinase organizer 1, putative
PF3D7_0803400	DNA repair and recombination protein RAD54, putative
PF3D7_0803500	AAA family ATPase, putative
PF3D7_0803600	conserved Plasmodium protein, unknown function
PF3D7_0803700	tubulin gamma chain
PF3D7_0803800	proteasome subunit beta type-4
PF3D7_0803900	C/D small nucleolar RNA
PF3D7_0804000	cactin homolog, putative
PF3D7_0804100	small nucleolar RNA snoR06
PF3D7_0804200	Plasmodium RNA of unknown function RUF3
PF3D7_0804300	zinc finger protein, putative
PF3D7_0804400	methionine aminopeptidase 1c, putative
PF3D7_0804500	conserved Plasmodium membrane protein, unknown function
PF3D7_0804600	tRNA pseudouridine synthase, putative
PF3D7_0804700	conserved Plasmodium protein, unknown function
PF3D7_0804800	peptidyl-prolyl cis-trans isomerase
PF3D7_0804900	GTPase-activating protein, putative
PF3D7_0805000	alpha/beta hydrolase, putative
PF3D7_0805100	conserved protein, unknown function				YES
PF3D7_0805200	gamete release protein, putative
PF3D7_0805300	conserved Plasmodium protein, unknown function
PF3D7_0805400	N-acetyltransferase, GNAT family, putative
PF3D7_0805500	conserved Plasmodium protein, unknown function
PF3D7_0805600	PAP2-like protein, putative
PF3D7_0805700	serine/threonine protein kinase, FIKK family	FIKK
PF3D7_0805800	conserved Plasmodium protein, unknown function
PF3D7_0805900	conserved protein, unknown function
PF3D7_0806000	AAA family ATPase, putative
PF3D7_0806100	conserved Plasmodium protein, unknown function
PF3D7_0806200	Dpy-19-like C-mannosyltransferase, putative
PF3D7_0806300	ferlin-like protein, putative
PF3D7_0806400	UDP-N-acetylglucosamine transferase subunit ALG13, putative
PF3D7_0806500	DnaJ protein, putative	DNAJ
PF3D7_0806600	kinesin-like protein, putative
PF3D7_0806700	conserved Plasmodium membrane protein, unknown function
PF3D7_0806800	V-type proton ATPase subunit a, putative
PF3D7_0806900	conserved protein, unknown function
PF3D7_0807000	YEATS domain-containing protein, putative
PF3D7_0807100	DNA helicase PSH3
PF3D7_0807200	conserved Plasmodium membrane protein, unknown function
PF3D7_0807300	ras-related protein Rab-18
PF3D7_0807400	coenzyme Q-binding protein COQ10 homolog, mitochondrial
PF3D7_0807500	proteasome subunit alpha type-6, putative
PF3D7_0807600	conserved Plasmodium protein, unknown function
PF3D7_0807700	serine protease DegP
PF3D7_0807800	26S proteasome regulatory subunit RPN10, putative
PF3D7_0807900	tyrosine--tRNA ligase
PF3D7_0808000	conserved Plasmodium protein, unknown function
PF3D7_0808100	AP-3 complex subunit delta, putative
PF3D7_0808200	plasmepsin X
PF3D7_0808300	ubiquitin regulatory protein, putative
PF3D7_0808400	coatomer subunit epsilon, putative
PF3D7_0808500	Plasmodium RNA of unknown function RUF6	OTHER				YES		YES
PF3D7_0808600	erythrocyte membrane protein 1, PfEMP1	VAR	YES	YES	YES	YES	YES	YES
PF3D7_0808700	erythrocyte membrane protein 1, PfEMP1	VAR		YES	YES	YES	YES	YES
PF3D7_0808800	rifin	RIFIN		YES	YES	YES	YES	YES
PF3D7_0808900	rifin	RIFIN	YES	YES	YES	YES	YES	YES
PF3D7_0809000	Plasmodium RNA of unknown function RUF6	OTHER				YES		YES
PF3D7_0809100	erythrocyte membrane protein 1, PfEMP1	VAR	YES	YES	YES	YES	YES	YES
PF3D7_0809200	asparagine-rich antigen Pfa55-14
PF3D7_0809300	unspecified product
PF3D7_0809400	conserved protein, unknown function
PF3D7_0809500	histone acetyltransferase subunit NuA4, putative
PF3D7_0809600	peptidase family C50, putative
PF3D7_0809700	RuvB-like helicase 1
PF3D7_0809800	conserved Plasmodium protein, unknown function
PF3D7_0809900	JmjC domain-containing protein, putative
PF3D7_0810000	acyl-CoA binding protein, putative	ACBP
PF3D7_0810100	apicoplast ribosomal protein L33 precursor, putative
PF3D7_0810200	ABC1 family, putative
PF3D7_0810300	protein phosphatase PPM5, putative
PF3D7_0810400	aquaporin, putative
[truncated: 3,713 more rows]

## Sheet: CVGs
Gene ID	Annotation	Family
PF3D7_0100100	erythrocyte membrane protein 1, PfEMP1	VAR
PF3D7_0100200	rifin	RIFIN
PF3D7_0100300	erythrocyte membrane protein 1, PfEMP1	VAR
PF3D7_0100400	rifin	RIFIN
PF3D7_0100500	erythrocyte membrane protein 1 (PfEMP1), exon 1, pseudogene	VAR
PF3D7_0100600	rifin	RIFIN
PF3D7_0100700	Plasmodium exported protein, unknown function, fragment	OTHER
PF3D7_0100800	rifin	RIFIN
PF3D7_0100900	rifin	RIFIN
PF3D7_0101000	rifin	RIFIN
PF3D7_0101100	exported protein family 4	OTHER
PF3D7_0101200	exported protein family 3	OTHER
PF3D7_0101300	Pfmc-2TM Maurer's cleft two transmembrane protein	PFMC-2TM
PF3D7_0101400	exported protein family 1, pseudogene	OTHER
PF3D7_0101500	erythrocyte membrane protein 1 (PfEMP1), exon 2, pseudogene	VAR
PF3D7_0101600	rifin	RIFIN
PF3D7_0101700	erythrocyte membrane protein 1 (PfEMP1), exon 2, pseudogene	VAR
PF3D7_0101800	stevor	STEVOR
PF3D7_0101900	rifin	RIFIN
PF3D7_0102000	Plasmodium exported protein (PHISTa), unknown function, pseudogene	PHIST
PF3D7_0102100	stevor, pseudogene	STEVOR
PF3D7_0102200	ring-infected erythrocyte surface antigen	DNAJ
PF3D7_0108500	conserved Plasmodium protein, unknown function	OTHER
PF3D7_0112600	unspecified product	OTHER
PF3D7_0113200	Plasmodium exported protein, unknown function	OTHER
PF3D7_0113700	heat shock protein 40, type II	DNAJ
PF3D7_0113800	DBL containing protein, unknown function	OTHER
PF3D7_0114000	exported protein family 1	DNAJ
PF3D7_0114100	Pfmc-2TM Maurer's cleft two transmembrane protein	PFMC-2TM
PF3D7_0114200	exported protein family 3	HYP
PF3D7_0114300	exported protein family 4, pseudogene	OTHER
PF3D7_0114400	erythrocyte membrane protein 1 (PfEMP1), exon 2, pseudogene	VAR
PF3D7_0114500	Plasmodium exported protein (hyp10), unknown function	HYP
PF3D7_0114600	stevor, pseudogene	STEVOR
PF3D7_0114700	rifin	RIFIN
PF3D7_0114800	Plasmodium exported protein (hyp7), unknown function	HYP
PF3D7_0114900	Plasmodium exported protein, unknown function, pseudogene	OTHER
PF3D7_0115000	surface-associated interspersed protein 1.3 (SURFIN 1.3)	SURFIN
PF3D7_0115050	H/ACA snoRNA	OTHER
PF3D7_0115100	Plasmodium exported protein (PHISTa), unknown function	PHIST
PF3D7_0115150	Plasmodium exported protein, unknown function, pseudogene	OTHER
PF3D7_0115200	rifin	RIFIN
PF3D7_0115300	rifin	RIFIN
PF3D7_0115400	stevor	STEVOR
PF3D7_0115500	erythrocyte membrane protein 1 (PfEMP1), pseudogene	VAR
PF3D7_0115600	rifin	RIFIN
PF3D7_0115700	erythrocyte membrane protein 1, PfEMP1	VAR
PF3D7_0200100	erythrocyte membrane protein 1, PfEMP1	VAR
PF3D7_0200200	rifin	RIFIN
PF3D7_0200300	erythrocyte membrane protein 1 (PfEMP1), exon 2	VAR
PF3D7_0200400	stevor	STEVOR
PF3D7_0200500	rifin	RIFIN
PF3D7_0200600	rifin	RIFIN
PF3D7_0200700	rifin	RIFIN
PF3D7_0200800	erythrocyte membrane protein 1 (PfEMP1), exon 2, pseudogene	VAR
PF3D7_0200900	stevor, pseudogene	STEVOR
PF3D7_0201000	rifin	RIFIN
PF3D7_0201100	Plasmodium exported protein, unknown function, fragment	OTHER
PF3D7_0201200	rifin	RIFIN
PF3D7_0201300	stevor	STEVOR
PF3D7_0201400	Plasmodium exported protein (hyp10), unknown function	HYP
PF3D7_0202100	liver stage associated protein 2	PHIST
PF3D7_0208900	6-cysteine protein P230p	6-CYS
PF3D7_0209000	6-cysteine protein P230	6-CYS
PF3D7_0215300	acyl-CoA synthetase	ACS
PF3D7_0220400	DnaJ protein, putative, pseudogene	DNAJ
PF3D7_0220500	Plasmodium exported protein (hyp2), unknown function	HYP
PF3D7_0220800	cytoadherence linked asexual protein 2	CLAG
PF3D7_0220900	Plasmodium exported protein, unknown function, pseudogene	OTHER
PF3D7_0221000	Plasmodium exported protein, unknown function	OTHER
PF3D7_0221100	Plasmodium exported protein, unknown function, pseudogene	OTHER
PF3D7_0221200	Plasmodium exported protein (hyp15), unknown function	HYP
PF3D7_0221300	Plasmodium exported protein, unknown function, pseudogene	OTHER
PF3D7_0221400	stevor	STEVOR
PF3D7_0221500	Pfmc-2TM Maurer's cleft two transmembrane protein, pseudogene	PFMC-2TM
PF3D7_0221600	Plasmodium exported protein, unknown function, pseudogene	OTHER
PF3D7_0221650	Plasmodium exported protein, unknown function, pseudogene	OTHER
PF3D7_0221700	Plasmodium exported protein, unknown function	OTHER
PF3D7_0221800	hypothetical protein	OTHER
PF3D7_0221900	erythrocyte membrane protein 1 (PfEMP1), pseudogene	VAR
PF3D7_0222000	exported protein family 1	OTHER
PF3D7_0222100	Pfmc-2TM Maurer's cleft two transmembrane protein	PFMC-2TM
PF3D7_0222200	exported protein family 3	OTHER
PF3D7_0222300	exported protein family 4, pseudogene	OTHER
PF3D7_0222400	rifin, pseudogene	RIFIN
PF3D7_0222500	rifin	RIFIN
PF3D7_0222600	rifin	RIFIN
PF3D7_0222700	rifin	RIFIN
PF3D7_0222800	stevor	STEVOR
PF3D7_0222900	erythrocyte membrane protein 1 (PfEMP1), exon 2, pseudogene	VAR
PF3D7_0223100	rifin	RIFIN
PF3D7_0223200	rifin	RIFIN
PF3D7_0223300	erythrocyte membrane protein 1 (PfEMP1), exon 2	VAR
PF3D7_0223400	rifin	RIFIN
PF3D7_0223500	erythrocyte membrane protein 1, PfEMP1	VAR
PF3D7_0300100	erythrocyte membrane protein 1, PfEMP1	VAR
PF3D7_0300200	rifin	RIFIN
PF3D7_0300300	erythrocyte membrane protein 1 (PfEMP1), exon 2, pseudogene	VAR
PF3D7_0300400	stevor	STEVOR
PF3D7_0300500	rifin	RIFIN
PF3D7_0300600	Plasmodium exported protein, unknown function, fragment	OTHER
PF3D7_0300700	rifin	RIFIN
PF3D7_0300800	rifin	RIFIN
PF3D7_0300900	stevor-like	STEVOR
PF3D7_0301000	acyl-CoA synthetase	ACS
PF3D7_0301100	Plasmodium exported protein (hyp13), unknown function	HYP
PF3D7_0301200	serine/threonine protein kinase, FIKK family	FIKK
PF3D7_0302100	serine/threonine protein kinase	FIKK
PF3D7_0302200	cytoadherence linked asexual protein 3.2	CLAG
PF3D7_0302300	erythrocyte membrane protein 1 (PfEMP1), pseudogene	VAR
PF3D7_0302400	unspecified product	OTHER
PF3D7_0302500	cytoadherence linked asexual protein 3.1	CLAG
PF3D7_0320400	oocyst capsule protein Cap380	OTHER
PF3D7_0323900	erythrocyte membrane protein 1 (PfEMP1), exon 2, pseudogene	VAR
PF3D7_0324000	exported protein family 1	OTHER
PF3D7_0324100	Pfmc-2TM Maurer's cleft two transmembrane protein	PFMC-2TM
PF3D7_0324200	exported protein family 3	OTHER
PF3D7_0324300	exported protein family 4	OTHER
PF3D7_0324400	rifin	RIFIN
PF3D7_0324500	rifin	RIFIN
PF3D7_0324600	stevor	STEVOR
PF3D7_0324700	erythrocyte membrane protein 1 (PfEMP1), exon 2, pseudogene	VAR
PF3D7_0324800	rifin	RIFIN
PF3D7_0324900	erythrocyte membrane protein 1, PfEMP1	VAR
PF3D7_0400100	erythrocyte membrane protein 1, PfEMP1	VAR
PF3D7_0400200	erythrocyte membrane protein 1 (PfEMP1), exon 2, pseudogene	VAR
PF3D7_0400300	rifin	RIFIN
PF3D7_0400400	erythrocyte membrane protein 1, PfEMP1	VAR
PF3D7_0400500	rifin	RIFIN
PF3D7_0400600	erythrocyte membrane protein 1 (PfEMP1), exon 1, pseudogene	VAR
PF3D7_0400700	rifin	RIFIN
PF3D7_0400800	stevor	STEVOR
PF3D7_0400900	rifin	RIFIN
PF3D7_0401000	rifin	RIFIN
PF3D7_0401100	Plasmodium exported protein, unknown function, fragment	OTHER
PF3D7_0401200	rifin	RIFIN
PF3D7_0401300	rifin	RIFIN
PF3D7_0401400	rifin	RIFIN
PF3D7_0401500	stevor, pseudogene	STEVOR
PF3D7_0401600	rifin	RIFIN
PF3D7_0401700	Plasmodium exported protein, unknown function, pseudogene	OTHER
PF3D7_0401900	acyl-CoA synthetase	ACS
PF3D7_0402000	Plasmodium exported protein (PHISTa), unknown function	PHIST
PF3D7_0402100	Plasmodium exported protein (PHISTb), unknown function	PHIST
PF3D7_0402200	surface-associated interspersed protein 4.1 (SURFIN 4.1), pseudogene	SURFIN
PF3D7_0402500	rifin, pseudogene	RIFIN
PF3D7_0402600	stevor	STEVOR
PF3D7_0402700	rifin, pseudogene	RIFIN
PF3D7_0402800	erythrocyte membrane protein 1 (PfEMP1), pseudogene	VAR
PF3D7_0412400	erythrocyte membrane protein 1, PfEMP1	VAR
PF3D7_0412500	Plasmodium RNA of unknown function RUF6	OTHER
PF3D7_0412600	rifin, pseudogene	RIFIN
PF3D7_0412700	erythrocyte membrane protein 1, PfEMP1	VAR
PF3D7_0412900	erythrocyte membrane protein 1, PfEMP1	VAR
PF3D7_0413100	erythrocyte membrane protein 1, PfEMP1	VAR
PF3D7_0413200	rifin	RIFIN
PF3D7_0413300	rifin	RIFIN
PF3D7_0413400	erythrocyte membrane protein 1 (PfEMP1), exon 1, pseudogene	VAR
PF3D7_0420700	erythrocyte membrane protein 1, PfEMP1	VAR
PF3D7_0420900	erythrocyte membrane protein 1, PfEMP1	VAR
PF3D7_0421100	erythrocyte membrane protein 1, PfEMP1	VAR
PF3D7_0421200	rifin	RIFIN
PF3D7_0421300	erythrocyte membrane protein 1, PfEMP1	VAR
PF3D7_0421400	Plasmodium RNA of unknown function RUF6	OTHER
PF3D7_0421500	rifin, pseudogene	RIFIN
PF3D7_0421600	erythrocyte membrane protein 1 (PfEMP1)-like pseudogene	VAR
PF3D7_0421700	conserved Plasmodium protein, unknown function	OTHER
PF3D7_0424700	serine/threonine protein kinase, FIKK family	FIKK
PF3D7_0424800	Plasmodium exported protein (PHISTb), unknown function	PHIST
PF3D7_0424900	Plasmodium exported protein (PHISTa), unknown function	PHIST
PF3D7_0425000	Plasmodium exported protein, unknown function, pseudogene	OTHER
PF3D7_0425100	Plasmodium exported protein (hyp6), unknown function	HYP
PF3D7_0425200	Plasmodium exported protein (hyp15), unknown function	HYP
PF3D7_0425250	Plasmodium exported protein (PHIST), unknown function, pseudogene	PHIST
PF3D7_0425300	Plasmodium exported protein (PHISTa), unknown function, pseudogene	PHIST
PF3D7_0425400	Plasmodium exported protein (PHISTa), unknown function	PHIST
PF3D7_0425500	stevor	STEVOR
PF3D7_0425600	rifin, pseudogene	RIFIN
PF3D7_0425700	rifin	RIFIN
PF3D7_0425800	erythrocyte membrane protein 1, PfEMP1	VAR
PF3D7_0425900	rifin	RIFIN
PF3D7_0426000	erythrocyte membrane protein 1, PfEMP1	VAR
PF3D7_0500100	erythrocyte membrane protein 1, PfEMP1	VAR
PF3D7_0500200	erythrocyte membrane protein 1 (PfEMP1), pseudogene	VAR
PF3D7_0500300	rifin, pseudogene	RIFIN
PF3D7_0500400	rifin	RIFIN
PF3D7_0500500	rifin	RIFIN
PF3D7_0500600	stevor, pseudogene	STEVOR
PF3D7_0500700	rifin, pseudogene	RIFIN
PF3D7_0500800	mature parasite-infected erythrocyte surface antigen	OTHER
PF3D7_0523400	DnaJ protein, putative	DNAJ
PF3D7_0532600	Plasmodium exported protein, unknown function	OTHER
PF3D7_0532700	erythrocyte membrane protein 1 (PfEMP1), pseudogene	VAR
PF3D7_0532800	stevor, pseudogene	STEVOR
PF3D7_0532900	rifin	RIFIN
PF3D7_0533000	rifin, pseudogene	RIFIN
PF3D7_0533100	erythrocyte membrane protein 1 (PfEMP1), pseudogene	VAR
PF3D7_0600100	erythrocyte membrane protein 1 (PfEMP1), pseudogene	VAR
PF3D7_0600200	erythrocyte membrane protein 1, PfEMP1	VAR
PF3D7_0600300	rifin	RIFIN
PF3D7_0600400	erythrocyte membrane protein 1, PfEMP1	VAR
PF3D7_0600500	rifin	RIFIN
PF3D7_0600600	erythrocyte membrane protein 1 (PfEMP1), exon 2	VAR
PF3D7_0600700	rifin	RIFIN
PF3D7_0600800	rifin, pseudogene	RIFIN
PF3D7_0600900	rifin, pseudogene	RIFIN
PF3D7_0601000	exported protein family 4	OTHER
PF3D7_0601100	exported protein family 3	OTHER
PF3D7_0601200	Pfmc-2TM Maurer's cleft two transmembrane protein	PFMC-2TM
PF3D7_0601300	exported protein family 1	OTHER
PF3D7_0601400	erythrocyte membrane protein 1 (PfEMP1), pseudogene	VAR
PF3D7_0601500	Plasmodium exported protein (PHISTb), unknown function	PHIST
PF3D7_0601600	tetratricopeptide repeat protein, putative	OTHER
PF3D7_0601700	Plasmodium exported protein (PHISTa), unknown function, pseudogene	PHIST
PF3D7_0601800	H/ACA snoRNA	OTHER
PF3D7_0617400	erythrocyte membrane protein 1, PfEMP1	VAR
PF3D7_0617500	rifin, pseudogene	RIFIN
PF3D7_0617600	stevor	STEVOR
PF3D7_0617700	rifin	RIFIN
PF3D7_0621400	Pf77 protein	OTHER
PF3D7_0631200	erythrocyte membrane protein 1 (PfEMP1), pseudogene	VAR
PF3D7_0631400	Pfmc-2TM Maurer's cleft two transmembrane protein	PFMC-2TM
PF3D7_0631500	exported protein family 3	OTHER
PF3D7_0631700	rifin, pseudogene	RIFIN
PF3D7_0631800	rifin	RIFIN
PF3D7_0631900	stevor	STEVOR
PF3D7_0632000	rifin	RIFIN
PF3D7_0632100	rifin	RIFIN
PF3D7_0632200	rifin	RIFIN
PF3D7_0632300	rifin	RIFIN
PF3D7_0632400	rifin	RIFIN
PF3D7_0632500	erythrocyte membrane protein 1, PfEMP1	VAR
PF3D7_0632600	rifin, pseudogene	RIFIN
PF3D7_0632700	rifin	RIFIN
PF3D7_0632800	erythrocyte membrane protein 1, PfEMP1	VAR
PF3D7_0700100	erythrocyte membrane protein 1, PfEMP1	VAR
PF3D7_0700200	rifin	RIFIN
PF3D7_0700300	rifin	RIFIN
PF3D7_0700400	stevor	STEVOR
PF3D7_0700500	rifin	RIFIN
PF3D7_0700600	Plasmodium exported protein, unknown function, pseudogene	OTHER
PF3D7_0700700	stevor, pseudogene	STEVOR
PF3D7_0700800	Pfmc-2TM Maurer's cleft two transmembrane protein	PFMC-2TM
PF3D7_0700900	exported protein family 1, pseudogene	OTHER
PF3D7_0701000	erythrocyte membrane protein 1 (PfEMP1), pseudogene	VAR
PF3D7_0701100	rifin	RIFIN
PF3D7_0701200	rifin, pseudogene	RIFIN
PF3D7_0701300	rifin, pseudogene	RIFIN
PF3D7_0701400	exported protein family 4, pseudogene	OTHER
PF3D7_0701600	Pfmc-2TM Maurer's cleft two transmembrane protein	PFMC-2TM
PF3D7_0701700	exported protein family 1	OTHER
PF3D7_0701800	rifin	RIFIN
PF3D7_0701900	Plasmodium exported protein, unknown function	OTHER
PF3D7_0702000	Plasmodium exported protein (hyp12), unknown function	HYP
PF3D7_0702100	Plasmodium exported protein (PHISTb), unknown function, pseudogene	PHIST
PF3D7_0711600	Plasmodium RNA of unknown function RUF6	OTHER
PF3D7_0711700	erythrocyte membrane protein 1, PfEMP1	VAR
PF3D7_0711800	Plasmodium RNA of unknown function RUF6	OTHER
PF3D7_0711900	rifin, pseudogene	RIFIN
PF3D7_0712000	erythrocyte membrane protein 1, PfEMP1	VAR
PF3D7_0712100	Plasmodium RNA of unknown function RUF6	OTHER
PF3D7_0712200	rifin, pseudogene	RIFIN
PF3D7_0712300	erythrocyte membrane protein 1, PfEMP1	VAR
PF3D7_0712400	erythrocyte membrane protein 1, PfEMP1	VAR
PF3D7_0712500	rifin, pseudogene	RIFIN
PF3D7_0712600	erythrocyte membrane protein 1, PfEMP1	VAR
PF3D7_0712700	Plasmodium RNA of unknown function RUF6	OTHER
PF3D7_0712800	erythrocyte membrane protein 1, PfEMP1	VAR
PF3D7_0712900	erythrocyte membrane protein 1, PfEMP1	VAR
PF3D7_0713000	rifin	RIFIN
PF3D7_0713100	Pfmc-2TM Maurer's cleft two transmembrane protein	PFMC-2TM
PF3D7_0713200	exported protein family 1	OTHER
PF3D7_0713300	erythrocyte membrane protein 1 (PfEMP1), pseudogene	VAR
PF3D7_0729900	dynein heavy chain, putative	OTHER
PF3D7_0731300	Plasmodium exported protein (PHISTb), unknown function	PHIST
PF3D7_0731400	serine/threonine protein kinase, FIKK family, pseudogene	FIKK
PF3D7_0731800	alpha/beta hydrolase, putative	OTHER
PF3D7_0731900	rifin, pseudogene	RIFIN
PF3D7_0732000	stevor	STEVOR
PF3D7_0732100	erythrocyte membrane protein 1 (PfEMP1), pseudogene	VAR
PF3D7_0732200	rifin	RIFIN
PF3D7_0732300	rifin	RIFIN
PF3D7_0732400	rifin	RIFIN
PF3D7_0732500	rifin	RIFIN
PF3D7_0732600	Plasmodium exported protein, unknown function, fragment	OTHER
PF3D7_0732700	rifin	RIFIN
PF3D7_0732800	erythrocyte membrane protein 1 (PfEMP1), exon 2	VAR
PF3D7_0732900	rifin	RIFIN
PF3D7_0733000	erythrocyte membrane protein 1, PfEMP1	VAR
PF3D7_0800100	erythrocyte membrane protein 1, PfEMP1	VAR
PF3D7_0800200	erythrocyte membrane protein 1, PfEMP1	VAR
PF3D7_0800300	erythrocyte membrane protein 1, PfEMP1	VAR
PF3D7_0800400	rifin	RIFIN
PF3D7_0800500	rifin	RIFIN
PF3D7_0800600	Plasmodium exported protein (PHISTa), unknown function	PHIST
PF3D7_0800700	surface-associated interspersed protein 8.3 (SURFIN 8.3)	SURFIN
PF3D7_0800750	Plasmodium exported protein, unknown function, pseudogene	OTHER
PF3D7_0800800	Plasmodium exported protein (hyp7), unknown function	HYP
PF3D7_0800900	Plasmodium exported protein (hyp7), unknown function, pseudogene	HYP
PF3D7_0801000	Plasmodium exported protein (PHISTc), unknown function	PHIST
PF3D7_0801300	von Willebrand factor A domain-related protein	OTHER
PF3D7_0808500	Plasmodium RNA of unknown function RUF6	OTHER
PF3D7_0808600	erythrocyte membrane protein 1, PfEMP1	VAR
PF3D7_0808700	erythrocyte membrane protein 1, PfEMP1	VAR
PF3D7_0808800	rifin	RIFIN
PF3D7_0808900	rifin	RIFIN
PF3D7_0809000	Plasmodium RNA of unknown function RUF6	OTHER
PF3D7_0809100	erythrocyte membrane protein 1, PfEMP1	VAR
PF3D7_0812900	conserved Plasmodium protein, unknown function	OTHER
PF3D7_0830800	surface-associated interspersed protein 8.2 (SURFIN 8.2)	SURFIN
PF3D7_0831100	surface-associated interspersed protein 8.1 (SURFIN 8.1)	SURFIN
PF3D7_0831600	cytoadherence linked asexual protein 8	CLAG
PF3D7_0831900	Plasmodium exported protein (PHIST), unknown function, pseudogene	PHIST
PF3D7_0832000	stevor	STEVOR
PF3D7_0832100	rifin, pseudogene	RIFIN
PF3D7_0832200	Plasmodium exported protein (PHISTa-like), unknown function	PHIST
PF3D7_0832250	Plasmodium exported protein, unknown function, pseudogene	OTHER
PF3D7_0832300	Plasmodium exported protein (PHISTa-like), unknown function	PHIST
PF3D7_0832400	stevor	STEVOR
PF3D7_0832500	rifin	RIFIN
PF3D7_0832600	stevor	STEVOR
PF3D7_0832700	Plasmodium exported protein (PHISTa-like), unknown function, pseudogene	PHIST
PF3D7_0832800	rifin	RIFIN
PF3D7_0832900	stevor	STEVOR
PF3D7_0833000	rifin	RIFIN
PF3D7_0833100	rifin	RIFIN
PF3D7_0833200	rifin	RIFIN
PF3D7_0833300	erythrocyte membrane protein 1 (PfEMP1), exon 2, pseudogene	VAR
PF3D7_0833400	rifin	RIFIN
PF3D7_0833500	erythrocyte membrane protein 1, PfEMP1	VAR
PF3D7_0900100	erythrocyte membrane protein 1, PfEMP1	VAR
PF3D7_0900200	rifin	RIFIN
PF3D7_0900300	rifin	RIFIN
PF3D7_0900400	rifin	RIFIN
PF3D7_0900500	rifin	RIFIN
PF3D7_0900600	rifin	RIFIN
PF3D7_0900700	rifin	RIFIN
PF3D7_0900800	erythrocyte membrane protein 1 (PfEMP1), exon 2, pseudogene	VAR
PF3D7_0900900	stevor	STEVOR
PF3D7_0901000	rifin	RIFIN
PF3D7_0901100	rifin	RIFIN
PF3D7_0901200	Plasmodium exported protein, unknown function, fragment	OTHER
PF3D7_0901300	rifin	RIFIN
PF3D7_0901400	rifin	RIFIN
PF3D7_0901500	rifin	RIFIN
PF3D7_0901600	stevor	STEVOR
PF3D7_0936600	gametocyte exported protein 5	PHIST
PF3D7_0936700	lysophospholipase, putative	OTHER
PF3D7_0936800	Plasmodium exported protein (PHISTc), unknown function	PHIST
PF3D7_0936900	Plasmodium exported protein (PHISTb), unknown function, pseudogene	PHIST
PF3D7_0937000	Plasmodium exported protein (PHISTb), unknown function	PHIST
PF3D7_0937100	Plasmodium exported protein, unknown function	OTHER
PF3D7_0937200	lysophospholipase, putative	OTHER
PF3D7_0937300	rifin	RIFIN
PF3D7_0937400	rifin	RIFIN
PF3D7_0937500	rifin	RIFIN
PF3D7_0937600	erythrocyte membrane protein 1, PfEMP1	VAR
PF3D7_0937700	rifin	RIFIN
PF3D7_0937800	erythrocyte membrane protein 1, PfEMP1	VAR
PF3D7_1000100	erythrocyte membrane protein 1, PfEMP1	VAR
PF3D7_1000200	rifin	RIFIN
PF3D7_1000300	rifin	RIFIN
PF3D7_1000400	rifin	RIFIN
PF3D7_1000500	rifin	RIFIN
PF3D7_1000600	rifin	RIFIN
PF3D7_1000700	Plasmodium exported protein (PHISTa), unknown function, pseudogene	PHIST
PF3D7_1000800	stevor, pseudogene	STEVOR
PF3D7_1000900	erythrocyte membrane protein 1 (PfEMP1), pseudogene	VAR
PF3D7_1001100	acyl-CoA binding protein, isoform 1, ACBP1	ACBP
PF3D7_1002800	DnaJ protein, putative	DNAJ
PF3D7_1005600	DnaJ protein, putative	DNAJ
PF3D7_1016300	GBP130 protein	GBP
PF3D7_1036300	duffy binding-like merozoite surface protein 2	OTHER
PF3D7_1036400	liver stage antigen 1	OTHER
PF3D7_1039000	serine/threonine protein kinase, FIKK family	FIKK
PF3D7_1039100	DnaJ protein, putative, pseudogene	DNAJ
PF3D7_1039200	Plasmodium exported protein, unknown function, pseudogene	OTHER
PF3D7_1039400	erythrocyte membrane protein 1 (PfEMP1), pseudogene	VAR
PF3D7_1039600	exported protein family 1, pseudogene	OTHER
PF3D7_1039700	Pfmc-2TM Maurer's cleft two transmembrane protein	PFMC-2TM
PF3D7_1039800	exported protein family 3	OTHER
PF3D7_1039900	exported protein family 4	OTHER
PF3D7_1040000	rifin	RIFIN
PF3D7_1040100	rifin	RIFIN
PF3D7_1040200	stevor	STEVOR
PF3D7_1040300	rifin	RIFIN
PF3D7_1040400	rifin	RIFIN
PF3D7_1040500	rifin	RIFIN
PF3D7_1040600	rifin	RIFIN
PF3D7_1040700	rifin	RIFIN
PF3D7_1040800	rifin	RIFIN
PF3D7_1040900	rifin	RIFIN
PF3D7_1041000	rifin	RIFIN
PF3D7_1041100	rifin	RIFIN
PF3D7_1041200	rifin	RIFIN
PF3D7_1041300	erythrocyte membrane protein 1, PfEMP1	VAR
PF3D7_1100100	erythrocyte membrane protein 1, PfEMP1	VAR
PF3D7_1100200	erythrocyte membrane protein 1, PfEMP1	VAR
PF3D7_1100300	rifin	RIFIN
PF3D7_1100400	rifin	RIFIN
PF3D7_1100500	rifin	RIFIN
PF3D7_1100600	Plasmodium exported protein (PHISTa), unknown function, pseudogene	PHIST
PF3D7_1100700	stevor, pseudogene	STEVOR
PF3D7_1100800	Pfmc-2TM Maurer's cleft two transmembrane protein	PFMC-2TM
PF3D7_1100900	exported protein family 1, pseudogene	OTHER
PF3D7_1101000	erythrocyte membrane protein 1 (PfEMP1), pseudogene	VAR
PF3D7_1101100	rifin	RIFIN
PF3D7_1101200	rifin	RIFIN
PF3D7_1101300	rifin	RIFIN
PF3D7_1101400	rifin, pseudogene	RIFIN
PF3D7_1101600	exported protein family 3	OTHER
PF3D7_1101700	Pfmc-2TM Maurer's cleft two transmembrane protein	PFMC-2TM
PF3D7_1101900	erythrocyte membrane protein 1 (PfEMP1), pseudogene	VAR
PF3D7_1102100	Plasmodium exported protein, unknown function, pseudogene	OTHER
PF3D7_1102200	DnaJ protein, putative	DNAJ
PF3D7_1102300	Plasmodium exported protein, unknown function	OTHER
PF3D7_1139100	RNA-binding protein, putative	OTHER
PF3D7_1141100	conserved Plasmodium protein, unknown function	OTHER
PF3D7_1146700	kinesin-like protein, putative	OTHER
PF3D7_1146800	conserved Plasmodium protein, unknown function	OTHER
PF3D7_1147200	tubulin--tyrosine ligase, putative	OTHER
PF3D7_1149300	serine/threonine protein kinase, FIKK family	FIKK
PF3D7_1149400	Plasmodium exported protein, unknown function	OTHER
PF3D7_1149500	ring-infected erythrocyte surface antigen 2, pseudogene	DNAJ
PF3D7_1149600	DnaJ protein, putative	DNAJ
PF3D7_1149700	Plasmodium exported protein (PHISTa), unknown function, fragment	PHIST
PF3D7_1149800	rifin	RIFIN
PF3D7_1149900	stevor	STEVOR
PF3D7_1150000	rifin	RIFIN
PF3D7_1150100	rifin, pseudogene	RIFIN
PF3D7_1150200	rifin	RIFIN
PF3D7_1150300	rifin	RIFIN
PF3D7_1150400	erythrocyte membrane protein 1, PfEMP1	VAR
PF3D7_1200100	erythrocyte membrane protein 1, PfEMP1	VAR
PF3D7_1200200	rifin	RIFIN
PF3D7_1200300	rifin	RIFIN
PF3D7_1200400	erythrocyte membrane protein 1, PfEMP1	VAR
PF3D7_1200500	rifin	RIFIN
PF3D7_1200600	erythrocyte membrane protein 1, PfEMP1	VAR
PF3D7_1200700	acyl-CoA synthetase	ACS
PF3D7_1208200	cysteine repeat modular protein 3	OTHER
PF3D7_1219100	clathrin heavy chain, putative	OTHER
PF3D7_1219200	rifin, pseudogene	RIFIN
PF3D7_1219300	erythrocyte membrane protein 1, PfEMP1	VAR
PF3D7_1219400	erythrocyte membrane protein 1 (PfEMP1), pseudogene	VAR
PF3D7_1219500	erythrocyte membrane protein 1 (PfEMP1), exon 2, pseudogene	VAR
PF3D7_1220700	conserved Plasmodium protein, unknown function	OTHER
PF3D7_1222600	AP2 domain transcription factor AP2-G	OTHER
PF3D7_1240100	early transcribed membrane protein 12	OTHER
PF3D7_1240200	erythrocyte membrane protein 1 (PfEMP1), pseudogene	VAR
PF3D7_1240300	erythrocyte membrane protein 1, PfEMP1	VAR
PF3D7_1240400	erythrocyte membrane protein 1, PfEMP1	VAR
PF3D7_1240500	Plasmodium RNA of unknown function RUF6	OTHER
PF3D7_1240600	erythrocyte membrane protein 1, PfEMP1	VAR
PF3D7_1240700	rifin, pseudogene	RIFIN
PF3D7_1240800	Plasmodium RNA of unknown function RUF6	OTHER
PF3D7_1240900	erythrocyte membrane protein 1, PfEMP1	VAR
PF3D7_1241000	Plasmodium RNA of unknown function RUF6	OTHER
PF3D7_1252400	reticulocyte binding protein homologue 3, pseudogene	OTHER
PF3D7_1252900	Plasmodium exported protein, unknown function	OTHER
PF3D7_1253000	gametocyte erythrocyte cytosolic protein	DNAJ
PF3D7_1253200	hypothetical protein	OTHER
PF3D7_1253400	acyl-CoA synthetase	ACS
PF3D7_1253500	Plasmodium exported protein, unknown function	OTHER
PF3D7_1253600	rifin, pseudogene	RIFIN
PF3D7_1253700	rifin	RIFIN
PF3D7_1253800	Plasmodium exported protein (PHISTa), unknown function	PHIST
PF3D7_1253900	Plasmodium exported protein (PHISTa), unknown function, pseudogene	PHIST
PF3D7_1254000	rifin	RIFIN
PF3D7_1254100	stevor	STEVOR
PF3D7_1254200	rifin	RIFIN
PF3D7_1254300	stevor	STEVOR
PF3D7_1254400	rifin	RIFIN
PF3D7_1254500	rifin	RIFIN
PF3D7_1254600	stevor	STEVOR
PF3D7_1254700	rifin	RIFIN
PF3D7_1254800	rifin	RIFIN
PF3D7_1254900	Plasmodium exported protein, unknown function, fragment	OTHER
PF3D7_1255000	rifin	RIFIN
PF3D7_1255100	rifin	RIFIN
PF3D7_1255200	erythrocyte membrane protein 1, PfEMP1	VAR
PF3D7_1300100	erythrocyte membrane protein 1, PfEMP1	VAR
PF3D7_1300200	rifin	RIFIN
PF3D7_1300300	erythrocyte membrane protein 1, PfEMP1	VAR
PF3D7_1300400	rifin	RIFIN
PF3D7_1300500	rifin	RIFIN
PF3D7_1300600	rifin	RIFIN
PF3D7_1300700	rifin	RIFIN
PF3D7_1300800	erythrocyte membrane protein 1 (PfEMP1), pseudogene	VAR
PF3D7_1300900	stevor	STEVOR
PF3D7_1301000	rifin, pseudogene	RIFIN
PF3D7_1301100	Plasmodium exported protein (PHISTa), unknown function, pseudogene	PHIST
PF3D7_1301200	GBPH2 protein	GBP
PF3D7_1301300	Plasmodium exported protein (PHISTa-like), unknown function, pseudogene	PHIST
PF3D7_1301400	Plasmodium exported protein (hyp12), unknown function	HYP
PF3D7_1301500	Plasmodium exported protein (PHISTa), unknown function	PHIST
PF3D7_1301600	erythrocyte binding antigen-140	OTHER
PF3D7_1301700	CX3CL1-binding protein 2	OTHER
PF3D7_1301800	surface-associated interspersed protein 13.1 (SURFIN 13.1), pseudogene	SURFIN
PF3D7_1302100	gamete antigen 27/25	OTHER
PF3D7_1302200	protein UIS3	OTHER
PF3D7_1371700	serine/threonine protein kinase, FIKK family	FIKK
PF3D7_1371800	Plasmodium exported protein, unknown function	OTHER
PF3D7_1371900	Plasmodium exported protein, unknown function	OTHER
PF3D7_1372000	Plasmodium exported protein (PHISTa), unknown function	PHIST
PF3D7_1372100	Plasmodium exported protein (PHISTb), unknown function	PHIST
PF3D7_1372200	histidine-rich protein III	OTHER
PF3D7_1372300	Plasmodium exported protein (PHIST), unknown function	PHIST
PF3D7_1372400	acyl-CoA synthetase	ACS
PF3D7_1372500	stevor, pseudogene	STEVOR
PF3D7_1372600	rifin	RIFIN
PF3D7_1372700	rifin	RIFIN
PF3D7_1372800	stevor	STEVOR
PF3D7_1372900	erythrocyte membrane protein 1 (PfEMP1), exon 2, pseudogene	VAR
PF3D7_1373000	rifin	RIFIN
PF3D7_1373100	rifin	RIFIN
PF3D7_1373200	Plasmodium exported protein, unknown function, fragment	OTHER
PF3D7_1373300	rifin	RIFIN
PF3D7_1373400	rifin	RIFIN
PF3D7_1373500	erythrocyte membrane protein 1, PfEMP1	VAR
PF3D7_1400100	erythrocyte membrane protein 1 (PfEMP1), pseudogene	VAR
PF3D7_1400200	rifin	RIFIN
PF3D7_1400300	rifin	RIFIN
PF3D7_1400400	rifin	RIFIN
PF3D7_1400500	rifin	RIFIN
PF3D7_1400600	rifin	RIFIN
PF3D7_1400700	stevor	STEVOR
PF3D7_1400800	rifin	RIFIN
PF3D7_1400900	Plasmodium exported protein (PHISTa), unknown function, pseudogene	PHIST
PF3D7_1401000	GBPH protein	GBP
PF3D7_1401050	erythrocyte membrane protein 1 (PfEMP1), exon 2, pseudogene	VAR
PF3D7_1401100	DnaJ protein, putative	DNAJ
PF3D7_1423400	conserved Plasmodium membrane protein, unknown function	OTHER
PF3D7_1425600	zinc finger protein, putative	OTHER
PF3D7_1447800	calponin homology domain-containing protein, putative	OTHER
PF3D7_1462500	conserved Plasmodium protein, unknown function	OTHER
PF3D7_1462600	conserved Plasmodium membrane protein, unknown function	OTHER
PF3D7_1473200	DnaJ protein, putative	DNAJ
PF3D7_1475400	cysteine repeat modular protein 4	OTHER
PF3D7_1475500	LCCL domain-containing protein	OTHER
PF3D7_1476500	probable protein, unknown function	OTHER
PF3D7_1476600	Plasmodium exported protein, unknown function	OTHER
PF3D7_1477000	Plasmodium exported protein (hyp17), unknown function, pseudogene	HYP
PF3D7_1477100	Plasmodium exported protein (hyp6), unknown function	HYP
PF3D7_1477200	Plasmodium exported protein (hyp15), unknown function	HYP
PF3D7_1477300	Plasmodium exported protein (PHIST), unknown function	PHIST
PF3D7_1477400	Plasmodium exported protein (PHIST), unknown function	PHIST
PF3D7_1477600	surface-associated interspersed protein 14.1 (SURFIN 14.1)	SURFIN
PF3D7_1477700	Plasmodium exported protein (PHISTa), unknown function	PHIST
PF3D7_1477800	acyl-CoA binding protein	ACBP
PF3D7_1477900	acyl-CoA synthetase, pseudogene	ACS
PF3D7_1478000	Plasmodium exported protein (PHISTa), unknown function	PHIST
PF3D7_1478100	Plasmodium exported protein (hyp13), unknown function	HYP
PF3D7_1478200	Plasmodium exported protein, unknown function, pseudogene	OTHER
PF3D7_1478300	Plasmodium exported protein, unknown function, pseudogene	HYP
PF3D7_1478400	Plasmodium exported protein, unknown function, pseudogene	OTHER
PF3D7_1478500	Plasmodium exported protein (PHISTa), unknown function, pseudogene	PHIST
PF3D7_1478600	EMP1-trafficking protein	HYP
PF3D7_1478700	Plasmodium exported protein, unknown function, pseudogene	OTHER
PF3D7_1478800	Plasmodium exported protein, unknown function	OTHER
PF3D7_1478900	unspecified product	OTHER
PF3D7_1479000	acyl-CoA synthetase	ACS
PF3D7_1479100	Plasmodium exported protein, unknown function	OTHER
PF3D7_1479200	Plasmodium exported protein (PHISTa), unknown function	PHIST
PF3D7_1479400	rifin	RIFIN
PF3D7_1479500	stevor	STEVOR
PF3D7_1479600	rifin	RIFIN
PF3D7_1479700	rifin	RIFIN
PF3D7_1479800	rifin	RIFIN
PF3D7_1479900	stevor	STEVOR
PF3D7_1480000	rifin	RIFIN
PF3D7_1480100	erythrocyte membrane protein 1 (PfEMP1), pseudogene	VAR
