# Supplementary material for: Expression Patterns of Plasmodium falciparum Clonally Variant Genes at the Onset of a Blood Infection in Malaria-Naive Humans
Source: mBio. 2021 Aug 3;12(4):e01636-21. doi: 10.1128/mBio.01636-21 (PMC8406225; doi:10.1128/mBio.01636-21)
Supplement: DATA SET S1 [file mbio.01636-21-sd001.xls]

## Sheet: 1. Description
Transcript levels fold change of all genes that have an absolute value of the log2(mAFC) >1 in at least one of the vNF54 vs pNF54 comparisons.
Genes found in the lowest 20th percentile of CY5 signal intensity were excluded alongside tRNAs (see Methods).
The column "CVG?" indicates whether the gene has been previously described as a CVG (see DataSet S3).
The column "Stage" indicates the stage of the IDC at which the maximum fold difference occurs
The "P-value vNF54 vs pNF54 lines" column is the result of an unpaired two-sided t-test for the expression level in the four vNF54 lines (treated as replicates) vs the two pNF54 replicates.
Genes are ordered by the absolute value of their log2(mAFC)

## Sheet: 2. Genes with log2 mAFC > 1
	Gene ID	Annotation	Product	CVG?	CVG Family	log2(mAFC)	Stage	log2(mAFC) V18	log2(mAFC) V35	log2(mAFC) V48	log2(mAFC) V63	Average log2(mAFC)	P-value vNF54 vs pNF54 lines
1	PF3D7_0114500	Pl. xptd. prot. (hyp10) ukwn. func.	PF3D7_0114500	YES	HYP	5.87135	RINGS	4.61326	3.84906	5.87135	5.58153	4.9788	0.000517973
2	PF3D7_0223400	rifin	RIF	YES	RIFIN	5.68692	RINGS	5.68692	2.77866	2.92177	2.04691	3.35856	0.0715384
3	PF3D7_1253800	Pl. xptd. prot. (PHISTa) ukwn. func.	PF3D7_1253800	YES	PHIST	5.63648	RINGS	5.63648	5.16083	4.70054	4.6692	5.04176	0.000365073
4	PF3D7_0302200	cytoadherence linked asexual prot. 3.2	CLAG3.2	YES	CLAG	5.20271	TROPHOZOITES	5.04689	5.15117	5.20271	4.80325	4.97257	0.000358139
5	PF3D7_1200600	erythrocyte memb. prot. 1 PfEMP1	VAR2CSA	YES	VAR	-5.12366	RINGS	-4.64292	-5.10978	-4.7154	-5.12366	-4.63931	4.38877e-05
6	PF3D7_0324100	Pfmc-2TM Maurer's cleft two transmemb. prot.	PFMC-2TM	YES	PFMC-2TM	5.11822	RINGS	5.11822	4.06218	3.73883	4.08236	4.2504	0.000365377
7	PF3D7_0401500	stevor pseudo	STEVOR	YES	STEVOR	4.94353	TROPHOZOITES	4.30972	4.94353	3.54874	4.15558	4.11969	0.000595206
8	PF3D7_0601200	Pfmc-2TM Maurer's cleft two transmemb. prot.	PFMC-2TM	YES	PFMC-2TM	4.82044	RINGS	4.82044	4.06882	3.31894	3.23414	3.86058	0.000991703
9	PF3D7_0936900	Pl. xptd. prot. (PHISTb) ukwn. func. pseudo	PF3D7_0936900	YES	PHIST	4.81905	RINGS	4.81905	4.44715	3.68929	3.96516	4.23016	0.000641061
10	PF3D7_0222100	Pfmc-2TM Maurer's cleft two transmemb. prot.	PFMC-2TM	YES	PFMC-2TM	4.81376	RINGS	4.81376	4.28208	3.90292	3.58658	4.14633	0.000622616
11	PF3D7_0532600	Pl. xptd. prot. ukwn. func.	PF3D7_0532600	YES	OTHER	-4.64562	RINGS	-4.64562	-1.54973	-0.782297	-0.934385	-1.9508	0.168118
12	PF3D7_1039700	Pfmc-2TM Maurer's cleft two transmemb. prot.	PFMC-2TM	YES	PFMC-2TM	4.54578	RINGS	4.54578	3.91623	3.64905	3.53908	3.91254	0.00641513
13	PF3D7_1301200	GBPH2 prot.	GBPH2	YES	GBP	4.45336	RINGS	4.45336	3.83021	3.9311	4.0039	3.92692	1.31043e-06
14	PF3D7_1401000	GBPH prot.	GBPH	YES	GBP	4.40185	TROPHOZOITES	3.75244	2.37629	4.31533	4.40185	3.71148	0.00285707
15	PF3D7_0937700	rifin	RIF	YES	RIFIN	4.30534	RINGS	4.2788	4.30534	2.63851	3.21092	3.60839	0.00100815
16	PF3D7_0532500	Pl. xptd. prot. ukwn. func.	PF3D7_0532500	NO		-4.19231	RINGS	-4.19231	-0.509479	0.613041	0.379186	-1.0366	0.500584
17	PF3D7_1040200	stevor	STEVOR	YES	STEVOR	4.14973	RINGS	4.14973	3.43603	3.09016	2.71303	3.34724	0.000584718
18	Pfa_npcR_6502a	Pfa_npcR_6502a	Pfa_npcR_6502a	NO		4.11219	RINGS	4.11219	3.71375	2.95747	2.99124	3.44366	0.000564163
19	PF3D7_0400700	rifin	RIF	YES	RIFIN	4.07749	RINGS	3.49491	4.07749	2.71545	3.34016	3.407	0.00585119
20	PF3D7_0400300	rifin	RIF	YES	RIFIN	4.05704	RINGS	4.05704	3.2033	3.21745	2.9343	3.35302	0.00343078
21	PF3D7_0532300	Pl. xptd. prot. (PHISTb) ukwn. func.	PF3D7_0532300	NO	PHIST	-4.05549	RINGS	-4.05549	-0.692589	0.963658	0.722732	-0.720916	0.399984
22	PF3D7_0324800	rifin	RIF	YES	RIFIN	4.04929	TROPHOZOITES	4.04929	3.37701	3.15748	3.08588	3.39685	0.0011408
23	PF3D7_1300200	rifin	RIF	YES	RIFIN	3.87574	RINGS	3.74502	3.73541	3.63711	3.87574	3.74832	0.00331323
24	PF3D7_1000200	rifin	RIF	YES	RIFIN	3.86308	RINGS	2.83566	3.21684	3.0979	3.86308	3.25337	0.0144238
25	PF3D7_1373400	rifin	RIF	YES	RIFIN	3.81278	RINGS	2.83063	3.81278	0.893124	-0.596785	1.79093	0.211821
26	PF3D7_0302500	cytoadherence linked asexual prot. 3.1	CLAG3.1	YES	CLAG	-3.78794	SCHIZONTS	-3.34016	-3.78794	-3.126	-3.1387	-3.3482	0.000289952
27	PF3D7_0632400	rifin	RIF	YES	RIFIN	3.76781	RINGS	3.76781	2.37218	1.8604	1.56672	2.39178	0.0151327
28	PF3D7_0532200	Pl. xptd. prot. (PHISTc) ukwn. func.	PF3D7_0532200	NO	PHIST	-3.63019	SCHIZONTS	-3.63019	-0.389177	0.210536	0.23899	-0.947532	0.47594
29	PF3D7_0115600	rifin	RIF	YES	RIFIN	3.5936	RINGS	3.5936	2.64035	2.89171	3.07418	3.04996	0.0127866
30	PF3D7_0101300	Pfmc-2TM Maurer's cleft two transmemb. prot.	PFMC-2TM	YES	PFMC-2TM	3.56819	RINGS	2.89618	2.74927	3.13823	3.56819	3.08797	0.0277057
31	PF3D7_0532400	lysine-rich memb.-associated PHISTb prot.	LyMP	NO	PHIST	-3.55578	RINGS	-3.55578	0.397083	0.28611	0.28771	-0.797316	0.63614
32	Pfa_starR_6384	Pfa_starR_6384	Pfa_starR_6384	NO		3.48847	RINGS	-0.726257	3.48847	-1.22739	-0.693182	0.210409	0.713587
33	PF3D7_0114100	Pfmc-2TM Maurer's cleft two transmemb. prot.	PFMC-2TM	YES	PFMC-2TM	3.42974	RINGS	2.79356	2.8996	3.22358	3.42974	3.08662	0.00449878
34	PF3D7_0701600	Pfmc-2TM Maurer's cleft two transmemb. prot.	PFMC-2TM	YES	PFMC-2TM	3.42409	RINGS	3.20778	2.70932	3.24208	3.42409	3.14582	0.011461
35	PF3D7_1479200	Pl. xptd. prot. (PHISTa) ukwn. func.	PF3D7_1479200	YES	PHIST	3.33319	RINGS	3.33319	3.00059	2.58179	3.18644	3.0009	0.000437028
36	PF3D7_0832400	stevor	STEVOR	YES	STEVOR	3.15023	RINGS	0.920231	1.86478	3.15023	-0.811977	1.60629	0.144651
37	PF3D7_1252900	Pl. xptd. prot. ukwn. func.	PF3D7_1252900	YES	OTHER	-2.9909	TROPHOZOITES	-1.89023	-2.9909	-0.657686	-0.694559	-1.53303	0.0683075
38	PF3D7_1101100	rifin	RIF	YES	RIFIN	2.97295	RINGS	0.404292	2.59629	1.99879	2.97295	1.98629	0.0687122
39	PF3D7_0732900	rifin	RIF	YES	RIFIN	2.86384	RINGS	2.66779	2.86384	2.00311	1.57597	2.27768	0.0222226
40	PF3D7_0413100	erythrocyte memb. prot. 1 PfEMP1	VAR	YES	VAR	2.81351	RINGS	1.56234	2.81351	1.61969	1.34762	1.83579	0.0137336
41	PF3D7_0732200	rifin	RIF	YES	RIFIN	2.76303	RINGS	2.76303	1.72378	1.58893	1.58177	1.91438	0.0268535
42	PF3D7_0425400	Pl. xptd. prot. (PHISTa) ukwn. func.	PF3D7_0425400	YES	PHIST	-2.73183	TROPHOZOITES	-1.70775	-2.73183	1.23847	1.40531	-0.781304	0.382934
43	PF3D7_0632700	rifin	RIF	YES	RIFIN	2.68863	TROPHOZOITES	-0.93506	2.68863	1.6546	2.08568	1.47893	0.244854
44	Pfa_raR_7295	Pfa_raR_7295	Pfa_raR_7295	NO		2.68087	RINGS	2.68087	2.62881	1.50761	2.34271	2.29	0.00528931
45	PF3D7_1122700	cvd. Pl. prot. ukwn. func.	PF3D7_1122700	NO		-2.59077	RINGS	-1.30055	-2.59077	1.03647	-0.326338	-0.784386	0.394126
46	PF3D7_0223100	rifin	RIF	YES	RIFIN	2.56694	RINGS	2.1074	2.0287	1.72749	2.56694	2.10763	0.0184029
47	PF3D7_1200500	rifin	RIF	YES	RIFIN	-2.55562	SCHIZONTS	-1.23049	-2.55562	-1.82314	-1.15887	-1.69203	0.0400729
48	PF3D7_1100800	Pfmc-2TM Maurer's cleft two transmemb. prot.	PFMC-2TM	YES	PFMC-2TM	2.54734	RINGS	-0.531939	1.87133	2.3632	2.54734	1.66281	0.097929
49	PF3D7_0632500	erythrocyte memb. prot. 1 PfEMP1	VAR	YES	VAR	2.49778	RINGS	0.227133	1.79047	1.68547	2.49778	1.4933	0.122768
50	PF3D7_0733000	erythrocyte memb. prot. 1 PfEMP1	VAR	YES	VAR	2.47856	RINGS	2.47856	2.25336	1.0909	1.78963	1.90311	0.0098949
51	PF3D7_0101600	rifin	RIF	YES	RIFIN	2.45058	RINGS	2.45058	1.76516	1.45656	1.25243	1.73118	0.0709582
52	PF3D7_0919300	thioredoxin-like prot. 1 put.	TrxL1	NO		-2.35176	RINGS	-0.673145	-2.35176	-0.116657	-0.656622	-0.875621	0.326487
53	PF3D7_1413200	cvd. Pl. prot. ukwn. func.	PF3D7_1413200	NO		-2.33941	RINGS	-2.33941	1.04534	-1.92753	-2.0182	-1.41217	0.254795
54	PF3D7_1458900	golgi apparatus memb. prot. TVP23 put.	TVP23	NO		-2.3384	SCHIZONTS	-0.227417	-0.597716	-2.3384	-0.238607	-0.73943	0.430243
55	PF3D7_0202400	translation-enhancing factor	PTEF	NO		-2.3366	RINGS	-1.77567	-2.3366	-1.91704	-1.32273	-1.83801	0.0182438
56	PF3D7_0937000	Pl. xptd. prot. (PHISTb) ukwn. func.	PF3D7_0937000	YES	PHIST	2.33318	RINGS	1.69962	1.46044	1.02344	2.33318	1.62917	0.173562
57	PF3D7_0109000	photosensitized INA-labeled prot. PHIL1	PHIL1	NO		-2.31178	TROPHOZOITES	-1.44918	-2.31178	0.968705	-0.239971	-0.732611	0.484347
58	RNAZID/4498	RNAZID/4498	RNAZID/4498	NO		2.30574	RINGS	0.952627	2.30574	0.70961	1.21605	1.29601	0.0737272
59	PF3D7_0414200	calmodulin-like prot.	PF3D7_0414200	NO		-2.30493	RINGS	-1.25853	-2.30493	1.01361	0.57307	-0.577218	0.459025
60	PF3D7_0800100	erythrocyte memb. prot. 1 PfEMP1	VAR	YES	VAR	2.2624	RINGS	2.2624	1.4852	1.03207	1.43852	1.50885	0.0188861
61	PF3D7_0401300	rifin	RIF	YES	RIFIN	2.24912	RINGS	2.24912	1.96457	1.4981	2.07878	1.94764	0.0112864
62	PF3D7_1001500	early transcribed memb. prot. 10.1	ETRAMP10	NO		-2.24808	SCHIZONTS	-1.07786	-2.24808	0.697186	0.504835	-0.53098	0.484522
63	PF3D7_1017500	myosin essential light chain ELC	ELC	NO		-2.24677	TROPHOZOITES	-1.21105	-2.24677	0.163866	-0.488614	-0.935127	0.352961
64	PF3D7_0832500	rifin	RIF	YES	RIFIN	2.24464	RINGS	1.73549	1.87144	1.75453	2.24464	1.83915	0.0048053
65	PF3D7_0936700	lysophospholipase put.	PF3D7_0936700	YES	OTHER	2.24347	RINGS	2.11276	1.29715	1.74185	2.24347	1.77996	0.00297788
66	PF3D7_1459900	rhoptry prot. put.	PF3D7_1459900	NO		-2.24286	TROPHOZOITES	-2.24286	-1.87055	-0.84632	-1.22783	-1.27766	0.118749
67	PF3D7_1310700	RNA-binding prot. put.	PF3D7_1310700	NO		-2.23874	TROPHOZOITES	-1.30764	-2.23874	1.10089	0.190089	-0.624536	0.518068
68	PF3D7_1200200	rifin	RIF	YES	RIFIN	2.23544	RINGS	2.18774	2.23544	1.33743	1.64221	1.79673	0.00267759
69	PF3D7_1479700	rifin	RIF	YES	RIFIN	2.23235	RINGS	0.918775	1.45305	2.23235	0.783937	1.13506	0.201919
70	PF3D7_0421500	rifin pseudo	RIF	YES	RIFIN	2.22765	RINGS	1.71867	1.58964	1.82504	2.22765	1.84025	0.000327122
71	PF3D7_0713300	erythrocyte memb. prot. 1 (PfEMP1) pseudo	VAR	YES	VAR	2.20598	RINGS	0.985808	2.20598	1.34841	1.38136	1.47146	0.0339845
72	Pfa_vasR_6944	Pfa_vasR_6944	Pfa_vasR_6944	NO		2.18207	RINGS	0.70427	2.18207	0.645084	1.31646	1.21197	0.301607
73	PF3D7_0425900	rifin	RIF	YES	RIFIN	2.18116	RINGS	-2.07056	2.05881	1.91234	2.18116	-1.60325	0.00544029
74	PF3D7_0401800	Pl. xptd. prot. (PHISTb) ukwn. func.	PfD80	NO	PHIST	2.176	RINGS	1.52058	2.176	1.98835	1.73358	1.85463	0.00100121
75	PF3D7_1231300	cvd. Pl. prot. ukwn. func.	PF3D7_1231300	NO		-2.17491	TROPHOZOITES	-2.17491	-1.44169	0.52428	0.308653	-0.769371	0.376884
76	PF3D7_0101500	erythrocyte memb. prot. 1 (PfEMP1) exon 2 pseudo	VAR	YES	VAR	2.15356	RINGS	1.51531	2.15356	0.920584	1.04964	1.40977	0.0150385
77	PF3D7_0223500	erythrocyte memb. prot. 1 PfEMP1	VAR	YES	VAR	2.14546	RINGS	2.14546	1.38488	0.793281	1.10445	1.35466	0.016423
78	PF3D7_0725400	cvd. Pl. prot. ukwn. func.	PF3D7_0725400	NO		-2.10159	TROPHOZOITES	-1.50887	-2.10159	0.617697	0.232038	-0.760895	0.398999
79	RNAZ4783	RNAZ4783	RNAZ4783	NO		-2.08115	RINGS	-1.10813	-1.36557	-1.41708	-2.08115	-1.49298	0.0876553
80	PF3D7_1101300	rifin	RIF	YES	RIFIN	2.07322	RINGS	0.699043	0.805464	0.837132	2.07322	1.10371	0.351245
81	PF3D7_0900100	erythrocyte memb. prot. 1 PfEMP1	VAR	YES	VAR	2.07257	RINGS	2.07257	0.665635	0.979561	0.670259	1.07885	0.0943559
82	PF3D7_0501500	rhoptry-associated prot. 3	RAP3	NO		-2.05	TROPHOZOITES	-1.86266	-2.05	0.671735	0.340111	-0.725204	0.438198
83	PF3D7_0700800	Pfmc-2TM Maurer's cleft two transmemb. prot.	PFMC-2TM	YES	PFMC-2TM	2.04705	RINGS	1.67749	1.97935	1.91702	2.04705	1.90523	0.0259106
84	PF3D7_1253200	hypothetical prot.	PF3D7_1253200	YES	OTHER	-2.04545	TROPHOZOITES	-1.83395	-2.04545	-1.18744	-1.2836	-1.44977	0.0097943
85	PF3D7_0424900	Pl. xptd. prot. (PHISTa) ukwn. func.	PF3D7_0424900	YES	PHIST	2.04254	RINGS	1.43992	0.705103	2.00996	2.04254	1.51287	0.0118972
86	PF3D7_1335200	reticulocyte binding prot. homologue 6 pseudo	RH6	NO		2.02	RINGS	-0.708745	0.952406	0.755251	2.02	0.83269	0.0849171
87	PF3D7_0713100	Pfmc-2TM Maurer's cleft two transmemb. prot.	PFMC-2TM	YES	PFMC-2TM	1.99277	RINGS	1.40961	1.01673	1.39995	1.99277	1.44686	0.120492
88	PF3D7_0102200	ring-infected erythrocyte surface antigen	RESA	YES	OTHER	1.98119	SCHIZONTS	0.637942	-0.976297	1.98119	1.01616	0.742608	0.0825038
89	PF3D7_1341100	U6 spliceosomal RNA	PF3D7_1341100	NO		-1.96342	RINGS	-1.96342	0.840853	0.714071	0.543615	-0.579081	0.518345
90	PF3D7_1102800	early transcribed memb. prot. 11.2	ETRAMP11.2	NO		-1.94596	SCHIZONTS	-1.41954	-1.94596	0.905447	0.594446	-0.466401	0.524677
91	PF3D7_1373000	rifin	RIF	YES	RIFIN	1.94498	RINGS	1.9373	1.25492	1.94498	1.72564	1.71571	0.00180518
92	PF3D7_1139100	RNA-binding prot. put.	PF3D7_1139100	YES	OTHER	-1.94229	RINGS	-1.38708	-1.23994	-1.94229	-1.69167	-1.53573	0.00284726
93	PF3D7_1240100	early transcribed memb. prot. 12	ETRAMP12	YES	OTHER	-1.93918	TROPHOZOITES	-0.979587	-1.93918	0.535933	-0.0649522	-0.65018	0.38682
94	PF3D7_0402100	Pl. xptd. prot. (PHISTb) ukwn. func.	PF3D7_0402100	YES	PHIST	-1.93589	TROPHOZOITES	-1.01688	-1.93589	0.347006	-0.351106	-0.828279	0.249059
95	PF3D7_1323700	glideosome associated prot. with multiple memb. spans 1	GAPM1	NO		-1.91965	RINGS	-1.63179	-1.91965	0.94025	0.304681	-0.685418	0.443942
96	PF3D7_0935600	gametocytogenesis-implicated prot.	GIG	NO		-1.90026	TROPHOZOITES	-0.717244	-1.90026	0.88432	0.337569	-0.379633	0.666945
97	PF3D7_0518200	SWIB/MDM2 domain-containing prot.	MDM2	NO		-1.89654	RINGS	-1.40741	-1.89654	-0.35819	-0.960923	-1.14432	0.0483652
98	PF3D7_0936000	ring-xptd. prot. 2	REX2	NO		-1.89087	SCHIZONTS	-1.18625	-1.89087	0.849542	0.869449	-0.590929	0.387777
99	PF3D7_1253000	gametocyte erythrocyte cytosolic prot.	GECO	YES	OTHER	-1.8902	TROPHOZOITES	-1.27838	-1.8902	-1.33987	-1.20766	-1.38999	0.0465018
100	RNAZID/3967	RNAZID/3967	RNAZID/3967	NO		-1.87519	TROPHOZOITES	-1.39927	-1.87519	0.0925709	-0.275888	-0.822249	0.580522
101	PF3D7_1100100	erythrocyte memb. prot. 1 PfEMP1	VAR	YES	VAR	1.86362	RINGS	0.256724	1.86362	0.958927	1.58729	1.13727	0.13098
102	PF3D7_0833500	erythrocyte memb. prot. 1 PfEMP1	VAR	YES	VAR	1.85945	RINGS	1.18024	1.85945	1.07456	1.06292	1.29429	0.00944226
103	PF3D7_0207500	serine repeat antigen 6	SERA6	NO		-1.85582	RINGS	-0.700457	-1.85582	1.46246	0.485663	-0.418231	0.316365
104	PF3D7_1201700	cvd. Pl. memb. prot. ukwn. func.	PF3D7_1201700	NO		-1.83745	TROPHOZOITES	-1.83745	-0.958311	-0.432185	-0.397959	-0.775866	0.100061
105	PF3D7_0503600	myosin B	MyoB	NO		-1.83329	TROPHOZOITES	-1.09207	-1.83329	0.237611	-0.387197	-0.751332	0.370821
106	PF3D7_1229200	unspecified product	PF3D7_1229200	NO		1.82732	RINGS	1.61711	1.72055	1.82732	1.80664	1.74291	0.000298917
107	PF3D7_0902500	serine/threonine prot. kinase FIKK family	FIKK9.6	NO	FIKK	-1.82657	SCHIZONTS	-1.71314	-1.82657	-0.319204	-0.650709	-0.970381	0.0310122
108	PF3D7_1251200	coronin	PF3D7_1251200	NO		-1.81791	TROPHOZOITES	-1.20822	-1.81791	0.742797	-0.194872	-0.580979	0.509339
109	PF3D7_1252400	reticulocyte binding prot. homologue 3 pseudo	RH3	YES	OTHER	-1.81389	TROPHOZOITES	-1.3938	-1.81389	0.592223	-0.193569	-0.713286	0.277896
110	PF3D7_1404300	secreted ookinete adhesive prot. put.	SOAP	NO		-1.80912	RINGS	-1.80912	-0.690686	0.258865	-0.248182	-0.677688	0.293686
111	Pfa_starR_353	Pfa_starR_353	Pfa_starR_353	NO		-1.80758	TROPHOZOITES	-1.80758	-0.885718	0.409336	-0.754101	-0.68531	0.15738
112	PF3D7_0202500	early transcribed memb. prot. 2	ETRAMP2	NO		-1.79424	SCHIZONTS	-1.04772	-1.79424	1.3442	0.431209	-0.30895	0.689777
113	PF3D7_0414900	armadillo-domain containing rhoptry prot.	ARO	NO		-1.78661	TROPHOZOITES	-0.708867	-1.78661	0.684735	0.132561	-0.435063	0.600612
114	PF3D7_API04200	DNA-directed RNA polymerase subunit beta'' put.	rpoC2	NO		-1.7754	SCHIZONTS	0.286882	-0.740549	-1.7754	-1.16045	-0.787171	0.416441
115	PF3D7_0425800	erythrocyte memb. prot. 1 PfEMP1	VAR	YES	VAR	1.77209	RINGS	1.77209	0.613827	1.06718	1.19906	1.16304	0.0447345
116	PF3D7_1342600	myosin A	MyoA	NO		-1.77007	TROPHOZOITES	-0.778616	-1.77007	0.870518	0.311178	-0.481482	0.522886
117	PF3D7_1437300	cvd. Pl. prot. ukwn. func.	PF3D7_1437300	NO		-1.76687	RINGS	-0.245872	-1.76687	-0.330567	-0.296597	-0.447461	0.54971
118	PF3D7_1248000	tRNA-splicing endonuclease put.	PF3D7_1248000	NO		-1.76565	RINGS	-0.762407	-1.76565	0.514419	-0.657347	-0.702221	0.255149
119	PF3D7_0929400	high molecular weight rhoptry prot. 2	RhopH2	NO		-1.76536	RINGS	-0.95068	-1.76536	1.12714	0.328873	-0.406697	0.474532
120	PF3D7_0323400	Rh5 interacting prot.	RIPR	NO		-1.7554	TROPHOZOITES	-0.588886	-1.7554	0.582355	-0.575253	-0.651166	0.338247
121	PF3D7_0631900	stevor	STEVOR	YES	STEVOR	1.74442	RINGS	1.56148	1.27415	1.12154	1.74442	1.4254	0.0530124
122	PF3D7_1022700	phospholipid scramblase put.	PF3D7_1022700	NO		-1.74035	TROPHOZOITES	-1.23732	-1.74035	-0.203239	-0.301054	-0.791926	0.202207
123	PF3D7_1149200	ring-infected erythrocyte surface antigen	RESA3	NO	PHIST	-1.73902	SCHIZONTS	-1.24881	-1.73902	1.0339	-0.75983	-0.777969	0.199267
124	PF3D7_0731500	erythrocyte binding antigen-175	EBA175	NO		-1.72302	TROPHOZOITES	-0.968131	-1.72302	1.05274	-0.497688	-0.626365	0.349106
125	PF05TR003	PF05TR003	PF05TR003	NO		1.72224	RINGS	-0.664113	1.72224	-0.155648	-0.273798	0.262462	0.755331
126	PF3D7_0501300	skeleton-binding prot. 1	SBP1	NO		-1.71536	SCHIZONTS	-0.933227	-1.71536	0.404051	0.412321	-0.462202	0.384609
127	PF3D7_1133400	apical memb. antigen 1	AMA1	NO		-1.71175	TROPHOZOITES	-0.947938	-1.71175	0.959557	0.206071	-0.40774	0.617094
128	PF3D7_1301700	CX3CL1-binding prot. 2	CBP2	YES	OTHER	-1.70939	SCHIZONTS	-1.17925	-1.70939	0.776357	0.612143	-0.431304	0.464428
129	PF3D7_1002000	Pl. xptd. prot. (hyp2) ukwn. func.	PF3D7_1002000	NO		-1.70465	SCHIZONTS	-1.70465	-1.41451	0.530509	-0.39923	-0.697641	0.151584
130	PF3D7_0318700	cvd. Pl. prot. ukwn. func.	PF3D7_0318700	NO		-1.70288	TROPHOZOITES	-0.479893	-1.70288	0.597258	0.518928	-0.34475	0.620595
131	PF3D7_0611000	SNARE associated Golgi prot. put.	PF3D7_0611000	NO		-1.6995	RINGS	-1.22408	-1.6995	0.183679	-0.180728	-0.668289	0.20301
132	PF3D7_0501400	interspersed repeat antigen	FIRA	NO		-1.69612	SCHIZONTS/EARLY RINGS	-0.959852	-1.69612	-0.857752	1.46551	-0.890596	0.155747
133	PF3D7_0525800	inner memb. complex prot. 1g put.	IMC1g	NO		-1.69571	TROPHOZOITES	-1.04159	-1.69571	0.745754	-0.156448	-0.573459	0.387259
134	Pfa_rasR_6152a	Pfa_rasR_6152a	Pfa_rasR_6152a	NO		1.69287	RINGS	1.69287	1.38862	1.03442	1.30691	1.29844	0.0967764
135	PF3D7_0112600	unspecified product	PF3D7_0112600	YES	RRNA	-1.68933	RINGS	-0.741489	-1.68933	-0.412692	-0.434301	-0.552721	0.550511
136	PF3D7_1301600	erythrocyte binding antigen-140	EBA140	YES	OTHER	-1.68656	TROPHOZOITES	-1.13394	-1.68656	0.898516	0.168692	-0.513465	0.481459
137	PF3D7_0200300	erythrocyte memb. prot. 1 (PfEMP1) exon 2	vAR	YES	VAR	1.68635	RINGS	0.212314	1.68635	-0.063732	-0.0744978	0.454298	0.465818
138	PF3D7_1352900	Pl. xptd. prot. ukwn. func.	PF3D7_1352900	NO		-1.68423	SCHIZONTS	-1.68423	-1.53023	0.350571	-0.568663	-0.756343	0.184167
139	Pfa_starR_6521	Pfa_starR_6521	Pfa_starR_6521	NO		1.6831	RINGS	-1.12183	1.6831	-0.735635	-1.03493	-0.394922	0.426609
140	PF3D7_1401100	DnaJ prot. put.	PF3D7_1401100	YES	DNAJ	-1.67986	SCHIZONTS	-1.37523	-1.67986	0.920728	0.605519	-0.538806	0.422096
141	PF3D7_0202100	liver stage associated prot. 2	LSAP2	YES	OTHER	-1.67613	TROPHOZOITES	-0.875162	-1.67613	0.451933	-0.425287	-0.713023	0.248937
142	Pfa_rasR_6152b	Pfa_rasR_6152b	Pfa_rasR_6152b	NO		1.67235	RINGS	1.67235	1.55669	0.972179	1.17412	1.3199	0.0720993
143	PF3D7_0626300	3-oxoacyl-acyl-carrier prot. synthase I/II	FabB/FabF	NO		-1.66462	RINGS	-0.635257	-1.66462	0.613832	0.304111	-0.61822	0.247672
144	PF3D7_0935900	ring-xptd. prot. 1	REX1	NO		-1.66251	TROPHOZOITES	-0.780803	-1.66251	-0.178327	0.421279	-0.50845	0.540866
145	PF3D7_0907500	cvd. prot. ukwn. func.	PF3D7_0907500	NO		-1.66145	TROPHOZOITES	-1.01963	-1.66145	-0.146895	-0.140266	-0.686342	0.30814
146	PF3D7_0937400	rifin	RIF	YES	RIFIN	1.65821	RINGS	0.662212	1.65821	-0.180306	0.0925224	0.561565	0.41857
147	PF3D7_1139000	unspecified product	PF3D7_1139000	NO		-1.6546	RINGS	-1.00163	-1.00591	-1.6546	-1.25165	-1.22845	0.00260929
148	PF3D7_0702000	Pl. xptd. prot. (hyp12) ukwn. func.	PF3D7_0702000	YES	HYP	-1.65409	SCHIZONTS	-1.43172	-1.65409	0.249343	-0.311956	-0.771096	0.197492
149	PF3D7_0421100	erythrocyte memb. prot. 1 PfEMP1	VAR	YES	VAR	1.65124	RINGS	1.65124	1.1316	0.621754	0.962579	1.08951	0.0122618
150	PF3D7_0934600	cvd. Pl. prot. ukwn. func.	PF3D7_0934600	NO		-1.64865	TROPHOZOITES	-1.18309	-1.64865	0.618824	-0.275865	-0.622196	0.402255
151	PF3D7_1410400	rhoptry-associated prot. 1	RAP1	NO		-1.6454	RINGS	-1.33204	-1.6454	0.754628	-0.401686	-0.593904	0.31141
152	PF3D7_1035800	probable prot. ukwn. func.	M712	NO		1.64378	RINGS	1.64378	1.38128	1.00397	1.14197	1.29275	0.000929393
153	PF3D7_0832600	stevor	STEVOR	YES	STEVOR	1.6419	RINGS	1.34677	0.630451	1.5467	1.6419	1.29145	0.0334157
154	PF3D7_0212600	secreted prot. with altered thrombospondin repeat domain	SPATR	NO		-1.64065	TROPHOZOITES	-0.775729	-1.64065	0.458912	-0.295484	-0.549303	0.429806
155	PF3D7_0508000	6-cysteine prot.	P38	NO	6	-1.63992	RINGS	-0.898038	-1.63992	0.89409	0.322335	-0.482129	0.565437
156	PF3D7_1016300	GBP130 prot.	GBP130	YES	GBP	1.63755	TROPHOZOITES	-0.544623	1.63755	0.713456	0.774311	0.647398	0.433302
157	PF3D7_1364100	6-cysteine prot.	P92	NO		-1.63459	RINGS	-0.575699	-1.63459	0.928655	-0.372503	-0.412428	0.485421
158	PF3D7_1337800	calcium-dependent prot. kinase 5	CDPK5	NO		-1.63085	TROPHOZOITES	-0.791149	-1.63085	0.685717	0.163648	-0.423995	0.53576
159	PF3D7_0922300	cvd. prot. ukwn. func.	PF3D7_0922300	NO		-1.62895	TROPHOZOITES	-0.270603	-1.62895	-0.372523	-0.635605	-0.657938	0.454813
160	Pfa_vasR_6807	Pfa_vasR_6807	Pfa_vasR_6807	NO		1.62852	RINGS	0.726127	1.62852	0.973788	0.704462	1.00822	0.407472
161	PF3D7_1478000	Pl. xptd. prot. (PHISTa) ukwn. func.	GEXP17	YES	PHIST	-1.61986	TROPHOZOITES	-0.821494	-1.61986	0.900891	1.42457	0.339869	0.684398
162	PF3D7_0404000	cvd. Pl. prot. ukwn. func.	PF3D7_0404000	NO		-1.60808	TROPHOZOITES	-0.325722	-1.60808	-0.269616	-0.287948	-0.472603	0.632585
163	PF3D7_1361400	actin-depolymerizing factor 2	ADF2	NO		-1.59954	TROPHOZOITES	-0.387181	-1.59954	-0.375472	-0.470659	-0.543703	0.554915
164	PF3D7_1128300	ATP-dependent 6-phosphofructokinase	PFK11	NO		-1.59862	TROPHOZOITES	-1.01974	-0.484371	-1.59862	-1.2861	-1.09721	0.0175788
165	PF3D7_0818300	dynactin subunit 6 put.	PF3D7_0818300	NO		-1.59681	TROPHOZOITES	-1.46297	-1.59681	-0.550372	-0.181136	-0.919759	0.0465779
166	PF3D7_0806400	UDP-N-acetylglucosamine transferase subunit ALG13 put.	PF3D7_0806400	NO		-1.59616	RINGS	-0.718167	-1.59616	0.681728	0.237619	-0.470652	0.386753
167	PF3D7_1148800	Pl. xptd. prot. (hyp11) ukwn. func.	PF3D7_1148800	NO		-1.589	TROPHOZOITES	-0.935094	-1.589	-0.481726	-0.474005	-0.744879	0.0943245
168	Pfa_snoR_42b1	H/ACA snoRNA	New ID: PF3D7_0800650, PF3D7_0115050	NO		-1.58835	RINGS	-0.928962	-1.58835	0.4393	0.548855	-0.587969	0.737672
169	PF3D7_0109850	phosphatidate cytidylyltransferase put.	PF3D7_0109850	NO		-1.58622	RINGS	-0.882191	-1.58622	0.920927	-0.295876	-0.550764	0.329561
170	PF3D7_1102700	early transcribed memb. prot. 11.1	ETRAMP11.1	NO		-1.58517	SCHIZONTS	-1.04024	-1.58517	0.999465	0.609174	-0.334216	0.576917
171	PF3D7_0905500	cvd. prot. ukwn. func.	PF3D7_0905500	NO		-1.58182	RINGS	-0.950216	-1.58182	0.550861	-0.197342	-0.526209	0.532662
172	RNAZID/4003	RNAZID/4003	RNAZID/4003	NO		-1.5737	TROPHOZOITES	-0.777955	-1.5737	-0.249916	0.274892	-0.52059	0.613448
173	PF3D7_1361800	glideosome-associated connector	GAC	NO		-1.57252	TROPHOZOITES	-1.26357	-1.57252	0.950931	-0.365314	-0.47317	0.596246
174	PF3D7_1001400	xptd. lipase 1	XL1	NO		-1.57045	TROPHOZOITES	-1.04356	-1.57045	-0.242524	-0.181184	-0.746901	0.256615
175	PF3D7_0622100	cvd. Pl. prot. ukwn. func.	PF3D7_0622100	NO		-1.56309	SCHIZONTS/EARLY RINGS	-1.54075	-1.56309	-1.24757	-1.45437	-1.41587	0.0275601
176	PF3D7_1006100	CCR4-NOT transcription complex subunit 5 put.	NOT5	NO		-1.55918	TROPHOZOITES	-1.27853	-1.55918	-1.27396	-1.10774	-1.30049	0.00756657
177	PF3D7_0832000	stevor	STEVOR	YES	STEVOR	1.55703	TROPHOZOITES	1.55703	0.928757	0.919524	0.329795	0.787529	0.340424
178	PF3D7_0528400	palmitoyltransferase DHHC7	DHHC7	NO		-1.55155	TROPHOZOITES	-1.11119	-1.55155	-0.367284	-0.407128	-0.670377	0.353239
179	PF3D7_0221800	hypothetical prot.	PF3D7_0221800	YES	OTHER	1.55029	RINGS	1.55029	0.936857	1.19326	1.12229	0.98321	0.0325387
180	PF3D7_0935800	cytoadherence linked asexual prot. 9	CLAG9	NO		-1.54873	RINGS	-1.06607	-1.54873	0.50415	-0.489955	-0.585489	0.299676
181	PF3D7_1254200	rifin	RIF	YES	RIFIN	1.54501	RINGS	1.09103	1.54501	1.38748	1.34143	1.34124	0.04867
182	PF3D7_1001100	acyl-CoA binding prot. isoform 1 ACBP1	ACBP1	YES	ACBP	-1.54446	TROPHOZOITES	-1.09513	-1.54446	0.373907	-0.45412	-0.720137	0.192708
183	PF3D7_1372800	stevor	STEVOR	YES	STEVOR	1.53493	TROPHOZOITES	1.05219	1.33574	1.53493	0.855902	1.12741	0.0116108
184	PF3D7_0207600	serine repeat antigen 5	SERA5	NO		-1.53119	RINGS	-1.28952	-1.53119	1.31243	0.523774	-0.506087	0.146247
185	PF3D7_1206400	rhodanese like prot. put.	PF3D7_1206400	NO		-1.5294	TROPHOZOITES	-1.14164	-1.5294	-0.610034	-0.406662	-0.854591	0.0335522
186	PF3D7_0918000	glideosome-associated prot. 50	GAP50	NO		-1.52934	RINGS	-0.658713	-1.52934	1.02585	0.489649	-0.203144	0.784042
187	PF3D7_0613900	myosin E put.	myoE	NO		-1.52718	TROPHOZOITES	-1.06357	-1.52718	-0.429615	-0.832991	-0.887604	0.136237
188	PF3D7_0932000	cvd. Pl. prot. ukwn. func.	PF3D7_0932000	NO		-1.52578	TROPHOZOITES	-0.960222	-1.52578	-0.133711	-0.149966	-0.688273	0.202013
189	PF3D7_1368000	cvd. prot. ukwn. func.	PF3D7_1368000	NO		-1.5255	RINGS	-0.980856	-1.41786	-0.182962	-1.5255	-1.01369	0.150218
190	PF3D7_0805000	alpha/beta hydrolase put.	PF3D7_0805000	NO		-1.52096	RINGS	-0.531609	-1.52096	0.65128	0.0809855	-0.365691	0.536552
191	Pfa_rasR_6472	Pfa_rasR_6472	Pfa_rasR_6472	NO		1.51581	RINGS	0.352254	1.51581	-0.502608	0.300156	0.427236	0.64496
192	PF3D7_0808200	plasmepsin X	PMX	NO		-1.51276	TROPHOZOITES	-0.786049	-1.51276	0.433394	-0.305135	-0.542637	0.504331
193	PF3D7_1406800	glideosome associated prot. with multiple memb. spans 3	GAPM3	NO		-1.50687	RINGS	-0.739494	-1.50687	0.87358	-0.244131	-0.367582	0.638088
194	PF3D7_0905400	high molecular weight rhoptry prot. 3	RhopH3	NO		-1.50485	TROPHOZOITES	-1.50485	-1.23534	0.790854	-0.347444	-0.54245	0.410576
195	PF3D7_1223000	cvd. Pl. prot. ukwn. func.	PF3D7_1223000	NO		-1.50096	RINGS	-0.668407	-1.50096	0.375018	0.129977	-0.479361	0.33067
196	PF3D7_0610400	histone H3	H3	NO		-1.50074	RINGS	-0.891764	-1.50074	0.388699	0.251217	-0.49935	0.578298
197	PF3D7_0700200	rifin	RIF	YES	RIFIN	1.49989	RINGS	1.29958	0.80029	1.49989	1.40944	1.2523	0.186271
198	PF3D7_0507400	cvd. Pl. prot. ukwn. func.	PF3D7_0507400	NO		-1.49777	TROPHOZOITES	-0.624397	-1.49777	0.755841	0.209287	-0.289261	0.680096
199	PF3D7_0902100	serine/threonine prot. kinase FIKK family	FIKK9.2	NO	FIKK	-1.49627	TROPHOZOITES	-0.796626	-1.49627	-0.795606	0.729141	-0.663068	0.259219
200	PF3D7_1108500	succinyl-CoA synthetase alpha subunit put.	PF3D7_1108500	NO		-1.48824	RINGS	-0.548615	-1.48824	0.608485	0.288594	-0.391881	0.467655
201	PF3D7_0919400	prot. disulfide isomerase	PDI9	NO		-1.48071	RINGS	-0.433013	-1.48071	0.753277	0.347509	-0.308477	0.598386
202	PF3D7_0913800	cvd. Pl. prot. ukwn. func.	PF3D7_0913800	NO		-1.48052	TROPHOZOITES	-0.500068	-1.48052	0.586229	0.12492	-0.335662	0.614153
203	PF3D7_1373500	erythrocyte memb. prot. 1 PfEMP1	VAR	YES	VAR	1.47606	RINGS	0.9541	1.47606	0.27663	0.521154	0.806986	0.160326
204	PF3D7_1434400	cvd. prot. ukwn. func.	PF3D7_1434400	NO		-1.47432	TROPHOZOITES	-0.880907	-1.47432	-0.537223	-0.585777	-0.628024	0.377744
205	PF3D7_1451700	calcineurin subunit B	CNB	NO		-1.4742	RINGS	-0.5877	-1.4742	0.636987	-0.217161	-0.369318	0.574742
206	PF3D7_1201200	Pl. xptd. prot. (PHISTa-like) ukwn. func.	PF3D7_1201200	NO		-1.47361	TROPHOZOITES	-1.1354	-1.47361	-0.455973	-0.52845	-0.849388	0.0428177
207	PF3D7_1041300	erythrocyte memb. prot. 1 PfEMP1	VAR	YES	VAR	1.47149	RINGS	1.40771	1.01159	0.780548	1.47149	1.1375	0.0164256
208	PF3D7_0300400	stevor	STEVOR	YES	STEVOR	1.4707	RINGS	-0.866463	-0.541176	1.4707	0.316059	0.749394	0.299064
209	PF3D7_1200700	acyl-CoA synthetase	ACS7	YES	ACS	-1.46929	SCHIZONTS	-1.39607	-1.46929	0.460735	-0.327839	-0.681247	0.130655
210	PF3D7_0424500	serine/threonine prot. kinase FIKK family	FIKK4.1	NO	FIKK	-1.46741	TROPHOZOITES	-0.593379	-1.46741	0.429555	0.23954	-0.424472	0.521165
211	PF3D7_1149500	ring-infected erythrocyte surface antigen 2 pseudo	RESA2	YES	OTHER	-1.46649	SCHIZONTS	-1.46649	0.571576	0.737326	0.441082	-0.162579	0.773592
212	PF3D7_1427700	cvd. Pl. prot. ukwn. func.	PF3D7_1427700	NO		-1.46465	RINGS	-0.562373	-1.46465	0.417995	0.22431	-0.489782	0.347444
213	PF3D7_1361500	PH domain-containing prot. put.	PF3D7_1361500	NO		-1.46116	TROPHOZOITES	-0.56219	-1.46116	0.25528	-0.213945	-0.501321	0.403328
214	PF3D7_0926300	prot. kinase put.	PF3D7_0926300	NO		-1.45724	RINGS	-1.19906	-1.45724	-1.13227	-1.09184	-1.20814	0.0706549
215	PF3D7_1307500	cvd. Pl. prot. ukwn. func.	PF3D7_1307500	NO		-1.4561	TROPHOZOITES	-0.997415	-1.4561	0.233995	-0.388029	-0.651887	0.293656
216	PF3D7_0830500	sporozoite and liver stage tryptophan-rich prot. put.	TryThrA	NO		-1.4558	SCHIZONTS	-1.42988	-1.4558	0.650484	-0.587644	-0.74124	0.0847114
217	S2-type_28S:rRNA	28S ribosomal RNA	New ID: PF3D7_1371300, PF3D7_1148640	NO		-1.45503	RINGS	-1.00589	-1.45503	-0.164096	-0.170293	-0.622918	0.542604
218	PF3D7_0402300	reticulocyte binding prot. homologue 1	RH1	NO		-1.45314	TROPHOZOITES	-0.876769	-1.45314	0.307432	-0.454123	-0.687642	0.108944
219	PF3D7_0522500	50S ribosomal prot. L17 apicoplast put.	RPL17	NO		-1.44586	RINGS	-0.924394	-1.44586	0.232513	0.319726	-0.454504	0.377171
220	PF3D7_1240600	erythrocyte memb. prot. 1 PfEMP1	VAR	YES	VAR	1.44051	RINGS	1.44051	1.32918	-0.425759	0.36176	0.762559	0.0892538
221	PF3D7_1477400	Pl. xptd. prot. (PHIST) ukwn. func.	PF3D7_1477400	YES	PHIST	-1.43529	SCHIZONTS	-0.71846	-1.43529	0.542726	1.42808	0.495141	0.646212
222	PF3D7_1460000	biotin--prot. ligase 2	HCS2	NO		-1.43424	TROPHOZOITES	0.55418	-1.43424	0.288931	0.279273	-0.245533	0.778839
223	PF3D7_0936400	ring-xptd. prot. 4	REX4	NO		-1.43281	TROPHOZOITES	-0.635148	-1.43281	0.365115	0.429843	-0.358677	0.606697
224	PF3D7_0925100	cvd. Pl. prot. ukwn. func.	PF3D7_0925100	NO		-1.43277	RINGS	-0.240222	-0.369049	-1.08266	-1.43277	-0.674923	0.112588
225	PF3D7_1109600	small nucleolar RNA SNORD127	PF3D7_1109600	NO		-1.43024	TROPHOZOITES	-1.43024	-0.655382	-0.776801	-0.623838	-0.794712	0.592571
226	PF3D7_0210600	cvd. prot. ukwn. func.	PF3D7_0210600	NO		-1.42697	TROPHOZOITES	-0.955438	-1.42697	0.562921	0.0988684	-0.452605	0.485646
227	PF3D7_0935400	gametocyte development prot. 1	GDV1	NO		1.42353	TROPHOZOITES	0.686003	0.594656	1.42353	0.958893	0.775371	0.0167726
228	PF3D7_0818100	zinc finger prot. put.	PF3D7_0818100	NO		-1.42334	TROPHOZOITES	-0.860271	-1.42334	0.799614	-0.269786	-0.433049	0.488936
229	PF3D7_0814200	DNA/RNA-binding prot. Alba 1	ALBA1	NO		1.42268	TROPHOZOITES	-0.478656	1.42268	1.02755	0.769328	0.590971	0.465611
230	PF3D7_0109300	fatty acid elongation prot. GNS1/SUR4 family put.	PF3D7_0109300	NO		-1.42169	TROPHOZOITES	-0.421833	-1.42169	-0.50419	-0.581229	-0.604965	0.39162
231	PF3D7_0515700	glideosome-associated prot. 40 put.	GAP40	NO		-1.42134	RINGS	-0.764957	-1.42134	0.737852	0.36254	-0.31464	0.671696
232	PF3D7_0919200	PPPDE peptidase put.	PF3D7_0919200	NO		-1.41918	TROPHOZOITES	-0.890712	-1.41918	0.467242	-0.38712	-0.574101	0.26904
233	PF14TR006	PF14TR006	PF14TR006	NO		-1.419	RINGS	-1.419	-0.947133	0.747541	-0.484705	-0.525823	0.459351
234	PF3D7_0420700	erythrocyte memb. prot. 1 PfEMP1	VAR	YES	VAR	1.41834	RINGS	0.707542	0.371534	1.41834	0.765831	0.795351	0.0699715
235	PF3D7_1315100	serine/threonine prot. kinase PK9	PK9	NO		-1.4128	RINGS	-0.653893	-1.03574	-1.4128	-1.17935	-1.00026	0.00861901
236	PF3D7_0712500	rifin pseudo	RIF	YES	RIFIN	1.41201	RINGS	1.41201	1.06344	0.730598	1.05993	1.03365	0.00404258
237	PF3D7_1238000	COPI associated prot. put.	PF3D7_1238000	NO		-1.40772	TROPHOZOITES	-1.40772	-1.18968	0.401305	-0.522897	-0.733508	0.148661
238	PF3D7_0730400	IMP1-like prot. put.	IMP2	NO		-1.40708	TROPHOZOITES	-1.1129	-1.40708	0.389623	0.221502	-0.549588	0.434681
239	PF3D7_1206900	cvd. Pl. prot. ukwn. func.	PF3D7_1206900	NO		-1.4052	RINGS	-0.264817	-0.520552	-1.4052	-1.27613	-0.717833	0.0482616
240	PF3D7_1206000	shewanella-like prot. phosphatase 2	SHLP2	NO		-1.405	TROPHOZOITES	-1.28873	-1.405	0.885474	-0.219283	-0.513578	0.425569
241	PF3D7_0828600	folate transporter 1	FT1	NO		-1.40397	RINGS	-1.40397	-1.36055	0.650242	-0.595584	-0.702639	0.274757
242	PF3D7_1302100	gamete antigen 27/25	G27/25	YES	OTHER	1.40303	RINGS	-0.835154	-1.32974	0.51522	1.40303	0.399698	0.650545
243	PF3D7_1415200	DNA-directed RNA polymerases I and III subunit RPAC2 put.	PF3D7_1415200	NO		-1.40125	TROPHOZOITES	-0.429374	-1.40125	-0.125149	0.159181	-0.492784	0.45818
244	PF3D7_0301800	Pl. xptd. prot. ukwn. func.	PF3D7_0301800	NO		-1.39703	TROPHOZOITES	-0.919479	-1.39703	1.04015	0.528492	-0.38303	0.50623
245	PF3D7_0401400	rifin	RIF	YES	RIFIN	1.39604	RINGS	1.22619	0.458927	0.938352	1.39604	1.00488	0.423834
246	PF3D7_0833100	rifin	RIF	YES	RIFIN	1.39291	RINGS	1.19203	1.39291	0.590753	0.28595	0.841392	0.0805008
247	PF3D7_1235200	V-type K+-independent H+-translocating inorganic pyrophosphatase	VP2	NO		-1.39159	RINGS	-0.659796	-1.39159	0.881509	-0.740149	-0.441661	0.68841
248	PF3D7_1446000	U5 spliceosomal RNA	PF3D7_1446000	NO		-1.39119	RINGS	-0.672564	-1.39119	0.610029	0.486096	-0.450123	0.679962
249	PF3D7_1372200	histidine-rich prot. III	HRPIII	YES	OTHER	1.39094	SCHIZONTS/EARLY RINGS	0.79014	-0.865867	1.22882	1.39094	0.910934	0.0373315
250	PF3D7_1020300	cytoplasmic dynein intermediate chain put.	PF3D7_1020300	NO		-1.39067	RINGS	-0.521914	-1.39067	0.404943	0.314822	-0.316051	0.560004
251	PF3D7_1316200	ADP-ribosylation factor put.	PF3D7_1316200	NO		-1.38987	TROPHOZOITES	-0.545993	-1.38987	0.389367	0.193104	-0.378142	0.504862
252	PF3D7_1366500	nucleoside diphosphate kinase	NDK	NO		-1.38392	RINGS	-0.596221	-1.38392	0.66455	0.375442	-0.450621	0.298894
253	PF3D7_0937200	lysophospholipase put.	PF3D7_0937200	YES	OTHER	1.37873	RINGS	-0.311691	-0.50569	0.492391	1.37873	0.426257	0.3688
254	PF3D7_1312600	2-oxoisovalerate dehydrogenase subunit alpha mitochondrial put.	BCKDHA	NO		-1.37667	RINGS	-0.635846	-1.37667	0.187489	-0.338734	-0.54094	0.211907
255	Pfa_npcR_7171	Pfa_npcR_7171	Pfa_npcR_7171	NO		-1.37626	TROPHOZOITES	-0.660441	-1.37626	-0.49169	-0.544254	-0.608629	0.427205
256	Pfa_rasR_7014	Pfa_rasR_7014	Pfa_rasR_7014	NO		1.37451	RINGS	0.607755	1.37451	0.541891	0.385381	0.626248	0.510782
257	PF3D7_0417700	cvd. Pl. prot. ukwn. func.	PF3D7_0417700	NO		-1.37423	RINGS	-1.37423	0.406903	-0.321191	-0.227099	-0.422254	0.20166
258	PF3D7_0221500	Pfmc-2TM Maurer's cleft two transmemb. prot. pseudo	PFMC-2TM_pseudo	YES	PFMC-2TM	1.37248	RINGS	1.37248	0.867437	0.161485	0.828565	0.801564	0.0663154
259	PF3D7_0817800	cvd. Pl. prot. ukwn. func.	PF3D7_0817800	NO		-1.36891	TROPHOZOITES	-0.644805	-1.36891	0.198298	-0.109976	-0.484021	0.444868
260	PF3D7_1102600	Pl. xptd. prot. ukwn. func.	GEXP14	NO		-1.36602	TROPHOZOITES	-0.571932	-1.36602	0.410771	0.578843	-0.382057	0.677016
261	PF3D7_0414800	cvd. Pl. prot. ukwn. func.	PF3D7_0414800	NO		-1.36537	TROPHOZOITES	-0.909463	-1.36537	0.396278	-0.119845	-0.5284	0.257111
262	PF3D7_0206200	pantothenate transporter	PAT	NO		-1.36464	TROPHOZOITES	-0.498129	-1.36464	0.387117	0.192075	-0.367927	0.542466
263	PF3D7_0115000	surface-associated interspersed prot. 1.3 (SURFIN 1.3)	SURF1.3	YES	SURFIN	1.36355	RINGS	0.585979	0.823685	0.864775	1.36355	0.909498	0.125308
264	PF3D7_0833300	erythrocyte memb. prot. 1 (PfEMP1) exon 2 pseudo	VAR	YES	VAR	1.36315	RINGS	0.223289	1.36315	-0.57705	-0.533684	0.289606	0.540199
265	PF3D7_0303400	palmitoyltransferase DHHC1	DHHC1	NO		-1.36143	RINGS	-0.23267	-1.36143	0.451413	-0.313115	-0.313271	0.575753
266	PF3D7_1030200	claudin-like apicomplexan microneme prot. put.	CLAMP	NO		-1.35615	TROPHOZOITES	-0.454769	-1.35615	-0.209631	-0.383723	-0.495703	0.402886
267	PF3D7_1346800	6-cysteine prot.	P47	NO	6CYS	1.35447	RINGS	1.3009	0.885718	1.35447	0.886177	1.10682	0.0476135
268	PF3D7_1148900	Pl. xptd. prot. ukwn. func.	PF3D7_1148900	NO		-1.35304	TROPHOZOITES	-0.459404	-1.35304	0.174066	0.427016	-0.293775	0.606834
269	PF3D7_1439600	cytochrome c oxidase subunit ApiCOX26 put.	PF3D7_1439600	NO		-1.35205	SCHIZONTS/EARLY RINGS	-1.04045	-1.35205	-0.559305	0.402969	-0.716633	0.115011
270	PF10TR008	PF10TR008	PF10TR008	NO		-1.34985	TROPHOZOITES	-0.848615	-1.34985	-1.03536	-0.522509	-0.665937	0.341162
271	PF3D7_0937800	erythrocyte memb. prot. 1 PfEMP1	VAR	YES	VAR	1.3493	RINGS	1.3493	0.686794	1.15816	1.07447	1.06216	0.0243142
272	PF3D7_0918700	cvd. Pl. prot. ukwn. func.	PF3D7_0918700	NO		-1.34521	TROPHOZOITES	-0.768082	-1.34521	0.500466	0.138748	-0.352626	0.485033
273	PF3D7_0100100	erythrocyte memb. prot. 1 PfEMP1	VAR	YES	VAR	1.3448	RINGS	1.3448	0.888964	0.9821	1.21868	1.05718	0.00668468
274	PF3D7_0112400	unspecified product	PF3D7_0112400	NO	RRNA	-1.34463	RINGS	-0.673365	-1.34463	-0.331345	-1.00151	-0.711146	0.512105
275	PF3D7_1025800	cvd. prot. ukwn. func.	PF3D7_1025800	NO		-1.34169	RINGS	-0.462861	-1.34169	0.708977	0.460729	-0.303461	0.621781
276	PF3D7_0712800	erythrocyte memb. prot. 1 PfEMP1	VAR	YES	VAR	1.33769	RINGS	0.706885	0.56366	0.586402	1.33769	0.750198	0.0305814
277	PF3D7_1404800	cvd. Pl. prot. ukwn. func.	PF3D7_1404800	NO		-1.33729	SCHIZONTS	-0.871017	-1.33729	0.688024	0.401367	-0.384595	0.471908
278	PF3D7_1477300	Pl. xptd. prot. (PHIST) ukwn. func.	Pfg14-744	YES	PHIST	1.33498	RINGS	-0.904473	-1.3108	0.460688	1.33498	-0.197264	0.835828
279	PF3D7_0200100	erythrocyte memb. prot. 1 PfEMP1	VAR	YES	VAR	1.33394	RINGS	1.33394	1.22374	1.07605	1.22905	1.19581	0.000184578
280	PF3D7_1341500	inner memb. complex suture component put.	ISC1	NO		-1.33313	TROPHOZOITES	-0.867517	-1.33313	-0.365197	-0.325097	-0.589348	0.312868
281	PF3D7_1428000	cvd. Pl. memb. prot. ukwn. func.	PF3D7_1428000	NO		-1.3327	RINGS	-0.616395	-1.3327	0.191649	-0.159725	-0.438773	0.358384
282	PF3D7_1413500	FeS assembly ATPase SufC	SufC	NO		-1.33101	RINGS	-0.474446	-1.33101	0.102766	-0.110415	-0.480612	0.311814
283	PF3D7_0706300	cvd. Pl. prot. ukwn. func.	PF3D7_0706300	NO		-1.33069	TROPHOZOITES	0.283828	-1.33069	0.470777	-0.320909	-0.283612	0.642652
284	PF3D7_0423800	cysteine-rich protective antigen	CyRPA	NO		-1.33013	TROPHOZOITES	-0.781331	-1.33013	0.403199	0.290108	-0.387428	0.483792
285	PF3D7_1439000	copper transporter	CTR1	NO		-1.33006	RINGS	-0.660031	-1.33006	0.460129	0.417201	-0.282357	0.461169
286	PF3D7_0817900	high mobility group prot. B2	HMGB2	NO		-1.32984	SCHIZONTS	-0.236616	-0.361216	-1.32984	-0.935581	-0.554703	0.488701
287	PF3D7_0936300	ring-xptd. prot. 3	REX3	NO		-1.3288	SCHIZONTS	-0.702342	-1.3288	0.379981	0.655649	-0.305704	0.530664
288	PF3D7_0934900	cvd. Pl. prot. ukwn. func.	PF3D7_0934900	NO		-1.3279	RINGS	-0.241884	-0.689541	-1.23687	-1.3279	-0.792123	0.224289
289	PF3D7_0301300	epoxide hydrolase 1	EH1	NO		-1.3272	TROPHOZOITES	-0.493232	-1.3272	-0.311822	0.273586	-0.501545	0.440112
290	PF3D7_1014100	merozoite surface prot. MSA180 put.	MSA180	NO		-1.32668	TROPHOZOITES	-1.2457	-1.32668	0.817161	0.486885	-0.392991	0.50693
291	Pfa_starR_6394a	Pfa_starR_6394a	Pfa_starR_6394a	NO		1.32501	RINGS	-1.04902	1.32501	-0.627276	-0.463202	-0.514426	0.21407
292	PF3D7_0831900	Pl. xptd. prot. (PHIST) ukwn. func. pseudo	PF3D7_0831900	YES	PHIST	-1.32365	TROPHOZOITES	-1.09671	-1.32365	0.353542	0.25016	-0.531137	0.464114
293	PF3D7_1215200	peptidyl-prolyl cis-trans isomerase	CYP32	NO		-1.32291	RINGS	-0.627301	-1.32291	0.321313	-0.197102	-0.488382	0.275974
294	PF3D7_0612700	6-cysteine prot.	P12	NO	6CYS	1.32037	TROPHOZOITES	-0.283869	-0.925408	1.32037	0.583288	0.222626	0.800962
295	PF3D7_0220700	Pl. xptd. prot. (hyp9) ukwn. func.	PF3D7_0220700	NO		-1.31883	TROPHOZOITES	-0.855578	-1.31883	0.78848	0.569602	-0.341765	0.533025
296	PF3D7_1122100	GPI transamidase component GPI16 put.	GPI16	NO		-1.31819	RINGS	-0.33139	-1.31819	-0.130982	-0.123905	-0.408776	0.44486
297	PF3D7_0112900	Pl. xptd. prot. ukwn. func.	PF3D7_0112900	NO		1.31753	SCHIZONTS	0.738659	0.863883	0.62817	1.31753	0.88706	0.0471332
298	PF3D7_1461400	MORN repeat prot. put.	PF3D7_1461400	NO		-1.31657	TROPHOZOITES	-0.57321	-1.31657	0.579898	-0.332389	-0.401516	0.607134
299	PF3D7_1136200	cvd. Pl. prot. ukwn. func.	PF3D7_1136200	NO		-1.31571	TROPHOZOITES	-0.947893	-1.31571	0.464534	-0.588845	-0.597734	0.344194
300	PF3D7_0801900	lysine-specific histone demethylase put.	LSD2	NO		-1.31422	RINGS	-0.726366	-0.907698	-1.31422	-0.598272	-0.875168	0.0860819
301	PF3D7_0704900	peptide chain release factor 2	RF2	NO		-1.31299	SCHIZONTS	-0.265253	-0.251839	-1.31299	-0.812254	-0.507441	0.514682
302	PF3D7_0831800	histidine-rich prot. II	HRP2	NO		-1.31051	SCHIZONTS	-0.86992	-1.31051	1.18366	1.09007	0.802467	0.0212952
303	PF3D7_1109300	small nucleolar RNA snR61/Z1/Z11	PF3D7_1109300	NO		-1.30956	TROPHOZOITES	-1.30956	-0.744358	-0.527942	-0.29047	-0.592265	0.69147
304	PF3D7_1452000	rhoptry neck prot. 2	RON2	NO		-1.30882	RINGS	-0.903301	-1.30882	0.741367	-0.434382	-0.413551	0.471555
305	PF3D7_1102900	Pl. xptd. prot. (hyp11) ukwn. func.	PF3D7_1102900	NO		-1.30563	TROPHOZOITES	0.348342	-1.30563	-0.427146	-0.233337	-0.534363	0.481448
306	PF3D7_1134600	zinc finger prot. put.	PF3D7_1134600	NO		-1.30216	RINGS	-0.825923	-0.904058	-1.30216	-0.439028	-0.859546	0.1078
307	PF3D7_0308300	cvd. Pl. prot. ukwn. func.	PF3D7_0308300	NO		-1.29974	TROPHOZOITES	-0.742076	-1.29974	0.330313	-0.0927999	-0.41903	0.535583
308	PF3D7_1016100	cvd. Pl. prot. ukwn. func.	PF3D7_1016100	NO		-1.2989	RINGS	-0.633078	-1.2989	0.0954142	0.299132	-0.488086	0.304616
309	PF3D7_1240400	erythrocyte memb. prot. 1 PfEMP1	VAR	YES	VAR	1.29619	RINGS	1.29619	0.632369	0.909684	1.08816	0.942952	0.128146
310	malmito_rna_LSUG:rRNA	large subunit ribosomal RNA fragment G	New ID: PF3D7_MIT00900	NO		-1.29377	RINGS	-0.954639	-1.29377	0.594094	0.388898	-0.611882	0.264262
311	PF3D7_0817700	rhoptry neck prot. 5	RON5	NO		-1.29361	RINGS	-0.754879	-1.29361	0.682751	-0.349737	-0.407253	0.501765
312	PF3D7_0501600	rhoptry-associated prot. 2	RAP2	NO		1.2936	RINGS	-1.13772	-1.18749	1.2936	0.465389	-0.474734	0.453776
313	PF3D7_0524200	cvd. Pl. memb. prot. ukwn. func.	PF3D7_0524200	NO		-1.29341	RINGS	-1.29341	-0.588526	0.322184	-0.572182	-0.612356	0.252755
314	PF3D7_1252100	rhoptry neck prot. 3	RON3	NO		-1.29292	RINGS	-0.940433	-1.29292	0.778233	-0.35329	-0.399698	0.468933
315	PF3D7_0800900	Pl. xptd. prot. (hyp7) ukwn. func. pseudo	PF3D7_0800900	YES	HYP	-1.29291	TROPHOZOITES	-1.29291	-0.583824	0.82776	1.13036	0.489564	0.401762
316	PF3D7_0800800	Pl. xptd. prot. (hyp7) ukwn. func.	PF3D7_0800800	YES	HYP	1.29137	TROPHOZOITES	1.29137	0.223479	0.951294	1.00527	0.867854	0.0688647
317	PF3D7_0708400	heat shock prot. 90	HSP90	NO		1.29023	TROPHOZOITES	-0.515901	1.29023	0.714436	0.52384	0.377449	0.606462
318	mal_rna_15:rRNA	small subunit ribosomal RNA fragment D	New ID: PF3D7_MIT03600	NO		1.29	SCHIZONTS	-0.67843	-1.1203	1.29458	0.572654	-0.365543	0.319094
319	PF3D7_0426000	erythrocyte memb. prot. 1 PfEMP1	VAR	YES	VAR	1.28992	SCHIZONTS/EARLY RINGS	0.435306	1.04358	1.28992	1.18503	0.928525	0.0115214
320	PF3D7_1453100	dynactin subunit 4 put.	PF3D7_1453100	NO		-1.28939	RINGS	-0.17087	-1.28939	-0.494182	-0.750937	-0.612258	0.33023
321	PF3D7_1322600	cvd. Pl. prot. ukwn. func.	PF3D7_1322600	NO		-1.28787	RINGS	-0.740569	-1.28787	-0.360897	-0.9301	-0.803845	0.264522
322	PF3D7_0604900	cvd. Pl. prot. ukwn. func.	PF3D7_0604900	NO		-1.28581	TROPHOZOITES	-0.55211	-1.28581	-0.190112	-0.136277	-0.513668	0.435531
323	PF3D7_1334700	MSP7-like prot.	MSRP7	NO		1.28531	SCHIZONTS	-0.596177	-0.82082	1.28531	0.77656	-0.327227	0.332524
324	PF3D7_0105300	cyclase-associated prot.	CAP	NO		-1.28482	RINGS	-0.630973	-1.28482	0.833304	0.464863	-0.20855	0.681918
325	PF3D7_0209600	transporter put.	PF3D7_0209600	NO		-1.28205	RINGS	-0.961568	-1.28205	-0.486182	-0.629835	-0.58592	0.330478
326	PF3D7_1110600	mitochondrial ribosomal prot. L11 precursor put.	PF3D7_1110600	NO		-1.28082	RINGS	-0.456741	-1.28082	-0.499604	-0.226589	-0.433022	0.521068
327	mal_rna_14:rRNA	large subunit ribosomal RNA fragment A	New ID: PF3D7_MIT03200	NO		-1.27852	RINGS	-0.853431	-1.27852	0.618175	0.720486	-0.629258	0.2394
328	PF3D7_1430200	plasmepsin IX	PMIX	NO		-1.27739	RINGS	0.159223	-1.27739	-0.324042	0.54127	-0.218357	0.642779
329	PF3D7_1321100	cvd. Pl. prot. ukwn. func.	PF3D7_1321100	NO		-1.27606	RINGS	-1.27606	-0.854814	0.554778	-0.502072	-0.416852	0.235787
330	PF3D7_1444200	calmodulin-like prot.	PF3D7_1444200	NO		-1.27449	RINGS	-0.288206	-1.27449	0.634422	0.311915	-0.235194	0.736226
331	PF3D7_1468400	zinc finger prot. put.	D13	NO		-1.27311	TROPHOZOITES	-0.639635	-1.27311	-0.368119	-0.620511	-0.612603	0.175752
332	PF3D7_0507500	subtilisin-like protease 1	SUB1	NO		-1.27303	TROPHOZOITES	-0.69096	-1.27303	0.35583	0.148721	-0.400213	0.537627
333	PF3D7_0933700	cvd. Pl. prot. ukwn. func.	PF3D7_0933700	NO		-1.27272	RINGS	-0.621611	-1.27272	0.779692	-0.156671	-0.355929	0.46593
334	PF3D7_1201100	RESA-like prot. with PHIST and DnaJ domains	PF3D7_1201100	NO	PHIST	1.27252	TROPHOZOITES	1.27252	0.497101	1.17533	1.2062	0.978006	0.143986
335	PF3D7_1147400	cvd. Pl. prot. ukwn. func.	PF3D7_1147400	NO		-1.27174	RINGS	-0.492795	-1.27174	0.58705	0.410122	-0.267313	0.604043
336	PF3D7_0207700	serine repeat antigen 4	SERA4	NO		1.27013	TROPHOZOITES	-0.482859	-1.24234	1.27013	0.570007	0.272237	0.612708
337	PF3D7_1447800	calponin homology domain-containing prot. put.	PF3D7_1447800	YES	OTHER	-1.26888	TROPHOZOITES	-0.899607	-0.590852	-1.26888	-1.12174	-0.876305	0.0811548
338	PF3D7_0217500	calcium-dependent prot. kinase 1	CDPK1	NO		-1.26836	TROPHOZOITES	-0.885972	-1.26836	0.550245	0.1874	-0.354172	0.585094
339	PF3D7_0105400	cvd. Pl. prot. ukwn. func.	PF3D7_0105400	NO		-1.26801	TROPHOZOITES	-0.867845	-1.26801	0.863016	-0.161256	-0.368981	0.538009
340	PF3D7_1477800	acyl-CoA binding prot.	ACBP	YES	ACBP	1.26789	SCHIZONTS	0.654543	-0.830069	1.26789	0.689812	0.619712	0.247566
341	PF3D7_1125800	kelch domain-containing prot. put.	PF3D7_1125800	NO		-1.26454	TROPHOZOITES	-0.944013	-1.26454	0.64994	-0.509315	-0.599152	0.106948
342	PF3D7_1103000	cvd. Pl. prot. ukwn. func.	PF3D7_1103000	NO		-1.26351	TROPHOZOITES	-0.691614	-1.26351	-0.706844	-0.366577	-0.746027	0.0995295
343	PF3D7_0324900	erythrocyte memb. prot. 1 PfEMP1	VAR	YES	VAR	1.26343	RINGS	1.26343	0.530152	1.01059	0.968576	0.905229	0.0404159
344	PF3D7_1227000	cvd. Pl. prot. ukwn. func.	PF3D7_1227000	NO		-1.2599	RINGS	-0.697401	-1.2599	-0.206278	-0.805679	-0.716374	0.0740688
345	PF3D7_1424600	small nucleolar RNA snoR28	PF3D7_1424600	NO		-1.25951	TROPHOZOITES	-0.56791	-1.25951	-0.25534	-0.136218	-0.441489	0.492201
346	PF3D7_1213000	unspecified product	PF3D7_1213000	NO		1.25805	SCHIZONTS	0.351751	-0.274093	1.25805	1.04244	0.529748	0.468338
347	PF3D7_0424300	erythrocyte binding antigen-165 pseudo	EBA165	NO		-1.25677	TROPHOZOITES	-0.561273	-1.25677	0.45483	-0.287412	-0.463166	0.369475
348	PF3D7_0511200	stearoyl-CoA desaturase	SCD	NO		-1.25654	RINGS	-0.836456	-1.25654	0.60257	-0.393706	-0.535925	0.214908
349	PF3D7_0801100	28S ribosomal RNA	PF3D7_0801100	NO	RRNA	-1.25653	RINGS	-0.406245	-1.25653	0.589765	0.391032	-0.326558	0.770898
350	PF14TR004	PF14TR004	PF14TR004	NO		-1.25439	RINGS	-0.510221	-1.25439	-0.335782	0.163602	-0.424179	0.658707
351	PF3D7_0629300	phospholipase put.	PL	NO		-1.25273	TROPHOZOITES	0.459816	-1.25273	0.376275	0.0765888	-0.186337	0.796612
352	malmito_rna_RNA7:rRNA	ribosomal RNA fragment RNA7	New ID: PF3D7_MIT03300	NO		-1.25104	TROPHOZOITES	-1.25104	-0.697237	0.84284	0.595746	-0.510836	0.405456
353	PF3D7_1149300	serine/threonine prot. kinase FIKK family	FIKK11	YES	FIKK	-1.25019	TROPHOZOITES	-0.50561	-1.25019	0.436005	0.473039	-0.45361	0.469884
354	PF3D7_0828900	cvd. prot. ukwn. func.	PF3D7_0828900	NO		-1.2496	RINGS	-1.2496	-1.20894	0.662055	-0.48038	-0.604541	0.250847
355	PF3D7_1140400	cvd. Pl. prot. ukwn. func.	PF3D7_1140400	NO		-1.24874	TROPHOZOITES	-0.758727	-1.24874	0.602741	-0.498142	-0.559547	0.384007
356	PF3D7_1340500	cvd. Pl. prot. ukwn. func.	PF3D7_1340500	NO		-1.24856	RINGS	-0.867703	-0.629941	-1.24856	-1.11741	-0.935438	0.0204468
357	PF3D7_1409400	cvd. prot. ukwn. func.	PF3D7_1409400	NO		-1.24723	TROPHOZOITES	-0.526998	-1.24723	-0.577448	-0.445876	-0.474989	0.489049
358	PF3D7_1478900	unspecified product	PF3D7_1478900	YES	OTHER	1.24637	SCHIZONTS	0.257921	-0.273971	1.15044	1.24637	0.724797	0.274103
359	PF3D7_1223900	50S ribosomal prot. L24 put.	PF3D7_1223900	NO		-1.24526	RINGS	-0.691449	-1.24526	-0.278402	-0.122585	-0.558438	0.118033
360	PF3D7_1346700	6-cysteine prot.	P48/45	NO	6CYS	-1.24397	RINGS	-0.261348	-1.14553	-1.24397	-1.02873	-0.731472	0.18609
361	PF06TR006	PF06TR006	PF06TR006	NO		-1.24349	RINGS	-0.75552	-1.24349	-0.255373	-1.03526	-0.822412	0.0797765
362	PF3D7_1210700	cvd. Pl. prot. ukwn. func.	PF3D7_1210700	NO		-1.24052	RINGS	-0.68859	-1.24052	-0.208248	-0.259723	-0.52273	0.136303
363	PF3D7_1219200	rifin pseudo	RIF	YES	RIFIN	-1.23947	RINGS	-0.886041	-0.199795	-0.780351	-1.23947	-0.765007	0.059113
364	PF3D7_0903300	cvd. prot. ukwn. func.	PF3D7_0903300	NO		-1.23935	RINGS	-1.08092	-1.23935	0.370219	-0.376985	-0.575083	0.226155
365	PF3D7_1348600	cvd. Pl. prot. ukwn. func.	PF3D7_1348600	NO		-1.23872	TROPHOZOITES	-0.519872	-1.23872	-0.510226	-0.437419	-0.484743	0.428773
366	PF3D7_1109800	small nucleolar RNA snoR12	PF3D7_1109800	NO		-1.23815	TROPHOZOITES	-0.936316	-1.23815	-0.684828	-0.378098	-0.633702	0.502909
367	PF3D7_0621100	cvd. Pl. prot. ukwn. func.	PF3D7_0621100	NO		-1.2377	RINGS	-1.22997	-1.2377	-0.445566	-0.443094	-0.709927	0.120882
368	PF3D7_1035500	merozoite surface prot. 6	MSP6	NO		-1.2376	TROPHOZOITES	-0.683053	-1.2376	0.574654	-0.218321	-0.393119	0.460215
369	PF3D7_1221300	cvd. Pl. prot. ukwn. func.	PF3D7_1221300	NO		-1.23676	RINGS	-0.889804	-1.23676	-0.725393	-0.536793	-0.748512	0.0874386
370	PF3D7_0200700	rifin	RIF	YES	RIFIN	1.2364	RINGS	1.2364	0.10384	0.582301	0.369307	0.545763	0.494621
371	PF3D7_1027900	palmitoyltransferase DHHC10 put.	DHHC10	NO		-1.23586	RINGS	-0.681147	-1.23586	-0.136012	-0.242696	-0.573929	0.122615
372	PF3D7_1005400	cvd. Pl. prot. ukwn. func.	PF3D7_1005400	NO		-1.23473	TROPHOZOITES	-0.220999	-1.23473	-0.215541	-0.379429	-0.349548	0.687948
373	mal_mito_1:mRNA	cytochrome c oxidase subunit 3	New ID: PF3D7_MIT01400	NO		-1.23446	RINGS	-0.555214	-1.23446	-0.285558	0.389648	-0.317645	0.714148
374	PF3D7_1446100	cvd. Pl. prot. ukwn. func.	PF3D7_1446100	NO		-1.2325	RINGS	-0.666701	-1.2325	-0.474602	-0.909241	-0.82076	0.0273339
375	PF3D7_1356900	prot. kinase 5	PK5	NO		-1.23211	RINGS	-0.280852	-1.23211	0.235291	-0.124836	-0.363272	0.683497
376	PF3D7_1372100	Pl. xptd. prot. (PHISTb) ukwn. func.	GEXP04	YES	PHIST	1.23072	RINGS	0.517675	1.04044	0.39955	1.23072	0.797096	0.0875482
377	PF3D7_1000800	stevor pseudo	STEVOR	YES	STEVOR	1.22756	RINGS	0.924364	0.884678	0.362666	1.22756	0.849818	0.0796621
378	PF3D7_0613200	cvd. Pl. prot. ukwn. func.	PF3D7_0613200	NO		-1.22639	RINGS	-0.452315	-1.22639	0.277152	-0.163493	-0.46481	0.222889
379	PF3D7_0731400	serine/threonine prot. kinase FIKK family pseudo	FIKK7.2	YES	FIKK	-1.22535	TROPHOZOITES	-0.286401	-1.22535	0.294618	0.273666	-0.338524	0.48832
380	PF3D7_1035700	duffy binding-like merozoite surface prot.	DBLMSP	NO		-1.22524	TROPHOZOITES	-0.804163	-1.22524	0.973082	0.289418	-0.219681	0.807007
381	PF3D7_1370300	memb. associated histidine-rich prot. 1	MAHRP1	NO		-1.2248	SCHIZONTS/EARLY RINGS	-0.81103	-1.2248	0.278065	0.641378	-0.466508	0.324637
382	PF3D7_0717000	cvd. Pl. memb. prot. ukwn. func.	PF3D7_0717000	NO		-1.22402	RINGS	-0.307655	-1.22402	0.795349	0.334937	-0.134739	0.859326
383	PF3D7_0822900	cvd. Pl. prot. ukwn. func.	PF3D7_0822900	NO		-1.22352	TROPHOZOITES	-0.714553	-1.22352	0.466266	-0.232413	-0.422666	0.41782
384	PF3D7_1301300	Pl. xptd. prot. (PHISTa-like) ukwn. func. pseudo	PF3D7_1301300	YES	PHIST	1.22332	SCHIZONTS	0.763108	-0.336202	1.22332	0.793193	0.663749	0.121664
385	PF3D7_1335400	reticulocyte binding prot. 2 homologue a	RH2a	NO		-1.22003	TROPHOZOITES	-0.60015	-1.22003	0.493989	-0.416642	-0.558687	0.126089
386	PF3D7_0219700	Pl. xptd. prot. (PHISTc) ukwn. func.	GEXP20	NO	PHIST	-1.21992	TROPHOZOITES	-0.946371	-1.21992	-0.402575	-0.421345	-0.718126	0.077663
387	PF3D7_1247000	DNA replication origin binding prot. put.	DIA2	NO		-1.2197	RINGS	-0.45321	-1.2197	0.591386	0.199844	-0.345838	0.395259
388	PF3D7_1476300	Pl. xptd. prot. (PHISTb) ukwn. func.	PF3D7_1476300	NO	PHIST	-1.21961	RINGS	-1.21961	-0.983791	0.320893	-0.419085	-0.487928	0.221406
389	Pfa_starR_7494	Pfa_starR_7494	Pfa_starR_7494	NO		-1.21684	TROPHOZOITES	-1.16175	-1.21684	1.07716	1.06153	-0.541191	0.291214
390	PF3D7_1347800	leucine-rich repeat prot.	LRR4.1	NO		-1.21611	RINGS	0.18433	-0.631249	0.158306	-1.21611	-0.381415	0.517775
391	PF3D7_1455600	ferlin put.	PF3D7_1455600	NO		-1.21471	RINGS	-0.248222	-1.21471	-0.755012	-0.69537	-0.714044	0.0938509
392	PF3D7_0102700	merozoite-associated tryptophan-rich antigen	MaTrA	NO		-1.21375	TROPHOZOITES	-0.866395	-1.21375	-0.246884	-0.391028	-0.644881	0.220245
393	PF3D7_0408000	cvd. Pl. prot. ukwn. func.	PF3D7_0408000	NO		-1.21306	TROPHOZOITES	-0.613794	-1.21306	0.224642	0.112282	-0.482113	0.396247
394	PF3D7_0702300	sporozoite threonine and asparagine-rich prot.	STARP	NO		-1.21287	SCHIZONTS	-1.21287	-1.09997	-0.401471	-0.229742	-0.55515	0.0261444
395	PF3D7_0934800	cAMP-dependent prot. kinase catalytic subunit	PKAc	NO		-1.21168	RINGS	-0.95143	-1.21168	0.969836	0.438592	-0.298502	0.690405
396	PF3D7_1115100	cvd. prot. ukwn. func.	PF3D7_1115100	NO		-1.21134	RINGS	-0.255423	-1.21134	0.72461	0.598316	-0.321728	0.486202
397	PF3D7_1413300	cvd. Pl. prot. ukwn. func.	PF3D7_1413300	NO		-1.21034	RINGS	-0.943774	-1.21034	0.413269	0.344526	-0.563242	0.117669
398	mal_mito_2:mRNA	cytochrome c oxidase subunit 1	New ID: PF3D7_MIT02100	NO		-1.21016	RINGS	-0.550768	-1.21016	0.589204	0.448399	-0.282403	0.736187
399	mal_mito_3:mRNA	cytochrome b	New ID: PF3D7_MIT02300	NO		-1.20905	RINGS	-0.691961	-1.20905	0.565987	0.673155	-0.312577	0.620504
400	PF3D7_0424100	reticulocyte binding prot. homologue 5	RH5	NO		-1.20894	TROPHOZOITES	-0.460297	-1.20894	0.831644	0.145029	-0.200643	0.729916
401	malmito_rna_SSUF:rRNA	small subunit ribosomal RNA fragment F	New ID: PF3D7_MIT03700	NO		-1.20891	RINGS	-0.867298	-1.20891	0.444337	-0.0981433	-0.57912	0.129104
402	PF3D7_1427800	exosome complex component RRP41	RRP41	NO		-1.20837	TROPHOZOITES	-0.290391	-1.20837	0.180427	0.080077	-0.344092	0.65998
403	malmito_rna_1:rRNA	ribosomal RNA fragment RNA1	New ID: PF3D7_MIT01100	NO		-1.20719	RINGS	-1.20719	-0.899679	0.839856	0.646216	-0.525884	0.2001
404	PF3D7_1336100	cvd. prot. ukwn. func.	PF3D7_1336100	NO		-1.20674	RINGS	0.265326	-1.20674	0.385784	0.229217	-0.178539	0.796944
405	PF3D7_1416500	NADP-specific glutamate dehydrogenase	GDH1	NO		-1.20637	TROPHOZOITES	-0.545852	-1.20637	0.502893	0.295654	-0.375992	0.483658
406	mal_rna_9:rRNA	ribosomal RNA fragment RNA2	New ID: PF3D7_MIT01700	NO		-1.20627	SCHIZONTS	-0.658035	-1.11826	1.20627	0.673195	-0.362159	0.342318
407	PF3D7_0920500	ADP-ribosylation factor put.	PF3D7_0920500	NO		-1.20601	TROPHOZOITES	-0.471863	-1.20601	-0.111475	-0.108015	-0.432149	0.416096
408	PF3D7_0533100	erythrocyte memb. prot. 1 (PfEMP1) pseudo	VAR1CSA	YES	VAR	-1.20579	SCHIZONTS/EARLY RINGS	-1.20579	-0.729658	-1.02394	-0.823521	-0.853009	0.0169488
409	PF3D7_0816800	meiotic recombination prot. DMC1 put.	DMC1	NO		-1.20433	TROPHOZOITES	0.519687	-1.20433	0.132117	0.326697	-0.160832	0.855317
410	PF3D7_1143100	AP2 domain transcription factor AP2-O put.	ApiAP2	NO		-1.20334	TROPHOZOITES	-0.413682	-1.20334	0.61456	-0.146089	-0.287138	0.621366
411	PF3D7_1143200	DnaJ prot. put.	PF3D7_1143200	NO		-1.20257	RINGS	-0.793131	-1.20257	1.07775	0.599534	-0.461746	0.286397
412	PF3D7_0318800	triosephosphate isomerase put.	PF3D7_0318800	NO		-1.20099	TROPHOZOITES	0.387135	-1.20099	0.0994721	0.737255	0.152949	0.730628
413	PF3D7_0828800	GPI-anchored micronemal antigen	GAMA	NO		-1.20099	TROPHOZOITES	-0.465126	-1.20099	0.437444	-0.385173	-0.408831	0.452102
414	PF3D7_1318000	cvd. prot. ukwn. func.	PF3D7_1318000	NO		-1.19923	TROPHOZOITES	-0.629615	-1.19923	-0.91997	-0.479607	-0.523397	0.436206
415	PF3D7_1305600	site-2 protease S2P put.	S2P	NO		-1.19894	RINGS	-0.244119	-1.19894	0.410404	0.133091	-0.360737	0.4495
416	PF3D7_0723300	cvd. prot. ukwn. func.	PF3D7_0723300	NO		1.19848	RINGS	1.19848	0.218392	-0.136996	-0.299627	0.28061	0.501693
417	PF11TR012	PF11TR012	PF11TR012	NO		-1.19809	RINGS	-0.804525	-1.19809	0.277859	-0.23391	-0.489667	0.43441
418	PF3D7_0401700	Pl. xptd. prot. ukwn. func. pseudo	PF3D7_0401700	YES	OTHER	-1.19785	TROPHOZOITES	0.257636	-1.19785	-0.858775	-0.601267	-0.685211	0.156313
419	PF3D7_1252300	cvd. Pl. prot. ukwn. func.	PF3D7_1252300	NO		1.19647	RINGS	0.871078	0.756888	1.19647	0.964889	0.947331	0.101466
420	PF3D7_1427200	selenoprot.	Sel4	NO		-1.19589	RINGS	-0.247564	-1.19589	0.195207	-0.316589	-0.394601	0.329596
421	PF3D7_1122900	dynein heavy chain put.	PF3D7_1122900	NO		-1.19504	RINGS	-0.842043	-0.453392	-1.19504	-0.88607	-0.844137	0.125863
422	Pfa_snoR_37	C/D small nucleolar RNA	New ID: PF3D7_0803900	NO		-1.19488	RINGS	-1.07165	-1.19488	-0.717013	-0.444078	-0.619523	0.545333
423	PF3D7_0112700	28S ribosomal RNA	PF3D7_0112700	NO	RRNA	-1.19458	RINGS	-0.370104	-1.19458	0.410927	0.270522	-0.204745	0.875726
424	PF13TR008	PF13TR008	PF13TR008	NO		-1.1931	RINGS	-0.787232	-1.1931	0.418715	0.308389	-0.313308	0.481495
425	PF3D7_0921400	NifU-like scaffold prot.	NifU	NO		-1.19303	RINGS	-0.282882	-1.19303	0.627226	0.242389	-0.402937	0.301007
426	PF3D7_0618000	cvd. Pl. memb. prot. ukwn. func.	PF3D7_0618000	NO		-1.19293	TROPHOZOITES	-0.532613	-1.19293	0.453264	-0.518988	-0.425634	0.371433
427	PF3D7_0102500	erythrocyte binding antigen-181	EBA181	NO		-1.19274	TROPHOZOITES	-0.969549	-1.19274	0.575505	-0.227044	-0.434753	0.391481
428	PF3D7_0812900	cvd. Pl. prot. ukwn. func.	PF3D7_0812900	YES	OTHER	-1.19175	RINGS	0.130979	-1.19175	-0.276185	-0.264414	-0.330036	0.677599
429	PF10TR001	PF10TR001	PF10TR001	NO		1.19124	RINGS	0.793631	1.09086	0.940314	1.19124	1.00401	0.00165232
430	PF3D7_0911100	cvd. prot. ukwn. func.	PF3D7_0911100	NO		-1.19105	TROPHOZOITES	-0.956448	-1.19105	0.81824	0.220432	-0.294263	0.621169
431	PF3D7_0202200	EMP1-trafficking prot.	PTP1	NO		-1.18836	TROPHOZOITES	-0.832218	-1.18836	0.629731	0.544353	-0.316454	0.441248
432	PF3D7_0407800	cvd. Pl. prot. ukwn. func.	PF3D7_0407800	NO		-1.18583	RINGS	-1.18583	-0.732215	0.493505	-0.466108	-0.462734	0.323256
433	PF3D7_1326000	cvd. Pl. prot. ukwn. func.	PF3D7_1326000	NO		-1.18568	RINGS	-0.44954	-1.18568	0.486719	0.326838	-0.259925	0.644751
434	PF3D7_0115700	erythrocyte memb. prot. 1 PfEMP1	VAR	YES	VAR	1.18549	RINGS	1.18549	0.790116	0.852755	1.02048	0.917078	0.00788453
435	PF3D7_1361600	Fe-S assembly prot. IscX put.	YfhJ	NO		-1.18511	SCHIZONTS	-0.80365	-1.14146	-1.18511	-0.796396	-0.630817	0.248444
436	PF3D7_1209500	cGMP-specific phosphodiesterase	PDE1	NO		-1.18498	RINGS	-1.18498	-0.723421	-0.288838	-1.07767	-0.779652	0.084435
437	PF3D7_1035200	S-antigen	PF3D7_1035200	NO		-1.18358	RINGS	-1.18358	-0.764933	0.379104	-0.302948	-0.488672	0.237272
438	PF3D7_1231200	cvd. Pl. prot. ukwn. func.	PF3D7_1231200	NO		-1.18324	TROPHOZOITES	-0.571395	-1.18324	0.396247	-0.344875	-0.440952	0.339936
439	PF3D7_1345600	inner memb. complex prot.	PF3D7_1345600	NO		-1.18249	TROPHOZOITES	-0.674142	-1.18249	0.446248	-0.259685	-0.351713	0.604523
440	PF3D7_1418800	signal recognition particle RNA	PF3D7_1418800	NO		-1.18181	RINGS	-0.554857	-1.18181	-1.14728	-0.287016	-0.665996	0.545411
441	Pfa_raR_299	Pfa_raR_299	Pfa_raR_299	NO		1.18103	RINGS	-0.163189	1.18103	-0.33813	-0.374519	0.165209	0.623615
442	PF3D7_0930300	merozoite surface prot. 1	MSP1	NO		-1.18027	RINGS	-0.879541	-1.18027	0.89958	0.288853	-0.420334	0.322175
443	PF3D7_0730800	Pl. xptd. prot. ukwn. func. unspecified product	PF3D7_0730800	NO		-1.18019	SCHIZONTS	-0.663883	-1.18019	0.756402	0.822534	0.400154	0.200791
444	PF3D7_1211300	DNA helicase MCM8 put.	MCM8	NO		-1.18013	RINGS	-0.79399	-1.18013	-0.312978	0.567837	-0.522967	0.321787
445	PF3D7_1204900	cvd. Pl. prot. ukwn. func.	PF3D7_1204900	NO		-1.17964	TROPHOZOITES	-0.518258	-1.17964	0.246095	-0.0784522	-0.379443	0.523059
446	PF3D7_1301800	surface-associated interspersed prot. 13.1 (SURFIN 13.1) pseudo	SURF13.1	YES	SURFIN	-1.1796	RINGS	-1.1796	-1.02082	-0.993356	-0.762333	-0.989027	0.164756
447	PF3D7_1478100	Pl. xptd. prot. (hyp13) ukwn. func.	PF3D7_1478100	YES	HYP	1.17951	TROPHOZOITES	0.458967	0.948384	1.17951	0.968918	0.888944	0.0126724
448	PF3D7_1463500	fam-a prot.	PF3D7_1463500	NO		-1.17852	TROPHOZOITES	-0.586136	-1.17852	0.379232	0.247167	-0.391706	0.306115
449	PF3D7_0830600	Pl. xptd. prot. (PHISTc) ukwn. func.	PF3D7_0830600	NO	PHIST	-1.17728	SCHIZONTS	-0.768191	-1.17728	0.275212	0.279872	-0.448058	0.275725
450	Pfa_snoR_U14a	small nucleolar RNA snoR14a	New ID: PF3D7_1130310, PF3D7_1130300	NO		-1.17662	RINGS	-0.902257	-1.17662	-0.493959	-0.131122	-0.553332	0.679085
451	mal_rna_17:rRNA	large subunit ribosomal RNA fragment E	New ID: PF3D7_MIT04000	NO		-1.17554	RINGS	-0.655458	-1.17554	0.606322	0.653047	-0.492085	0.451514
452	PF3D7_1412000	p1/s1 nuclease put.	PF3D7_1412000	NO		-1.17545	TROPHOZOITES	-0.305452	-1.17545	0.844349	-0.447364	-0.398101	0.542753
453	PF3D7_0628100	HECT-domain (ubiquitin-transferase) put.	PF3D7_0628100	NO		-1.17513	RINGS	-0.446149	-1.17513	-0.503579	-0.372346	-0.372172	0.50892
454	PF3D7_1410800	ankyrin-repeat prot. put.	PF3D7_1410800	NO		-1.17474	TROPHOZOITES	-0.73759	-1.17474	-0.353651	-0.22932	-0.473612	0.35261
455	PF3D7_0806900	cvd. prot. ukwn. func.	PF3D7_0806900	NO		-1.17385	SCHIZONTS	0.353202	0.244962	-1.17385	-0.623689	-0.412965	0.437598
456	PF3D7_0831600	cytoadherence linked asexual prot. 8	CLAG8	YES	CLAG	-1.17373	RINGS	-0.687719	-1.17373	0.856298	-0.291484	-0.290029	0.529912
457	PF3D7_1115500	AP2 domain transcription factor put.	ApiAP2	NO		-1.17306	RINGS	-0.32883	-1.17306	0.470986	-0.234408	-0.438236	0.41998
458	PF3D7_1215300	10 kDa chaperonin	CPN10	NO		-1.17285	TROPHOZOITES	-0.423778	-1.17285	0.574166	0.303948	-0.265955	0.571535
459	PF3D7_1366000	cvd. Pl. prot. ukwn. func.	PF3D7_1366000	NO		-1.17142	TROPHOZOITES	-0.564555	-1.17142	-0.207026	-0.254732	-0.464226	0.370333
460	malmito_SSUB:rRNA	small subunit ribosomal RNA fragment B	New ID: PF3D7_MIT01000	NO		-1.17024	RINGS	-0.866943	-1.17024	0.776999	0.409835	-0.438064	0.448392
461	PF3D7_1430900	cytochrome c oxidase subunit 2 put.	COX2	NO		-1.16823	RINGS	-0.401666	-1.16823	0.419036	0.170953	-0.340244	0.498405
462	Pfa_npcR_6793	Pfa_npcR_6793	Pfa_npcR_6793	NO		-1.16643	RINGS	-0.593495	-1.16643	0.50021	0.624834	-0.176453	0.763486
463	PF3D7_1132800	aquaglyceroporin	AQP	NO		-1.16507	TROPHOZOITES	-0.467317	-1.16507	0.315468	0.318229	-0.261505	0.66049
464	PF3D7_0613000	cvd. Pl. prot. ukwn. func.	PF3D7_0613000	NO		-1.16473	RINGS	-0.67782	-1.16473	0.287202	-0.0815449	-0.461404	0.380234
465	PF3D7_1310200	cvd. Pl. prot. ukwn. func.	PF3D7_1310200	NO		1.16357	RINGS	-0.504835	-0.61799	1.16357	0.346858	0.219639	0.626322
466	PF3D7_1331600	prot. tyrosine phosphatase-like prot. put.	PTPLA	NO		-1.16312	RINGS	-0.496026	-1.16312	0.9206	0.400547	-0.17469	0.763924
467	PF3D7_0611100	succinate dehydrogenase subunit 3 put.	SDH3	NO		-1.16253	RINGS	-0.3298	-1.16253	0.331215	0.186582	-0.247868	0.708913
468	PF3D7_0831400	Pl. xptd. prot. ukwn. func.	PF3D7_0831400	NO		1.16105	SCHIZONTS/EARLY RINGS	0.276411	0.414585	1.16105	0.584891	0.579453	0.133642
469	PF3D7_0821900	cvd. prot. ukwn. func.	PF3D7_0821900	NO		-1.161	RINGS	-0.368977	-1.161	0.334715	0.258779	-0.369461	0.310386
470	Pfa_snoR_42b2	Pfa_snoR_42b2	Pfa_snoR_42b2	NO		-1.15971	RINGS	-0.796916	-1.15971	0.570061	0.628874	-0.190917	0.912729
471	PF3D7_0926400	monocarboxylate transporter put.	PF3D7_0926400	NO		-1.15865	RINGS	-0.375089	-1.15865	0.793719	0.452793	-0.276478	0.593672
472	PF3D7_1458300	cvd. Pl. prot. ukwn. func.	PF3D7_1458300	NO		-1.15845	RINGS	-0.751796	-1.15845	0.392513	-0.393191	-0.386341	0.324912
473	PF3D7_1121600	xptd. prot. 1	EXP1	NO		1.15803	SCHIZONTS	0.37496	-0.111431	1.15803	0.951497	0.474291	0.339743
474	PF3D7_1145200	serine/threonine prot. kinase put.	PF3D7_1145200	NO		1.15782	RINGS	0.176171	-0.344879	1.15782	-0.438586	-0.294747	0.569521
475	PF3D7_1424500	small nucleolar RNA snoR27	PF3D7_1424500	NO		-1.15759	RINGS	-0.484693	-1.15759	-0.145692	0.14868	-0.356929	0.746792
476	PF3D7_1463900	EF-hand calcium-binding domain-containing prot. put.	PF3D7_1463900	NO		-1.15707	RINGS	-0.49862	-1.15707	0.51501	-0.320397	-0.345349	0.461383
477	PF3D7_1127100	deoxyuridine 5'-triphosphate nucleotidohydrolase	dUTPase	NO		-1.15685	RINGS	0.144107	-1.15685	0.516831	0.296094	-0.187996	0.77429
478	PF3D7_0917300	cvd. prot. ukwn. func.	PF3D7_0917300	NO		-1.15268	TROPHOZOITES	-0.233388	-1.15268	0.861424	-0.274506	-0.250743	0.524363
479	PF3D7_0423900	probable prot. ukwn. func.	PF3D7_0423900	NO		-1.1526	TROPHOZOITES	-0.567261	-1.1526	0.306542	0.315178	-0.326318	0.603815
480	PF3D7_0626840	PF3D7_0626840	PF3D7_0626840	NO		-1.15158	TROPHOZOITES	-0.278418	-1.15158	0.189936	0.125275	-0.32215	0.777152
481	PF3D7_0207900	serine repeat antigen 2	SERA2	NO		1.15149	TROPHOZOITES	0.679843	1.15149	0.657258	-0.318106	0.655874	0.109537
482	PF3D7_1004700	cvd. prot. ukwn. func.	PF3D7_1004700	NO		-1.15096	RINGS	-0.152503	-1.15096	0.471252	0.31841	-0.195928	0.801185
483	PF3D7_0422000	steroid dehydrogenase put.	PF3D7_0422000	NO		-1.15082	TROPHOZOITES	-0.637421	-1.15082	-0.126248	0.40137	-0.334819	0.605922
484	PF3D7_0908300	cvd. prot. ukwn. func.	PF3D7_0908300	NO		-1.14807	RINGS	-0.503422	-1.14807	0.348945	0.174696	-0.30595	0.491176
485	PF3D7_0107400	ATP synthase-associated prot. put.	PF3D7_0107400	NO		-1.14759	RINGS	-0.299091	-1.14759	0.318438	0.19241	-0.226724	0.618105
486	PF3D7_1218000	thrombospondin-related apical memb. prot.	TRAMP	NO		-1.1462	TROPHOZOITES	-0.291153	-1.1462	0.61401	0.22712	-0.15463	0.842222
487	PF3D7_1303200	SNARE prot. put.	VAMP8	NO		-1.14591	TROPHOZOITES	-0.343592	-1.14591	0.17239	-0.134203	-0.345884	0.470377
488	PF3D7_0918500	telomerase RNA	TR	NO		-1.14537	RINGS	-0.55477	-1.14537	-0.131384	0.168807	-0.416478	0.550102
489	PF3D7_0809100	erythrocyte memb. prot. 1 PfEMP1	VAR	YES	VAR	1.1452	RINGS	1.06223	0.68271	0.878896	1.1452	0.928174	0.00475289
490	PF3D7_0424000	Pl. xptd. prot. (PHISTc) ukwn. func.	PF3D7_0424000	NO	PHIST	-1.14504	RINGS	-0.705371	-1.14504	0.352366	0.344602	-0.604254	0.0901397
491	PF3D7_1475800	cvd. Pl. prot. ukwn. func.	PF3D7_1475800	NO		-1.1449	TROPHOZOITES	-1.04962	-1.1449	0.609536	-0.681189	-0.566163	0.280584
492	PF3D7_0802800	serine/threonine prot. phosphatase 2B catalytic subunit A	CNA	NO		-1.1443	RINGS	-0.85961	-1.1443	0.891951	-0.244466	-0.279091	0.706753
493	PF3D7_1247700	cvd. Pl. prot. ukwn. func.	PF3D7_1247700	NO		-1.14385	TROPHOZOITES	-0.460436	-1.14385	0.473001	-0.773728	-0.484323	0.392729
494	PF3D7_1001300	Pl. xptd. prot. (PHISTa) ukwn. func.	PF3D7_1001300	NO	PHIST	-1.14384	RINGS	-0.405465	-1.14384	0.336675	-0.196357	-0.497654	0.138394
495	PF3D7_1114800	glycerol-3-phosphate dehydrogenase put.	G3PDH	NO		-1.14375	TROPHOZOITES	0.251694	-1.14375	-0.395916	-0.486339	-0.314311	0.571647
496	PF3D7_1036700	phosducin-like prot. put.	PhLP2	NO		-1.14354	RINGS	-0.86608	-1.14354	-0.356195	0.218216	-0.575691	0.100155
497	PF3D7_0812300	sporozoite surface prot. 3 put.	SSP3	NO		-1.14348	RINGS	-0.314555	-1.14348	-0.554763	-0.983045	-0.706745	0.276243
498	PF3D7_1479000	acyl-CoA synthetase	ACS1a	YES	ACS	1.14247	SCHIZONTS/EARLY RINGS	1.14247	-0.878784	1.10618	0.867067	0.934311	0.129494
499	PF3D7_1243300	cvd. Pl. prot. ukwn. func.	PF3D7_1243300	NO		-1.14082	TROPHOZOITES	-0.759712	-1.14082	0.553286	-0.327406	-0.370679	0.659227
500	PF3D7_1476200	Pl. xptd. prot. (PHISTb) ukwn. func.	PF3D7_1476200	NO	PHIST	1.14042	RINGS	0.695533	1.14042	0.755404	0.67208	0.76705	0.0265579
501	PF3D7_1404700	cvd. Pl. prot. ukwn. func.	PF3D7_1404700	NO		-1.14028	TROPHOZOITES	-0.920775	-1.14028	-0.452533	-0.546543	-0.739459	0.184755
502	PF3D7_1353100	Pl. xptd. prot. ukwn. func.	PF3D7_1353100	NO		-1.13994	SCHIZONTS	-0.972437	-1.13994	0.405343	0.467586	-0.56628	0.230931
503	PF3D7_0108500	cvd. Pl. prot. ukwn. func.	PF3D7_0108500	YES	OTHER	-1.13977	SCHIZONTS	-0.738731	-1.13977	0.793341	-0.375005	-0.393567	0.0968472
504	PF08TR002	PF08TR002	PF08TR002	NO		-1.13911	TROPHOZOITES	-0.702051	-1.13911	0.216243	0.326431	-0.412969	0.541797
505	PF3D7_1335800	cvd. Pl. prot. ukwn. func.	PF3D7_1335800	NO		1.139	TROPHOZOITES	0.159348	1.139	-0.260621	-0.316802	0.233339	0.558282
506	PF3D7_1410700	cvd. prot. ukwn. func.	PF3D7_1410700	NO		-1.13878	RINGS	-0.379938	-1.13878	0.366267	-0.150519	-0.268924	0.680337
507	PF3D7_0606800	VFT prot.	VFT1	NO		1.13853	TROPHOZOITES	0.590055	0.523791	1.13853	1.00918	0.776703	0.25094
508	PF3D7_0800200	erythrocyte memb. prot. 1 PfEMP1	VAR	YES	VAR	1.13798	RINGS	1.13798	-0.202887	0.308303	0.208064	0.362866	0.485367
509	PF3D7_1322800	cvd. prot. ukwn. func.	PF3D7_1322800	NO		-1.13517	RINGS	-0.260759	-1.13517	0.366635	0.387803	-0.139896	0.793249
510	Pfa_vasR_6431	Pfa_vasR_6431	Pfa_vasR_6431	NO		1.13501	RINGS	-0.230829	1.13501	0.460084	0.103383	0.366912	0.79719
511	PF3D7_0221200	Pl. xptd. prot. (hyp15) ukwn. func.	PF3D7_0221200	YES	HYP	1.1349	RINGS	0.98652	0.865562	1.13216	1.1349	0.974869	0.00246556
512	PF3D7_0404200	cvd. Pl. prot. ukwn. func.	PF3D7_0404200	NO		-1.13353	RINGS	-0.346396	-1.13353	0.514925	0.225457	-0.271374	0.641086
513	PF3D7_1421150	PF3D7_1421150	PF3D7_1421150	NO		-1.1334	RINGS	-1.06127	-1.1334	-0.616592	-0.326817	-0.686728	0.30066
514	PF3D7_0925900	parasitophorous vacuolar prot. 5 put.	PF3D7_0925900	NO		1.13314	SCHIZONTS	-0.316208	-0.307082	1.13314	0.941238	0.463149	0.381621
515	PF3D7_1218800	secreted ookinete prot. put.	PSOP17	NO		-1.13141	RINGS	-0.384094	-1.08088	-1.13141	-0.292544	-0.584066	0.614857
516	PF3D7_0303900	phosphatidylethanolamine-binding prot. put.	PF3D7_0303900	NO		-1.13136	TROPHOZOITES	0.405209	-1.13136	-0.262871	0.236926	-0.222343	0.815415
517	PF3D7_1016600	Pl. xptd. prot. (PHISTc) ukwn. func.	PF3D7_1016600	NO	PHIST	-1.13127	RINGS	-0.387154	-0.858261	-0.933611	-1.13127	-0.75406	0.0659246
518	PF3D7_0731200	Pl. xptd. prot. ukwn. func.	PF3D7_0731200	NO		-1.13115	TROPHOZOITES	-0.675255	-1.13115	0.842753	0.498746	-0.383289	0.297117
519	PF3D7_1006000	IMP1-like prot. put.	IMP4	NO		-1.13092	TROPHOZOITES	-1.13092	-0.668931	-0.430817	-0.658562	-0.706066	0.019853
520	PF3D7_0510700	cvd. Pl. prot. ukwn. func.	PF3D7_0510700	NO		1.12836	RINGS	1.12836	-0.195246	-0.58627	-0.281435	0.0913815	0.851527
521	PF3D7_0805200	gamete release prot. put.	GAMER	NO		-1.12668	TROPHOZOITES	-0.549475	-1.12668	0.894239	0.372964	0.191652	0.729312
522	PF3D7_1110700	actin-like prot. put.	ALP1	NO		-1.12637	RINGS	-0.516231	-1.12637	0.758432	0.386988	-0.190267	0.676577
523	PF3D7_1232500	CG2-related prot. put.	PF3D7_1232500	NO		1.12603	TROPHOZOITES	-0.587966	-0.296494	1.12603	0.367805	0.283835	0.485749
524	PF3D7_1206100	IMP-specific 5'-nucleotidase put.	PF3D7_1206100	NO		-1.12542	RINGS	-0.245021	-1.12542	-0.150927	-0.369279	-0.363224	0.540851
525	PF3D7_1340000	secreted ookinete prot. put.	PSOP7	NO		-1.12512	RINGS	-0.822307	-0.774028	-0.961748	-1.12512	-0.868481	0.03646
526	PF3D7_0207800	serine repeat antigen 3	SERA3	NO		-1.1247	RINGS	-0.83794	-1.1247	0.911927	-0.176459	-0.260919	0.23996
527	PF3D7_1423300	serine/threonine prot. phosphatase 7	PP7	NO		-1.12419	TROPHOZOITES	-0.798301	-1.12419	-0.234655	-0.280328	-0.520998	0.30747
528	PF3D7_1442200	GTP-binding prot. put.	PF3D7_1442200	NO		1.12137	TROPHOZOITES	0.410347	1.12137	-0.358584	-0.226653	0.236619	0.668115
529	malmito_rna_RNA5:rRNA	ribosomal RNA fragment RNA5	New ID: PF3D7_MIT02700	NO		-1.12091	TROPHOZOITES	-1.12091	-0.489183	1.02758	1.0083	-0.577929	0.535544
530	PF3D7_0500800	mature parasite-infected erythrocyte surface antigen	MESA	YES	OTHER	1.1201	SCHIZONTS	0.577229	0.73059	0.483344	1.1201	0.727817	0.0887265
531	PF3D7_1334800	MSP7-like prot.	MSRP2	NO		-1.1195	RINGS	-0.172841	-1.1195	0.615435	-0.19985	-0.234524	0.710995
532	PF3D7_1459700	pyridoxal 5'-phosphate synthase put.	PF3D7_1459700	NO		-1.11853	RINGS	-0.639922	-1.11853	0.34608	0.235305	-0.49526	0.256085
533	PF3D7_0929500	cvd. prot. ukwn. func.	PF3D7_0929500	NO		-1.1184	TROPHOZOITES	-0.268881	-1.1184	0.254503	-0.24571	-0.287371	0.748807
534	PF3D7_0936800	Pl. xptd. prot. (PHISTc) ukwn. func.	PF3D7_0936800	YES	PHIST	1.11801	SCHIZONTS	0.423412	0.699943	1.08476	1.11801	0.726879	0.0205241
535	PF3D7_1401600	Pl. xptd. prot. (PHISTb) ukwn. func.	PF3D7_1401600	NO	PHIST	-1.11513	TROPHOZOITES	-0.596099	-1.11513	-0.582904	-0.491087	-0.543953	0.2506
536	PF3D7_0323300	cvd. prot. ukwn. func.	PF3D7_0323300	NO		-1.11472	RINGS	-0.357056	-1.11472	0.230088	-0.433478	-0.472493	0.241328
537	Pfa_snoR_U14b	small nucleolar RNA snoR14a	New ID: PF3D7_1130310, PF3D7_1130300	NO		-1.1143	RINGS	-0.897003	-1.1143	-0.482985	-0.257247	-0.500288	0.68201
538	PF3D7_0521200	cvd. prot. ukwn. func.	PF3D7_0521200	NO		1.11402	RINGS	-0.0621539	1.11402	0.175343	0.231967	0.299165	0.583934
539	PF3D7_0200900	stevor pseudo	STEVOR	YES	STEVOR	-1.11336	TROPHOZOITES	-0.294711	-1.11336	-0.236224	0.270236	-0.238381	0.806868
540	PF3D7_0603500	cation/H+ antiporter	CAX	NO		-1.11311	RINGS	-0.300406	-1.11311	0.459496	0.135192	-0.311538	0.524668
541	PF3D7_1011800	PRE-binding prot.	PREBP	NO		-1.11239	RINGS	-0.459681	-0.461977	-1.11239	-0.639274	-0.599376	0.317148
542	PF3D7_1021300	apicoplast integral memb. prot. put.	PF3D7_1021300	NO		-1.11216	RINGS	-0.103274	-1.11216	0.563619	-0.337333	-0.196597	0.734815
543	PF3D7_0106500	cvd. Pl. prot. ukwn. func.	PF3D7_0106500	NO		-1.11065	RINGS	-1.11065	-0.530942	-0.573505	-0.816341	-0.724723	0.203492
544	PF3D7_0703600	cvd. prot. ukwn. func.	PF3D7_0703600	NO		-1.10968	RINGS	-0.723897	-1.10968	-0.515596	-0.311746	-0.464645	0.14276
545	PF3D7_1149000	antigen 332 DBL-like prot.	Pf332	NO		1.1092	TROPHOZOITES	0.470964	1.1092	0.756244	0.608031	0.605889	0.0571668
546	PF3D7_0405800	cvd. prot. ukwn. func.	PF3D7_0405800	NO		1.10712	RINGS	-0.76899	1.10712	-0.34334	-0.203973	-0.222608	0.687924
547	PF3D7_0525900	NIMA related kinase 2	NEK2	NO		-1.10604	TROPHOZOITES	0.390703	-1.10604	-0.206335	-0.190805	-0.209043	0.779796
548	PF3D7_1033200	early transcribed memb. prot. 10.2	ETRAMP10.2	NO		1.10576	TROPHOZOITES	0.631851	0.520986	1.10576	0.945202	0.800951	0.00946187
549	PF12TR015	ACEA small nucleolar RNA U	New ID: PF3D7_12443003	NO		-1.1053	RINGS	-1.1053	-0.693771	0.58883	0.525563	-0.566276	0.629865
550	PF3D7_1230100	thioredoxin-like associated prot. 1 put.	TLAP1	NO		-1.10372	RINGS	0.154117	-0.302741	-1.10372	-0.614672	-0.541222	0.124209
551	PF3D7_1121900	serine/threonine prot. kinase put.	PF3D7_1121900	NO		-1.10348	RINGS	0.14203	-1.10348	1.04819	0.247875	0.219846	0.0997877
552	PF3D7_1367600	ribosome biogenesis prot. MRT4 put.	PF3D7_1367600	NO		-1.10327	TROPHOZOITES	-0.395531	-1.10327	0.258348	0.190972	-0.361541	0.488822
553	PF3D7_1351700	inner memb. complex prot. 1f put.	IMC1f	NO		-1.10286	TROPHOZOITES	-0.602897	-1.10286	0.677768	-0.259703	-0.315833	0.556968
554	PF3D7_0624700	N-acetylglucosaminyl-phosphatidylinositol de-N-acetylase put.	PF3D7_0624700	NO		-1.10215	RINGS	-0.356697	-1.10215	0.619335	0.235614	-0.293829	0.619923
555	PF3D7_0421300	erythrocyte memb. prot. 1 PfEMP1	VAR	YES	VAR	1.10034	RINGS	0.996141	1.07698	0.715782	1.10034	0.963996	0.00503782
556	PF3D7_0732300	rifin	RIF	YES	RIFIN	-1.09991	TROPHOZOITES	-0.436573	-1.09991	-0.262937	0.279708	-0.259622	0.790715
557	PF3D7_1353700	reactive oxygen species modulator 1 put.	ROMO1	NO		-1.09936	TROPHOZOITES	-0.349824	-1.09936	-0.218602	0.305376	-0.412749	0.446782
558	PF3D7_0423700	early transcribed memb. prot. 4	ETRAMP4	NO		1.09871	RINGS	-0.395314	-0.719363	0.719074	1.09871	0.437684	0.584768
559	PF3D7_1140000	carbonic anhydrase	CA	NO		-1.09731	TROPHOZOITES	0.346838	-1.09731	-0.270919	0.605431	-0.201738	0.583192
560	PF3D7_1012200	rhoptry associated adhesin	RA	NO		-1.09679	TROPHOZOITES	-0.646427	-1.09679	0.53018	-0.334744	-0.42495	0.272086
561	PF3D7_0914400	cvd. prot. ukwn. func.	PF3D7_0914400	NO		-1.09668	RINGS	-0.607426	-1.09668	0.749819	0.520407	-0.250224	0.719481
562	PF3D7_1139500	AAA family ATPase put. unspecified product	PF3D7_1139500	NO		-1.09656	TROPHOZOITES	-0.479325	-1.09656	-0.540222	-0.267235	-0.525325	0.302549
563	Pfa_asR_373	Pfa_asR_373	Pfa_asR_373	NO		-1.09644	TROPHOZOITES	0.327551	-1.09644	-0.240328	-0.287332	-0.250475	0.823467
564	PF3D7_1223100	cAMP-dependent prot. kinase regulatory subunit	PKAr	NO		-1.09589	TROPHOZOITES	-0.679931	-1.09589	0.539146	0.122976	-0.278424	0.561327
565	PF3D7_0100200	rifin	RIF	YES	RIFIN	-1.09588	TROPHOZOITES	0.349794	-1.09588	0.314397	0.490998	-0.119506	0.877873
566	malmito_rna_10:rRNA	ribosomal RNA fragment RNA10	New ID: PF3D7_MIT01300	NO		-1.09501	TROPHOZOITES	-1.09501	-0.640095	0.869251	0.816201	-0.536642	0.452351
567	PF3D7_1003100	cvd. prot. ukwn. func.	PF3D7_1003100	NO		-1.0929	RINGS	-0.3613	-1.0929	0.288215	0.179612	-0.278441	0.587673
568	PF3D7_1437100	cvd. prot. ukwn. func.	PF3D7_1437100	NO		-1.09287	RINGS	-0.318941	-1.09287	0.211829	-0.0907694	-0.291625	0.461098
569	PF3D7_0404600	cvd. Pl. memb. prot. ukwn. func.	PF3D7_0404600	NO		1.0898	RINGS	0.938051	1.0898	0.435419	0.556703	0.681526	0.140455
570	PF3D7_1431900	inner memb. complex suture component put.	ISC3	NO		-1.08781	RINGS	-1.08781	0.382991	-0.323431	0.457907	-0.432368	0.368343
571	PF3D7_1406700	vacuolar prot. sorting-associated prot. 29	VPS29	NO		-1.08723	RINGS	-0.344136	-1.08723	0.360822	0.192282	-0.259213	0.337487
572	PF3D7_1334400	MSP7-like prot.	MSRP4	NO		1.08698	TROPHOZOITES	0.388821	0.940357	1.08698	0.721497	0.752089	0.309386
573	PF3D7_0927700	serine/threonine prot. phosphatase 4 put.	PPP4	NO		-1.08594	RINGS	-0.363577	-1.08594	0.157503	0.171706	-0.367176	0.318276
574	PF3D7_1361700	cytochrome c oxidase subunit 2 put.	PF3D7_1361700	NO		-1.08592	RINGS	-0.369531	-1.08592	0.317149	0.168785	-0.309583	0.490858
575	PF3D7_0715700	cvd. prot. ukwn. func.	PF3D7_0715700	NO		-1.0853	RINGS	-0.63718	-1.0853	0.500819	0.463554	-0.275744	0.449332
576	PF3D7_0113000	glutamic acid-rich prot.	GARP	NO		1.08506	SCHIZONTS/EARLY RINGS	1.06925	0.755898	0.486007	1.08506	0.787367	0.21727
577	PF3D7_0705800	cysteine-rich secretory prot. put.	PF3D7_0705800	NO		-1.0848	TROPHOZOITES	-0.273194	-1.0848	-0.518722	-0.62467	-0.598452	0.324466
578	PF3D7_1350600	cvd. Pl. prot. ukwn. func.	PF3D7_1350600	NO		-1.0844	TROPHOZOITES	0.30877	-1.0844	-0.245061	-0.398223	-0.410387	0.441108
579	PF3D7_0704500	serine/threonine prot. kinase put.	PF3D7_0704500	NO		-1.08352	RINGS	-1.08352	-1.06079	-0.512975	-0.74241	-0.666917	0.147947
580	PF3D7_0423500	glideosome associated prot. with multiple memb. spans 2	GAPM2	NO		-1.08347	RINGS	-0.634814	-1.08347	0.831964	0.481682	-0.167669	0.80511
581	PF3D7_1003400	cvd. Pl. prot. ukwn. func.	PF3D7_1003400	NO		-1.08346	TROPHOZOITES	-0.594881	-1.08346	-0.734896	-0.413321	-0.553255	0.148697
582	PF3D7_1236900	cvd. Pl. prot. ukwn. func.	PF3D7_1236900	NO		-1.08309	TROPHOZOITES	-0.698612	-1.08309	-0.419343	-0.238166	-0.498075	0.225486
583	PF3D7_0908100	apicoplast integral memb. prot. put.	PF3D7_0908100	NO		-1.08192	RINGS	-0.388229	-1.08192	0.27723	-0.353065	-0.340359	0.453687
584	PF3D7_1430800	PhIL1 interacting prot. PIP3	PIP3	NO		-1.08101	TROPHOZOITES	-0.181176	-1.08101	-0.490515	-0.216993	-0.319702	0.754219
585	PF3D7_1369000	glycosylphosphatidylinositol anchor attachment 1 prot. put.	GPAA1	NO		-1.08067	RINGS	-0.283433	-1.08067	-0.394455	-0.246976	-0.386865	0.455297
586	PF3D7_1017100	rhoptry neck prot. 12	RON12	NO		-1.08017	TROPHOZOITES	-0.551395	-1.08017	-0.492548	-0.478945	-0.491107	0.185846
587	PF3D7_0307800	cvd. Pl. prot. ukwn. func.	PF3D7_0307800	NO		1.07844	TROPHOZOITES	0.247767	1.07844	0.399609	0.225222	0.442758	0.393576
588	PF3D7_0829800	unspecified product	PF3D7_0829800	NO		-1.0781	RINGS	-0.633894	-1.0781	-0.452053	-0.150423	-0.514724	0.594488
589	PF3D7_0214700	cvd. Pl. prot. ukwn. func.	PF3D7_0214700	NO		-1.07759	TROPHOZOITES	-0.44714	-1.07759	0.451429	-0.0506132	-0.292999	0.470297
590	PF3D7_0207400	serine repeat antigen 7	SERA7	NO		1.07669	RINGS	-0.454171	-0.585679	1.07669	0.288724	0.27482	0.377393
591	PF3D7_1351600	glycerol kinase	GK	NO		-1.07517	TROPHOZOITES	-0.296967	-1.07517	-0.302156	0.176572	-0.390824	0.355357
592	PF3D7_0923100	OTU domain-containing prot. put.	PF3D7_0923100	NO		-1.07482	TROPHOZOITES	0.31836	-1.07482	-0.299702	-0.412179	-0.320103	0.726956
593	PF3D7_0617800	histone H2A	H2A	NO		-1.07355	RINGS	-0.688686	-1.07355	0.276415	0.187824	-0.421022	0.270098
594	PF3D7_1332200	cvd. prot. ukwn. func.	PF3D7_1332200	NO		-1.07344	TROPHOZOITES	-1.00553	-1.07344	-0.361021	-0.54455	-0.602776	0.246605
595	PF3D7_0105100	cvd. Apicomplexan prot. ukwn. func.	PF3D7_0105100	NO		-1.07328	RINGS	-0.718277	-1.07328	0.180439	0.181909	-0.377283	0.271823
596	PF3D7_1366100	DIP13 homolog put.	DIP13	NO		-1.07273	TROPHOZOITES	-0.810349	-1.07273	-0.0715668	-0.184027	-0.51153	0.439878
597	PF3D7_1024900	cvd. Pl. prot. ukwn. func.	PF3D7_1024900	NO		1.07266	TROPHOZOITES	-0.366926	1.07266	0.269394	0.176469	0.365653	0.383025
598	PF3D7_0221400	stevor	STEVOR	YES	STEVOR	-1.07249	TROPHOZOITES	0.30376	-1.07249	0.383158	0.473948	-0.15813	0.828618
599	PF3D7_1460600	inner memb. complex sub-compartment prot. 3	ISP3	NO		-1.07243	TROPHOZOITES	-0.546205	-1.07243	0.520653	0.164065	-0.23348	0.650413
600	PF3D7_1370500	unspecified product	PF3D7_1370500	NO		-1.07234	RINGS	-0.836396	-1.07234	0.33034	0.222504	-0.470755	0.45573
601	PF3D7_0815400	ATP synthase-associated prot. put.	PF3D7_0815400	NO		-1.07183	RINGS	-0.404774	-1.07183	0.384248	0.279105	-0.255857	0.645611
602	PF3D7_0936500	virulence-associated prot. 1	VAP1	NO		-1.07182	TROPHOZOITES	0.290992	-1.07182	-0.336953	0.164389	-0.284056	0.748326
603	PF3D7_0605200	cvd. prot. ukwn. func.	PF3D7_0605200	NO		-1.07156	RINGS	-0.192464	-1.07156	0.284147	-0.315524	-0.374267	0.50842
604	PF3D7_0206300	pentafunc.al AROM polypeptide put. pseudo	AROM	NO		-1.07094	RINGS	-0.846832	-0.870828	-1.07094	-0.669346	-0.864487	0.0482743
605	PF3D7_1216600	cell traversal prot. for ookinetes and sporozoites	CelTOS	NO		-1.07044	TROPHOZOITES	0.34908	-1.07044	-0.252356	0.256277	-0.223162	0.789953
606	PF3D7_1454100	tRNA intron endonuclease put.	PF3D7_1454100	NO		-1.07043	RINGS	-0.44067	-1.07043	0.198983	0.150251	-0.362674	0.34113
607	PF3D7_0816400	EF-hand calcium-binding domain-containing prot. put.	PF3D7_0816400	NO		-1.06893	RINGS	-0.234999	-1.06893	0.358699	-0.0738921	-0.244902	0.527671
608	PF3D7_1424000	small nucleolar RNA snoR24	PF3D7_1424000	NO		-1.0684	TROPHOZOITES	-0.849882	-1.0684	0.251289	0.102815	-0.457311	0.432173
609	PF3D7_1402600	small nucleolar RNA snoR22	PF3D7_1402600	NO		-1.06833	TROPHOZOITES	-0.500141	-1.06833	-0.272139	-0.142647	-0.390117	0.555712
610	PF09TR002	PF09TR002	PF09TR002	NO		-1.06821	TROPHOZOITES	-0.321036	0.373751	-1.06821	-0.758557	-0.443513	0.552011
611	PF3D7_1255200	erythrocyte memb. prot. 1 PfEMP1	VAR	YES	VAR	1.0681	RINGS	1.0681	0.384751	0.179056	0.280738	0.420195	0.12833
612	PF14TR011	non-coding RNA	New ID: PF3D7_1478900	NO		1.06801	SCHIZONTS	0.237727	0.246249	1.06801	1.19093	0.685729	0.214845
613	PF3D7_0424600	Pl. xptd. prot. (PHISTb) ukwn. func.	PF3D7_0424600	NO	PHIST	1.0676	SCHIZONTS	-0.544033	-1.0609	1.0676	0.659569	0.389268	0.289314
614	PF3D7_1115600	peptidyl-prolyl cis-trans isomerase	CYP19B	NO		-1.06734	RINGS	-0.394049	-1.06734	0.854958	0.54035	-0.244232	0.518626
615	PF3D7_0819500	cvd. prot. ukwn. func.	PF3D7_0819500	NO		-1.06708	TROPHOZOITES	-0.366344	-1.06708	-0.424099	0.281458	-0.406687	0.392228
616	PF3D7_0202800	cvd. Pl. prot. ukwn. func.	PF3D7_0202800	NO		-1.06667	RINGS	0.231061	-1.06667	-0.231975	-0.285933	-0.35595	0.664131
617	PF3D7_0624500	anaphase-promoting complex subunit 11 put.	APC11	NO		-1.06632	RINGS	-0.552488	-1.06632	0.258723	-0.162912	-0.361975	0.528748
618	PF3D7_1467700	cvd. Pl. prot. ukwn. func.	PF3D7_1467700	NO		-1.06631	RINGS	-0.388178	-1.06631	-0.206755	0.187946	-0.352743	0.496407
619	PF3D7_0802100	AP2 domain transcription factor put.	ApiAP2	NO		-1.06611	RINGS	-1.06611	-0.81267	0.325814	-0.2676	-0.468767	0.199577
620	PF3D7_0936600	gametocyte xptd. prot. 5	GEXP5	YES	OTHER	-1.06593	TROPHOZOITES	-0.32247	-1.06593	0.762664	0.765343	-0.167965	0.76248
621	PF3D7_1007800	cvd. Pl. prot. ukwn. func.	PF3D7_1007800	NO		-1.06565	RINGS	-0.363022	-1.06565	-0.405332	-0.650887	-0.607672	0.0695994
622	PF3D7_1141800	EELM2 domain-containing prot. put.	PF3D7_1141800	NO		-1.06553	RINGS	-0.322689	-1.06553	1.04414	0.467723	-0.146237	0.79824
623	PF3D7_1109100	cvd. Pl. prot. ukwn. func.	PF3D7_1109100	NO		-1.064	RINGS	-0.700553	-0.495376	-0.814546	-1.064	-0.595071	0.256224
624	PF3D7_1335100	merozoite surface prot. 7	MSP7	NO		-1.06329	SCHIZONTS	-0.892656	-0.852858	-1.06329	-0.680596	-0.552088	0.163187
625	PF3D7_1331300	signal peptidase complex catalytic subunit SEC11	SP21	NO		-1.06077	RINGS	-0.501253	-1.06077	0.518562	0.308316	-0.200803	0.679398
626	PF3D7_1346900	cvd. Pl. prot. ukwn. func.	PF3D7_1346900	NO		-1.05952	RINGS	-0.283837	-1.05952	0.357671	-0.172586	-0.200679	0.730044
627	PF3D7_0304100	inner memb. complex prot. 1e put.	IMC1e	NO		-1.0592	TROPHOZOITES	-0.333766	-1.0592	0.459272	-0.350855	-0.368031	0.498374
628	PF3D7_1430700	NADP-specific glutamate dehydrogenase	GDH2	NO		-1.05878	RINGS	-0.22073	-1.05878	0.202072	-0.34286	-0.411171	0.260847
629	PF3D7_0903600	cvd. prot. ukwn. func. unspecified product	PF3D7_0903600	NO		-1.05763	TROPHOZOITES	-0.64233	-1.05763	0.159426	-0.349028	-0.482021	0.144167
630	PF3D7_1332100	cvd. prot. ukwn. func.	PF3D7_1332100	NO		-1.05637	TROPHOZOITES	0.50383	-1.05637	-0.194438	-0.176839	-0.175742	0.854176
631	PF3D7_0218100	cvd. prot. ukwn. func.	PF3D7_0218100	NO		-1.05636	RINGS	-0.402024	-1.05636	0.608079	0.224902	-0.134406	0.845332
632	PF3D7_1133300	LEM3/CDC50 family prot. put.	PF3D7_1133300	NO		-1.056	RINGS	-0.280964	-1.056	0.505671	-0.326159	-0.235974	0.663311
633	PF3D7_1125600	cvd. prot. ukwn. func.	PF3D7_1125600	NO		-1.0554	RINGS	-0.31081	-1.0554	0.332879	0.259367	-0.346101	0.574023
634	PF3D7_1328800	transcriptional regulatory prot. sir2a	SIR2A	NO		-1.05509	TROPHOZOITES	-0.264813	-1.05509	-0.567923	-0.644304	-0.480787	0.58305
635	PF3D7_0201700	DnaJ prot. put.	PF3D7_0201700	NO	PHIST	-1.05429	SCHIZONTS	-0.554721	-1.05429	0.328975	-0.358247	-0.312309	0.397484
636	PF3D7_0516500	major facilitator superfamily domain-containing prot. put.	MFS1	NO		-1.05391	TROPHOZOITES	0.268454	-1.05391	-0.161991	-0.17274	-0.228759	0.785507
637	PF3D7_0713800	negative elongation factor A put.	NELFA	NO		-1.05381	RINGS	-0.0390397	-1.05381	0.312454	-0.200937	-0.258491	0.741252
638	PF3D7_0425100	Pl. xptd. prot. (hyp6) ukwn. func.	PF3D7_0425100	YES	HYP	-1.05354	SCHIZONTS	-1.05354	0.882108	0.921318	-0.89628	0.187931	0.724739
639	PF3D7_0605000	50S ribosomal prot. L24 put.	PF3D7_0605000	NO		-1.05235	TROPHOZOITES	-0.365652	-1.05235	-0.217111	-0.164199	-0.449829	0.346815
640	PF3D7_0605300	serine/threonine prot. kinase	ARK1	NO		-1.05171	RINGS	-0.533907	-1.05171	0.162744	0.0717379	-0.337784	0.318802
641	PF3D7_1221200	cvd. Pl. prot. ukwn. func.	PF3D7_1221200	NO		-1.05112	RINGS	-0.546483	-1.05112	-0.330086	-0.257736	-0.426153	0.418583
642	PF3D7_1013800	cvd. Pl. prot. ukwn. func.	PF3D7_1013800	NO		-1.05108	TROPHOZOITES	-1.05108	-0.946324	-0.56954	-0.492432	-0.60633	0.0732581
643	PF3D7_0201600	PHISTb domain-containing RESA-like prot. 1	RLP1	NO	PHIST	1.05064	SCHIZONTS/EARLY RINGS	1.03688	0.666735	1.05064	0.919262	0.828018	0.0293094
644	PF3D7_1343300	CDT1-like prot. put.	PF3D7_1343300	NO		1.04934	TROPHOZOITES	0.186293	1.04934	0.108173	0.125696	0.344916	0.426693
645	PF3D7_0113300	Pl. xptd. prot. (hyp1) ukwn. func.	PF3D7_0113300	NO	HYP	-1.04898	SCHIZONTS	-1.04898	-0.857951	0.549206	0.437311	-0.316815	0.0994326
646	PF3D7_1248300	cvd. prot. ukwn. func.	PF3D7_1248300	NO		-1.04811	RINGS	-0.379942	-1.04811	0.278873	0.193201	-0.290075	0.501662
647	PF3D7_1300100	erythrocyte memb. prot. 1 PfEMP1	VAR	YES	VAR	1.04777	RINGS	1.04777	-0.359244	0.378207	0.566581	0.541316	0.0821762
648	PF3D7_1315300	cvd. prot. ukwn. func.	PF3D7_1315300	NO		-1.04728	RINGS	-0.766258	-1.04728	0.423075	-0.422641	-0.385484	0.4102
649	PF3D7_1334900	MSP7-like prot. fragment pseudo	PF3D7_1334900	NO		-1.04711	RINGS	-0.0976986	-1.04711	0.593029	-0.331106	-0.240576	0.656564
650	PF3D7_1476900	Pl. xptd. prot. ukwn. func. pseudo	PF3D7_1476900	NO		-1.04681	SCHIZONTS	-0.574158	-1.04681	-0.183973	0.932799	0.279739	0.714647
651	PF3D7_0903700	alpha tubulin 1	PF3D7_0903700	NO		-1.04676	RINGS	-0.319056	-1.04676	-0.314749	0.266806	-0.257969	0.593449
652	PF3D7_1236800	prot.-S-isoprenylcysteine O-methyltransferase put.	PF3D7_1236800	NO		-1.04577	RINGS	-0.58938	-1.04577	0.48657	-0.299577	-0.25039	0.515073
653	PF3D7_0528300	cvd. prot. ukwn. func.	PF3D7_0528300	NO		-1.04574	TROPHOZOITES	-0.306871	-1.04574	0.4214	-0.323237	-0.346773	0.557684
654	PF3D7_1026300	cvd. Pl. prot. ukwn. func.	PF3D7_1026300	NO		1.04522	TROPHOZOITES	0.397725	1.04522	0.262325	0.14649	0.346001	0.507932
655	PF02TR003	PF02TR003	PF02TR003	NO		-1.04472	RINGS	-0.378519	-1.04472	0.204122	0.390189	-0.347953	0.679789
656	PF3D7_0402900	probable prot. ukwn. func.	PF3D7_0402900	NO		-1.04426	TROPHOZOITES	-0.608323	-1.04426	0.78852	0.576367	-0.55336	0.232483
657	PF3D7_0100900	rifin	RIF	YES	RIFIN	1.0439	RINGS	0.967133	1.0439	0.204043	0.23733	0.477895	0.451534
658	PF3D7_1034700	ADP-ribosylation factor put.	PF3D7_1034700	NO		-1.0436	TROPHOZOITES	-0.360031	-1.0436	-0.173147	-0.169877	-0.312264	0.574156
659	PF3D7_0715300	calcium/calmodulin-dependent prot. kinase put.	PF3D7_0715300	NO		-1.0429	RINGS	-0.269846	-1.0429	0.836518	0.356646	0.134263	0.747375
660	PF3D7_0601900	cvd. Pl. prot. ukwn. func.	PF3D7_0601900	NO		1.04254	RINGS	0.994603	0.55535	1.04254	0.993982	0.89662	0.00980049
661	PF3D7_1246400	myosin A tail domain interacting prot.	MTIP	NO		-1.04126	TROPHOZOITES	-0.732959	-1.04126	0.497087	-0.298777	-0.398036	0.431233
662	PF3D7_1038700	Pl. xptd. prot. ukwn. func.	PF3D7_1038700	NO		-1.04116	TROPHOZOITES	-0.939543	-1.04116	-0.479251	0.316798	-0.685397	0.218615
663	malmito_rna_LSUF:rRNA	large subunit ribosomal RNA fragment F	New ID: PF3D7_MIT01500	NO		-1.03827	RINGS	-0.709075	-1.03827	0.653372	0.551657	-0.415742	0.469526
664	PF3D7_1446600	centrin-2	CEN2	NO		-1.03812	RINGS	-0.513512	-1.03812	0.506264	0.305971	-0.210294	0.653972
665	PF3D7_1477200	Pl. xptd. prot. (hyp15) ukwn. func.	PF3D7_1477200	YES	HYP	-1.03774	TROPHOZOITES	0.450419	-1.03774	-0.492736	-0.375055	-0.332714	0.745533
666	PF3D7_0818600	BEM46-like prot. put.	PBLP	NO		-1.03773	TROPHOZOITES	0.335304	-1.03773	-0.257218	-0.248226	-0.288094	0.770053
667	PF3D7_1425800	cvd. Pl. prot. ukwn. func.	PF3D7_1425800	NO		1.03752	TROPHOZOITES	-0.618538	1.03752	-0.194842	-0.341984	-0.339274	0.0498287
668	PF3D7_0825200	translation initiation factor IF-3	IF3a	NO		-1.03742	RINGS	-0.513531	-1.03742	0.329373	-0.0277684	-0.305658	0.464717
669	PF3D7_0622000	cvd. Pl. prot. ukwn. func.	PF3D7_0622000	NO		-1.03735	TROPHOZOITES	-0.283674	-1.03735	0.178214	0.279053	-0.21991	0.632581
670	PF3D7_1302300	Pl. xptd. prot. ukwn. func.	PF3D7_1302300	NO		-1.03713	TROPHOZOITES	-0.49782	-1.03713	0.459332	0.396122	-0.333935	0.528245
671	PF3D7_1304800	small nucleolar RNA snoR16	PF3D7_1304800	NO		-1.037	TROPHOZOITES	-0.596024	-1.037	-0.331905	0.199336	-0.381573	0.392088
672	PF3D7_1467800	cvd. Pl. prot. ukwn. func.	PF3D7_1467800	NO		-1.03648	TROPHOZOITES	-0.384969	-1.03648	-0.265832	0.22419	-0.329683	0.653176
673	PF3D7_1028800	cvd. prot. ukwn. func.	PF3D7_1028800	NO		-1.03635	RINGS	-0.119041	-1.03635	0.453608	0.220663	-0.132532	0.849451
674	PF3D7_1372000	Pl. xptd. prot. (PHISTa) ukwn. func.	PF3D7_1372000	YES	PHIST	-1.0362	RINGS	-0.894171	-1.0362	-0.259358	-0.410815	-0.592237	0.0308651
675	PF3D7_0622600	cytochrome b-c1 complex subunit 9 put.	QCR9	NO		-1.0356	TROPHOZOITES	0.272373	-1.0356	-0.347712	-0.331975	-0.310244	0.703058
676	PF3D7_1135000	PQ-loop repeat-containing prot. unspecified product	PF3D7_1135000	NO		-1.03525	RINGS	-0.304609	-1.03525	0.308171	0.345757	-0.173644	0.649355
677	PF3D7_0506900	rhomboid protease ROM4	ROM4	NO		-1.0349	RINGS	-0.207211	-1.0349	-0.406237	-0.430941	-0.362663	0.506579
678	PF3D7_0210300	monocarboxylate transporter put.	PF3D7_0210300	NO		-1.03489	RINGS	-0.254239	-1.03489	0.324719	0.275209	-0.215504	0.700309
679	MAL5/7_5.8S:rRNA	5.8S ribosomal RNA	New ID: PF3D7_0531800, PF3D7_0725800	NO		-1.03435	RINGS	-0.696763	-1.03435	0.418849	0.244389	-0.388892	0.80409
680	PF3D7_1005800	cvd. Pl. memb. prot. ukwn. func.	PF3D7_1005800	NO		-1.0343	RINGS	-1.0343	-0.87482	-0.597256	-0.338597	-0.610188	0.0866421
681	PF3D7_0900500	rifin	RIF	YES	RIFIN	-1.03421	TROPHOZOITES	-0.563567	-1.03421	-0.16615	0.152898	-0.367654	0.511579
682	PF3D7_0321000	cvd. prot. ukwn. func.	PF3D7_0321000	NO		1.03407	TROPHOZOITES	-0.119554	1.03407	0.369564	-0.0737382	0.239433	0.673322
683	PF3D7_1144700	apicoplast import prot. Tic20 put.	TIC20	NO		-1.03382	RINGS	-0.813994	-1.03382	0.416608	0.138604	-0.39993	0.340982
684	PF3D7_1007200	rho GTPase-activating prot. put.	PF3D7_1007200	NO		-1.03342	RINGS	-0.183637	-1.03342	0.437163	-0.30367	-0.255613	0.479701
685	PF3D7_0728300	cvd. prot. ukwn. func.	PF3D7_0728300	NO		-1.03328	RINGS	-0.443902	-1.03328	0.327668	0.254766	-0.27355	0.374499
686	PF3D7_0214900	rhoptry neck prot. 6	RON6	NO		-1.03137	RINGS	-0.759438	-1.03137	-0.374089	-0.145264	-0.439203	0.167044
687	PF3D7_0920800	inosine-5'-monophosphate dehydrogenase	IMPDH	NO		-1.03134	TROPHOZOITES	-0.386676	-1.03134	0.375643	0.303477	-0.275791	0.536553
688	PF3D7_1123200	leucine-rich repeat prot.	LRR11	NO		-1.03133	RINGS	-0.427628	-1.03133	-0.231018	-0.171206	-0.37136	0.376594
689	PF3D7_1138900	unspecified product	PF3D7_1138900	NO		-1.03126	RINGS	-0.748495	-0.832067	-0.22569	-1.03126	-0.649526	0.163799
690	PF3D7_0528500	F-actin-capping prot. subunit alpha put.	CPalpha	NO		-1.03023	RINGS	-0.356415	-1.03023	0.371465	0.245741	-0.223608	0.540114
691	PF3D7_0514300	aspartate--tRNA ligase put.	PF3D7_0514300	NO		1.03023	TROPHOZOITES	0.335081	1.03023	0.2313	0.164167	0.39986	0.359158
692	PF3D7_1024300	ATP synthase-associated prot. put.	PF3D7_1024300	NO		-1.02933	RINGS	-0.889123	-1.02933	0.287979	0.154224	-0.370169	0.324964
693	PF3D7_1133000	cvd. Pl. prot. ukwn. func.	PF3D7_1133000	NO		-1.02919	TROPHOZOITES	-0.287841	-1.02919	0.689814	0.307694	-0.178305	0.591629
694	PF3D7_1426900	cytochrome b-c1 complex subunit 6 put.	QCR6	NO		-1.02908	RINGS	-0.455739	-1.02908	0.384877	0.19054	-0.269984	0.719862
695	PF3D7_0623300	EGF-like memb. prot. put.	PF3D7_0623300	NO		-1.02872	RINGS	-0.365199	-1.02872	0.377788	0.22512	-0.246521	0.463589
696	PF3D7_0902800	serine repeat antigen 9	SERA9	NO		1.02829	TROPHOZOITES	0.736742	-0.735401	1.02829	0.708231	0.697962	0.00277559
697	PF3D7_0530800	CPW-WPC family prot.	PF3D7_0530800	NO		-1.02787	TROPHOZOITES	0.235098	-1.02787	-0.107447	-0.322856	-0.373061	0.722447
698	PF3D7_0627900	ribonuclease P prot. subunit p29 put.	POP4	NO		-1.02764	TROPHOZOITES	-0.492504	-1.02764	-0.390335	-0.462842	-0.579471	0.297322
699	PF3D7_0915700	cytochrome c oxidase subunit ApiCOX30 put.	PF3D7_0915700	NO		-1.02723	RINGS	-0.447763	-1.02723	0.153313	-0.168795	-0.410147	0.19873
700	PF3D7_1477000	Pl. xptd. prot. (hyp17) ukwn. func. pseudo	PF3D7_1477000	YES	HYP	1.02686	TROPHOZOITES	0.969633	1.02686	0.585594	0.872071	0.826958	0.254709
701	PF3D7_0418600	regulator of chromosome condensation put.	PF3D7_0418600	NO		-1.02683	TROPHOZOITES	-0.475116	-1.02683	0.0667424	-0.596159	-0.513057	0.276909
702	PF3D7_0714400	calmodulin put.	PF3D7_0714400	NO		1.02645	SCHIZONTS	-0.462095	-0.479328	1.02645	0.572388	0.192132	0.730848
703	PF3D7_1035900	probable prot. ukwn. func.	M566	NO		-1.02562	TROPHOZOITES	-0.861637	-1.02562	-0.506289	-0.383092	-0.519843	0.183189
704	PF3D7_1215000	thioredoxin peroxidase 2	Trx-Px2	NO		-1.02531	RINGS	-0.47457	-1.02531	0.205205	-0.290535	-0.384376	0.447721
705	PF3D7_1240200	erythrocyte memb. prot. 1 (PfEMP1) pseudo	VAR	YES	VAR	1.02504	RINGS	1.02504	0.927609	0.915951	0.437415	0.826503	0.0607995
706	PF3D7_0312000	cvd. prot. ukwn. func.	PF3D7_0312000	NO		-1.02372	RINGS	-0.21612	-1.02372	0.395585	0.153047	-0.27331	0.714565
707	PF3D7_1311000	prot. ISD11	ISD11	NO		-1.02305	TROPHOZOITES	-0.236192	-1.02305	-0.0577834	0.163283	-0.300981	0.664591
708	PF3D7_1019200	cvd. Pl. prot. ukwn. func.	PF3D7_1019200	NO		-1.02199	TROPHOZOITES	0.399533	-1.02199	-0.276083	-0.380248	-0.277241	0.610206
709	PF3D7_1322500	palmitoyltransferase DHHC5	DHHC5	NO		-1.02198	RINGS	-0.542361	-1.02198	0.560458	0.325411	-0.198522	0.624955
710	PF3D7_1100200	erythrocyte memb. prot. 1 PfEMP1	VAR	YES	VAR	1.02177	RINGS	0.283804	1.02177	0.412786	0.681459	0.590633	0.162416
711	PF3D7_1036000	merozoite surface prot. 11	MSP11	NO		-1.02152	TROPHOZOITES	-0.410604	-1.02152	0.824097	0.355112	0.134596	0.780161
712	PF3D7_1306500	MORN repeat prot. put.	PF3D7_1306500	NO		-1.02099	RINGS	-0.579676	-0.300876	-0.998306	-1.02099	-0.699169	0.0848994
713	PF3D7_1254700	rifin	RIF	YES	RIFIN	-1.02077	TROPHOZOITES	0.352122	-1.02077	-0.299522	0.428032	-0.183397	0.787132
714	PF3D7_1213700	DNA-directed RNA polymerases I II and III subunit RPABC3 put.	RPB8	NO		-1.01979	TROPHOZOITES	-0.432919	-1.01979	0.633904	0.44533	-0.202251	0.610802
715	PF3D7_0422800	serpentine receptor put.	SR12	NO		-1.01911	RINGS	0.134302	-1.01911	-0.184608	-0.259868	-0.207972	0.721567
716	PF3D7_0627500	prot. DJ-1	DJ1	NO		1.01884	SCHIZONTS	-0.244298	-0.485611	1.01884	0.550851	0.366417	0.268237
717	PF3D7_0308400	U4 spliceosomal RNA	PF3D7_0308400	NO		-1.01813	RINGS	-0.691061	-1.01813	0.438674	0.468	-0.222694	0.847757
718	mal_rna_19:rRNA	ribosomal RNA fragment RNA8	New ID: PF3D7_MIT04200	NO		1.01799	SCHIZONTS	-0.935243	-0.887368	1.01799	0.917929	-0.504815	0.15931
719	PF3D7_0727300	DNA (cytosine-5)-methyltransferase	DNMT	NO		1.01592	TROPHOZOITES	0.3711	1.01592	-0.17562	-0.217335	0.283111	0.394893
720	PF3D7_1214600	adrenodoxin-type ferredoxin put.	PF3D7_1214600	NO		-1.01581	TROPHOZOITES	-0.297981	-1.01581	0.425922	0.237816	-0.241519	0.57846
721	PF3D7_0935400_as	gametocyte development prot. 1 antisense RNA	GDV1_as	NO		1.01575	TROPHOZOITES	0.570519	0.424625	0.995627	1.01575	0.657468	0.0373049
722	PF13TR007	PF13TR007	PF13TR007	NO		-1.01546	TROPHOZOITES	0.27939	-1.01546	0.262462	0.428485	0.16455	0.715875
723	PF3D7_0927800	cytochrome c oxidase subunit 5B put.	COX5B	NO		-1.01535	TROPHOZOITES	-0.251942	-1.01535	0.285684	0.188192	-0.25134	0.525365
724	PF3D7_1003300	N-terminal acetyltransferase A complex catalytic subunit ARD1 put.	ARD1	NO		-1.01507	TROPHOZOITES	-0.377348	-1.01507	0.314057	0.251641	-0.227833	0.558242
725	PF3D7_1316000	prot. kinase put.	PF3D7_1316000	NO		-1.01477	RINGS	-0.852187	-0.365616	-1.01477	-0.442518	-0.668774	0.449627
726	PF3D7_0800700	surface-associated interspersed prot. 8.3 (SURFIN 8.3)	SURF8.3	YES	SURFIN	1.01434	RINGS	-0.55728	-0.624397	0.530071	1.01434	0.357447	0.573008
727	Pfa_npcR_6853	Pfa_npcR_6853	Pfa_npcR_6853	NO		1.01361	SCHIZONTS/EARLY RINGS	-0.741072	-0.550949	0.955326	1.01361	0.593884	0.0396338
728	PF3D7_0406200	sexual stage-specific prot. precursor	Pfs16	NO		-1.01305	SCHIZONTS	-0.547867	-1.01305	0.194891	0.459111	-0.258241	0.621433
729	PF3D7_1016800	Pl. xptd. prot. (PHISTc) ukwn. func.	PF3D7_1016800	NO	PHIST	-1.0125	TROPHOZOITES	-0.575165	-1.0125	0.546451	0.422993	-0.286904	0.507447
730	PF3D7_1205700	targeted glyoxalase II	tGLO2	NO		-1.01227	SCHIZONTS	0.25522	-0.084585	-1.01227	-0.721783	-0.393536	0.373184
731	PF3D7_1342700	DNA-directed RNA polymerases I II and III subunit RPABC4 put.	RPB12	NO		-1.01162	TROPHOZOITES	-0.353966	-1.01162	0.0685458	0.275082	-0.27578	0.571648
732	PF3D7_1346200	nuclear import prot. MOG1 put.	PF3D7_1346200	NO		-1.01047	TROPHOZOITES	-0.647917	-1.01047	-0.405451	0.432567	-0.520118	0.115033
733	PF3D7_0409500	NAD(P)-binding prot. put.	PF3D7_0409500	NO		-1.01001	RINGS	-0.253696	-1.01001	0.748792	0.287983	0.264736	0.0549113
734	PF3D7_1128700	GPI-anchor transamidase put.	GPI8	NO		-1.00988	RINGS	-0.343126	-1.00988	0.31496	0.189296	-0.243515	0.525582
735	PF3D7_0518700	mRNA-binding prot. PUF1	PUF1	NO		-1.00964	RINGS	-0.739029	-0.533131	-1.00964	-0.513445	-0.671683	0.128424
736	PF3D7_0611600	basal complex transmemb. prot. 1	BTP1	NO		-1.00926	RINGS	-1.00926	0.920445	-0.563538	-0.459611	-0.419509	0.169669
737	PF3D7_1110000	cvd. Pl. prot. ukwn. func.	PF3D7_1110000	NO		-1.00849	RINGS	-0.22222	-1.00849	0.397629	0.285314	-0.282441	0.643597
738	mal_rna_10:rRNA	ribosomal RNA fragment RNA3	New ID: PF3D7_MIT02000	NO		-1.00827	RINGS	-0.688161	-1.00827	0.443865	0.369491	-0.490458	0.23308
739	PF3D7_1022100	methyltransferase put.	PF3D7_1022100	NO		-1.00666	TROPHOZOITES	-0.309593	-1.00666	-0.158542	0.16493	-0.317294	0.596872
740	PF3D7_1371900	Pl. xptd. prot. ukwn. func.	PF3D7_1371900	YES	OTHER	-1.0065	TROPHOZOITES	0.349932	-1.0065	0.453472	0.517874	0.321181	0.365071
741	PF3D7_1312500	cvd. Pl. prot. ukwn. func.	PF3D7_1312500	NO		-1.00619	TROPHOZOITES	-0.888034	-1.00619	0.479768	-0.658199	-0.473849	0.544229
742	PF3D7_1200400	erythrocyte memb. prot. 1 PfEMP1	VAR	YES	VAR	1.00605	RINGS	0.661165	0.482379	0.778546	1.00605	0.710273	0.0101612
743	PF3D7_1136700	cvd. Pl. prot. ukwn. func.	PF3D7_1136700	NO		-1.00602	RINGS	-0.345805	-1.00602	-0.275845	-0.387349	-0.384717	0.4298
744	PF3D7_1429600	cvd. Pl. prot. ukwn. func.	GEXP03	NO		1.00561	TROPHOZOITES	-0.542787	1.00561	-0.465941	-0.639713	-0.311147	0.658999
745	PF3D7_0901500	rifin	RIF	YES	RIFIN	1.00446	RINGS	1.00446	0.774295	0.860757	0.278865	0.729594	0.430859
746	PF3D7_0726100	Pl. xptd. prot. ukwn. func.	PF3D7_0726100	NO		-1.00363	SCHIZONTS	-0.825799	-1.00363	-0.29661	-0.316744	-0.43994	0.155236
747	PF3D7_1239100	mitochondrial ribosomal prot. L23 precursor put.	PF3D7_1239100	NO		-1.00329	TROPHOZOITES	-0.307716	-1.00329	0.207708	0.145372	-0.302564	0.457117
748	PF3D7_1235600	serine hydroxymethyltransferase	SHMT	NO		-1.00322	RINGS	-0.350651	-1.00322	0.220433	0.187994	-0.244536	0.655548
749	PF3D7_0508200	longevity-assurance (LAG1) prot. put.	PF3D7_0508200	NO		-1.00316	RINGS	0.3282	-1.00316	0.433874	0.304777	0.0695316	0.720318
750	PF3D7_1462800	glyceraldehyde-3-phosphate dehydrogenase	GAPDH	NO		1.0027	SCHIZONTS	-0.19931	-0.482238	1.0027	0.827856	0.429928	0.422839
751	PF3D7_0521800	AFG1-like ATPase put.	PF3D7_0521800	NO		-1.00149	RINGS	-0.297823	-1.00149	-0.228098	-0.384406	-0.431567	0.163282
752	PF3D7_1479500	stevor	STEVOR	YES	STEVOR	1.00148	RINGS	0.573492	-0.621757	0.617546	1.00148	0.540974	0.605152
753	PF3D7_1234900	cvd. Pl. prot. ukwn. func.	PF3D7_1234900	NO		-1.00086	RINGS	-0.388793	-1.00086	0.635706	0.249072	-0.267284	0.675556
754	PF3D7_0415900	60S ribosomal prot. L15 put.	PF3D7_0415900	NO		1.00083	SCHIZONTS	-0.143602	0.317503	1.00083	0.73325	0.412491	0.424833
755	PF3D7_1474100	mitochondrial ribosomal prot. L20 precursor put.	PF3D7_1474100	NO		-1.00068	RINGS	-0.337896	-1.00068	0.641708	0.359847	-0.272492	0.612611
756	PF3D7_0217700	E2F-associated phosphoprot. put.	PF3D7_0217700	NO		-1.00055	TROPHOZOITES	-0.48311	-1.00055	-0.802482	-0.410105	-0.593798	0.352055
757	PF3D7_1412200	cvd. Pl. prot. ukwn. func.	PF3D7_1412200	NO		-1.00043	RINGS	-0.615012	-0.427546	-0.998655	-1.00043	-0.637293	0.152911
758	PF3D7_1447500	inner memb. complex prot. put.	IMC20	NO		-1.00015	TROPHOZOITES	-1.00015	-0.58025	-0.177292	0.257924	-0.351043	0.233384
