# Supplementary material for: Expression Patterns of Plasmodium falciparum Clonally Variant Genes at the Onset of a Blood Infection in Malaria-Naive Humans
Source: mBio. 2021 Aug 3;12(4):e01636-21. doi: 10.1128/mBio.01636-21 (PMC8406225; doi:10.1128/mBio.01636-21)
Supplement: DATA SET S3 [file mbio.01636-21-sd003.xls]

## Sheet: Description
Genetic differences between pNF54 and vNF54 lines as detected by Illumina next generation whole genome sequencing
Tab1:	Insertion and large subtelomeric deletions in the V18 line, and list of the genes affected, based on visual inspection. Below, genome browser snapshots showing the coverage of full genome sequencing reads in the pNF54, V18 and V63 lines for chromosomes where the insertion or deletions are found.
Tab2:	SNPs and small indels analysis: Includes the mutations in pNF54, V18 and V63 (relative to the 3D7 reference genome) occurring with a frequency difference >0.5 in at least one of the three possible pairwise comparisons between the strains. Mutations with a sequencing depth < 20 reads (in one or the two strains in which the frequency difference >0.5 occurs) were excluded. • Ref = reference sequence…

## Sheet: 1. CNV in V18
CNV	Chromosome	End	Genes
Deletion	2	Proximal	None
Duplication	2	Distal	PF3D7_0223400, PF3D7_0223500
Deletion	4	Both	PF3D7_0400100, PF3D7_0426000
Deletion	5	Distal	PF3D7_0532200, PF3D7_0532300, PF3D7_00532400, PF3D7_00532500, PF3D7_00532600, PF3D7_00533100
Deletion	6	Distal	PF3D7_0632600, PF3D7_0632700, PF3D7_632800
Deletion	11	Proximal	PF3D7_1100100 to PF3D7_1101400
Genome browser snapshots showihg the coverage of full genome sequencing reads for the pNF54, V18 and V63 lines for chromosomes in which large subtelomeric deletions (marked with red asterisks) and a large subtelomeric insertion (marked with a black asterisk) were observed. Blue represents aligned forward reads and green aligned reverse reads. Two regions in chromosome 2 showed a very high read de…

## Sheet: 2. SNPs and small indels.
Nº	Ref	Alt	Chromosome	Position	Reference frequency NF54	Reference frequency V18	Reference frequency V63	Read depth NF54	Read depth V18	Read depth V63	Gene	Annot	Location	Consequence	Distance (bp)	Adjacent to subtelomeric deletion in V18	ABS [log2(mAFC)] >1 ?
1	AT	A	Pf3D7_01_v3	91775	1	0.2	1	47	60	29	PF3D7_0101900	rifin	Upstream		356	NO	NO
											PF3D7_0102000	Plasmodium exported protein (PHISTa), unknown function, pseudogene	Downstream		1337		NO
2	AT	A	Pf3D7_01_v3	554579	1	0	1	22	48	29	PF3D7_0114400	erythrocyte membrane protein 1 (PfEMP1), exon 2, pseudogene	Coding sequence	frameshift variant		NO	NO
3	T	TTA	Pf3D7_01_v3	585420	1	0.1	1	63	49	48	PF3D7_0115050	H/ACA snoRNA	Downstream		553	NO	No data
											PF3D7_0115100	Plasmodium exported protein (PHISTa), unknown function	Upstream		1970		No data
4	A	AAT	Pf3D7_02_v3	79113	0.8	0.1	0.7	51	85	76	PF3D7_0201600	PHISTb domain-containing RESA-like protein 1	Upstream		305	NO	YES
											PF3D7_0201700	DnaJ protein, putative	Downstream		2177		NO
5	C	CAT	Pf3D7_02_v3	225470	1	0	0.9	114	82	103	PF3D7_0205500	DNA-directed RNA polymerase II 16 kDa subunit, putative	Downstream		91	NO	NO
											PF3D7_0205600	conserved Plasmodium protein, unknown function	Upstream		2554		NO
6	T	TTTTTG	Pf3D7_03_v3	280369	1	0	1	29	56	25	PF3D7_0305700	ubiquitin-conjugating enzyme E2, putative	Upstream		541	NO	NO
7	C	A	Pf3D7_04_v3	33685	0.9	0	1	117	21	68	PF3D7_0400100	erythrocyte membrane protein 1, PfEMP1	Coding sequence	synonymous variant		YES	NO
8	C	A	Pf3D7_04_v3	33690	0.9	0	1	121	25	68	PF3D7_0400100	erythrocyte membrane protein 1, PfEMP1	Coding sequence	missense variant		YES	NO
9	A	T	Pf3D7_04_v3	33691	0.9	0	1	122	26	68	PF3D7_0400100	erythrocyte membrane protein 1, PfEMP1	Coding sequence	synonymous variant		YES	NO
10	A	G	Pf3D7_04_v3	33703	0.9	0	0.9	130	40	68	PF3D7_0400100	erythrocyte membrane protein 1, PfEMP1	Coding sequence	synonymous variant		YES	NO
11	A	G	Pf3D7_04_v3	33714	0.9	0	0.9	133	47	70	PF3D7_0400100	erythrocyte membrane protein 1, PfEMP1	Coding sequence	missense variant		YES	NO
12	G	A	Pf3D7_04_v3	33719	0.9	0	0.9	135	52	70	PF3D7_0400100	erythrocyte membrane protein 1, PfEMP1	Coding sequence	missense variant		YES	NO
13	C	A	Pf3D7_04_v3	33720	0.9	0	0.9	135	52	68	PF3D7_0400100	erythrocyte membrane protein 1, PfEMP1	Coding sequence	missense variant		YES	NO
14	T	G	Pf3D7_04_v3	33736	0.8	0	0.9	149	65	84	PF3D7_0400100	erythrocyte membrane protein 1, PfEMP1	Coding sequence	missense variant		YES	NO
15	A	AAT	Pf3D7_04_v3	290272	0.9	0	0.6	68	58	59	PF3D7_0405400	pre-mRNA-processing-splicing factor 8, putative	Upstream		978	NO	NO
16	C	CTATTA	Pf3D7_04_v3	1110268	1	0	1	78	69	50	PF3D7_0424500	serine/threonine protein kinase, FIKK family	Coding sequence	intron variant		NO	NO
17	A	T	Pf3D7_05_v3	278466	0.2	0.8	0.2	21	20	18	PF3D7_0506500	conserved Plasmodium protein, unknown function	Downstream		121	NO	NO
											PF3D7_0506700	GTPase-activating protein, putative	Upstream		2420		NO
18	A	AATAT	Pf3D7_06_v3	932097	1	0	1	40	47	44	PF3D7_0622900	AP2 domain transcription factor AP2Tel	Upstream		1023	NO	NO
19	T	C	Pf3D7_06_v3	1366479	1	0	1	126	80	138	PF3D7_0632500	erythrocyte membrane protein 1, PfEMP1	Upstream		49	YES	NO
20	T	G	Pf3D7_06_v3	1366492	1	0	1	130	62	131	PF3D7_0632500	erythrocyte membrane protein 1, PfEMP1	Upstream		62	YES	NO
21	T	A	Pf3D7_06_v3	1366495	1	0	1	122	51	125	PF3D7_0632500	erythrocyte membrane protein 1, PfEMP1	Upstream		65	YES	NO
22	TG	T	Pf3D7_06_v3	1366496	1	0	1	128	49	126	PF3D7_0632500	erythrocyte membrane protein 1, PfEMP1	Upstream		67	YES	NO
23	AGG	A	Pf3D7_06_v3	1366500	1	0	1	129	47	127	PF3D7_0632500	erythrocyte membrane protein 1, PfEMP1	Upstream		71	YES	NO
24	G	GTATA	Pf3D7_06_v3	1366508	1	0	1	128	45	121	PF3D7_0632500	erythrocyte membrane protein 1, PfEMP1	Upstream		78	YES	NO
25	G	T	Pf3D7_07_v3	2285	1	0	0.9	172	188	172			None			NO
26	CAT	C	Pf3D7_08_v3	143133	1	0.1	1	25	49	44	PF3D7_0801900	lysine-specific histone demethylase, putative	Downstream		297	NO	NO
											PF3D7_0802000	glutamate dehydrogenase, putative	Upstream		2954		NO
27	TA	T	Pf3D7_08_v3	398797	1	0	1	44	59	69	PF3D7_0807700	serine protease DegP	Upstream		11	NO	NO
											PF3D7_0807800	26S proteasome regulatory subunit RPN10, putative	Downstream		793		NO
28	CATATATATATATATATAT	C	Pf3D7_08_v3	733392	1	0	0.9	49	93	29	PF3D7_0815700	ubiquitin	Coding sequence	intron variant		NO	NO
29	G	GTATTA	Pf3D7_08_v3	749758	0.3	1	0.8	30	49	45	PF3D7_0816000	ribosome assembly protein RRB1, putative	Upstream		2270	NO	NO
											PF3D7_0816100	phosphopantothenoylcysteine decarboxylase, putative	Downstream		135		NO
30	C	CAT	Pf3D7_08_v3	1323420	1	0.1	1	30	37	26	PF3D7_0831000	Plasmodium exported protein (PHISTb), unknown function	Downstream		595	NO	NO
											PF3D7_0831100	surface-associated interspersed protein 8.1 (SURFIN 8.1)	Upstream		1723		NO
31	G	GTA	Pf3D7_08_v3	1344244	1	0	1	23	27	43	PF3D7_0831400	Plasmodium exported protein, unknown function	Downstream		160	NO	NO
32	GTATTA	G	Pf3D7_08_v3	1354810	0.7	0	0.8	39	61	50	PF3D7_0831500	Plasmodium exported protein (PHIST), unknown function	Downstream		142	NO	No data
33	C	T	Pf3D7_09_v3	1062679	0.8	0.3	0.6	20	27	12	PF3D7_0926200	conserved Plasmodium protein, unknown function	Upstream		374	NO	NO
34	TCC	T	Pf3D7_09_v3	1062686	0.8	0.3	0.7	21	28	15	PF3D7_0926200	conserved Plasmodium protein, unknown function	Upstream		365	NO	NO
35	C	CTTTTTTTTT	Pf3D7_09_v3	1062688	0.8	0.3	0.7	21	28	15	PF3D7_0926200	conserved Plasmodium protein, unknown function	Upstream		364	NO	NO
36	A	AAT	Pf3D7_09_v3	1296677	0.8	0.1	0.6	32	33	43	PF3D7_0932500	palmitoyltransferase DHHC6, putative	Upstream		33	NO	NO
											PF3D7_0932600	apicoplast ribosomal protein S6, putative	Downstream		607		NO
37	CATATATATATATATATAT	C	Pf3D7_09_v3	1402212	1	0	1	67	98	73	PF3D7_0935500	Plasmodium exported protein, unknown function	Downstream		161	NO	NO
											PF3D7_0935600	gametocytogenesis-implicated protein	Upstream		2962		NO
38	G	GTA	Pf3D7_10_v3	500840	0.4	0.9	0.8	23	29	20	PF3D7_1013000	zinc finger protein, putative	Coding sequence	intron variant		NO	NO
39	A	AAT	Pf3D7_10_v3	508149	1	0	0.9	55	54	46	PF3D7_1013100	U3 small nucleolar RNA-associated protein 13, putative	Upstream		1757	NO	NO
40	ATTCATATTTATTTT	A	Pf3D7_10_v3	1068487	1	0	1	110	129	130	PF3D7_1025500	conserved Plasmodium protein, unknown function	Coding sequence	intron variant		NO	NO
41	GA	G	Pf3D7_11_v3	210939	1	0	0.9	26	44	35	PF3D7_1104800	metabolite/drug transporter, putative	Downstream		1208	NO	NO
42	GTA	G	Pf3D7_11_v3	288912	0.9	0	1	21	33	25	PF3D7_1106800	protein kinase, putative	Coding sequence	intron variant		NO	NO
43	A	AATAT	Pf3D7_11_v3	398763	0.7	0	0.8	17	45	41	PF3D7_1110000	conserved Plasmodium protein, unknown function	Coding sequence	intron variant		NO	NO
44	AT	A	Pf3D7_11_v3	1517127	1	0	0.7	22	35	7	PF3D7_1138500	protein phosphatase PPM2	Upstream		1336	NO	NO
45	TTTTTA	T	Pf3D7_12_v3	1202126	1	0	1	59	48	57	PF3D7_1229200	unspecified product	Upstream		1451	NO	YES
46	A	AATATAT	Pf3D7_12_v3	1776991	0.8	0	0.7	20	34	34	PF3D7_1241600	mitochondrial carrier protein, putative	Downstream		409	NO	NO
											PF3D7_1241700	replication factor C subunit 4, putative	Upstream		1162		NO
47	G	A	Pf3D7_13_v3	268591	0.2	0.7	0.5	29	47	48	PF3D7_1305300	translational activator GCN1, putative	Upstream		1409	NO	NO
											PF3D7_1305400	AAR2 protein, putative	Downstream		194		NO
48	A	AATAAT	Pf3D7_13_v3	465164	0.5	0	0.3	62	68	75	PF3D7_1310600	ras-related protein Rab-5B	Coding sequence	intron variant		NO	NO
49	CAT	C	Pf3D7_13_v3	663645	0.9	0.1	0.9	21	24	17	PF3D7_1315900	exportin-T, putative	Upstream		94	NO	NO
50	C	CAT	Pf3D7_13_v3	1227154	1	0.1	1	18	22	32	PF3D7_1329000	DNA-directed RNA polymerase III subunit RPC1, putative	Upstream		1619	NO	NO
											PF3D7_1329100	myosin F, putative	Downstream		217		NO
51	TTA	T	Pf3D7_13_v3	1768029	1	0	1	125	162	118	PF3D7_1344100	TLD domain-containing protein, putative	Downstream		1423	NO	NO
											PF3D7_1344200	heat shock protein 110, putative	Upstream		1098		NO
52	AATAT	A	Pf3D7_13_v3	1836040	0.9	0.3	0.6	23	20	17	PF3D7_1345900	kinetochore protein SPC25, putative	Coding sequence	intron variant		NO	NO
53	G	GTA	Pf3D7_13_v3	2286621	0.8	0	0.7	52	64	49	PF3D7_1357700	U3 small nucleolar RNA-associated protein 21, putative	Coding sequence	intron variant		NO	NO
54	AATATAT	A	Pf3D7_14_v3	60378	1	0	1	73	95	89	PF3D7_1401500	esterase, putative	Upstream		2086	NO	NO
											PF3D7_1401600	Plasmodium exported protein (PHISTb), unknown function	Downstream		980		NO
55	A	ATATAT	Pf3D7_14_v3	166944	0.8	1	0.5	50	45	29	PF3D7_1404800	conserved Plasmodium protein, unknown function	Upstream		90	NO	NO
56	A	ATATG	Pf3D7_14_v3	681822	0.9	0	0.8	83	85	78	PF3D7_1416700	conserved protein, unknown function	Coding sequence	intron variant		NO	NO
57	ATGTATAATATAATATGTATAATATAATG	A	Pf3D7_14_v3	1062232	1	0	1	85	73	90	PF3D7_1427200	selenoprotein	Coding sequence	intron variant		NO	NO
58	A	AAT	Pf3D7_14_v3	1516194	1	0.1	1	72	56	55	PF3D7_1437400	pantothenate kinase 2, putative	Upstream		875	NO	NO
59	A	AAT	Pf3D7_14_v3	1996417	0.9	0	0.9	24	34	11	PF3D7_1448500	conserved Plasmodium protein, unknown function	Upstream		843	NO	NO
											PF3D7_1448600	SNARE protein, putative	Downstream		1124		NO
60	G	A	Pf3D7_14_v3	2008624	0.3	0.6	0.8	32	26	20	PF3D7_1449100	CLASP domain-containing protein, putative	Coding sequence	intron variant		NO	NO
61	AAT	A	Pf3D7_14_v3	2248814	1	0	0.9	64	99	84	PF3D7_1455000	protein phosphatase PPM3, putative	Coding sequence	intron variant		NO	NO
62	C	CAT	Pf3D7_14_v3	2655781	1	0	1	9	21	20	PF3D7_1465600	conserved Plasmodium protein, unknown function	Coding sequence	intron variant		NO	NO
63	A	AATTAT	Pf3D7_14_v3	2729945	0.9	0.1	0.9	45	76	58	PF3D7_1466700	60S ribosome subunit biogenesis protein NIP7, putative	Coding sequence	intron variant		NO	NO
