# Supplementary material for: Expression Patterns of Plasmodium falciparum Clonally Variant Genes at the Onset of a Blood Infection in Malaria-Naive Humans
Source: mBio. 2021 Aug 3;12(4):e01636-21. doi: 10.1128/mBio.01636-21 (PMC8406225; doi:10.1128/mBio.01636-21)
Supplement: DATA SET S4 [file mbio.01636-21-sd004.xls]

## Sheet: 1.Info
ChIP seq analysis
Tabs 2 & 3:	Differential peak calling analysis: differential H3K9me3 peaks between pNF54 and V63 (a vNF54 line). In tab 2 there are the differential peaks higher in pNF54 than in V63, and in tab 3 those higher in V63 than in pNF54. The cutoff value for including a differencial peak in this list was a MACS2 differencial peak calling score (log10 likeleyhood ratio) >5. Only peaks overlapping with the coding se…
Tab 4:	H3K9me3 coverage analysis: for each gene in the genome, an H3K9me3 coverage score was calculated for pNF54 and V63 as the log2 IP/input in RPKM (reads per kilobase per million mapped reads) in the region from -1,000 bp (or until the previous gene if closer) to +500 bp relative to the ATG. For the log2 of the coverage fold change [Log2(Coverage FC)], the coverage score of pNF54 was subtracted from…

## Sheet: 2.Peaks Higher in NF54
Chrom	Position	Score	Nearest Gene	Gene Annotation	Distance	Multiple Peaks	log2 mAFC (V63 vs pNF54) > 1
Pf3D7_12_v3	764043 - 768325	251.564	PF3D7_1219200	rifin pseudo	CDS	NO	NO
Pf3D7_12_v3	764043 - 768325	251.564	PF3D7_1219300	erythrocyte memb. prot. 1 PfEMP1	CDS	NO	NO
Pf3D7_03_v3	116496 - 126770	239.727	PF3D7_0302100	serine/threonine prot. kinase	CDS	NO	NO
Pf3D7_03_v3	116496 - 126770	239.727	PF3D7_0302200	cytoadherence linked asexual prot. 3.2	CDS	NO	YES
Pf3D7_03_v3	116496 - 126770	239.727	PF3D7_0302300	erythrocyte memb. prot. 1 (PfEMP1) pseudo	CDS	NO	NO
Pf3D7_08_v3	49282 - 51004	146.581	PF3D7_0800300	erythrocyte memb. prot. 1 PfEMP1	CDS	NO	NO
Pf3D7_09_v3	26137 - 28289	124.359	PF3D7_0900100	erythrocyte memb. prot. 1 PfEMP1	CDS	NO	NO
Pf3D7_02_v3	29620 - 31254	122.921	PF3D7_0200100	erythrocyte memb. prot. 1 PfEMP1	CDS	NO	YES
Pf3D7_12_v3	768602 - 770073	122.773	PF3D7_1219300	erythrocyte memb. prot. 1 PfEMP1	CDS	YES	NO
Pf3D7_03_v3	138484 - 139685	109.35	PF3D7_0302500	cytoadherence linked asexual prot. 3.1	CDS	NO	NO
Pf3D7_07_v3	1417123 - 1419231	108.182	PF3D7_0733000	erythrocyte memb. prot. 1 PfEMP1	CDS	NO	YES
Pf3D7_01_v3	572074 - 582667	99.9963	PF3D7_0114900	Pl. xptd. prot. ukwn. func. pseudo	CDS	NO	NO
Pf3D7_01_v3	572074 - 582667	99.9963	PF3D7_0115000	surface-associated interspersed prot. 1.3 (SURFIN 1.3)	CDS	NO	YES
Pf3D7_08_v3	1435624 - 1437374	98.9443	PF3D7_0833500	erythrocyte memb. prot. 1 PfEMP1	CDS	NO	YES
Pf3D7_11_v3	1860526 - 1865817	95.7356	PF3D7_1147000	sporozoite and liver stage asparagine-rich prot.	CDS	NO	NO
Pf3D7_08_v3	27177 - 28871	86.9816	PF3D7_0800100	erythrocyte memb. prot. 1 PfEMP1	CDS	NO	YES
Pf3D7_13_v3	2884636 - 2886385	86.5133	PF3D7_1373500	erythrocyte memb. prot. 1 PfEMP1	CDS	NO	NO
Pf3D7_08_v3	29163 - 30996	85.144	PF3D7_0800200	erythrocyte memb. prot. 1 PfEMP1	CDS	NO	NO
Pf3D7_10_v3	34626 - 36618	81.0875	PF3D7_1000100	erythrocyte memb. prot. 1 PfEMP1	CDS	NO	NO
Pf3D7_09_v3	1451219 - 1455748	78.8419	PF3D7_0936700	lysophospholipase put.	CDS	NO	YES
Pf3D7_09_v3	1458815 - 1467403	78.7279	PF3D7_0936800	Pl. xptd. prot. (PHISTc) ukwn. func.	CDS	NO	YES
Pf3D7_09_v3	1458815 - 1467403	78.7279	PF3D7_0936900	Pl. xptd. prot. (PHISTb) ukwn. func. pseudo	CDS	NO	YES
Pf3D7_09_v3	1458815 - 1467403	78.7279	PF3D7_0937000	Pl. xptd. prot. (PHISTb) ukwn. func.	CDS	NO	YES
Pf3D7_06_v3	1353857 - 1355517	76.7955	PF3D7_0632500	erythrocyte memb. prot. 1 PfEMP1	CDS	NO	YES
Pf3D7_08_v3	65601 - 72001	73.9779	PF3D7_0800700	surface-associated interspersed prot. 8.3 (SURFIN 8.3)	CDS	NO	YES
Pf3D7_08_v3	52563 - 53836	72.7984	PF3D7_0800400	rifin	CDS	NO	NO DATA
Pf3D7_01_v3	554033 - 561242	65.9589	PF3D7_0114400	erythrocyte memb. prot. 1 (PfEMP1) exon 2 pseudo	CDS	NO	YES
Pf3D7_01_v3	554033 - 561242	65.9589	PF3D7_0114500	Pl. xptd. prot. (hyp10) ukwn. func.	CDS	NO	YES
Pf3D7_01_v3	554033 - 561242	65.9589	PF3D7_0114600	stevor pseudo	CDS	NO	NO
Pf3D7_12_v3	2241149 - 2242734	64.0291	PF3D7_1255200	erythrocyte memb. prot. 1 PfEMP1	CDS	NO	NO
Pf3D7_04_v3	546027 - 547470	63.8818	PF3D7_0412400	erythrocyte memb. prot. 1 PfEMP1	CDS	NO	NO
Pf3D7_06_v3	11817 - 13025	63.3233	PF3D7_0600200	erythrocyte memb. prot. 1 PfEMP1	CDS	NO	NO
Pf3D7_13_v3	72880 - 79549	61.313	PF3D7_1301200	GBPH2 prot.	CDS	NO	YES
Pf3D7_13_v3	72880 - 79549	61.313	PF3D7_1301300	Pl. xptd. prot. (PHISTa-like) ukwn. func. pseudo	CDS	NO	NO
Pf3D7_13_v3	2848719 - 2854433	61.163	PF3D7_1372400	acyl-CoA synthetase	CDS	NO	NO
Pf3D7_04_v3	969332 - 970687	61.1097	PF3D7_0421300	erythrocyte memb. prot. 1 PfEMP1	CDS	NO	YES
Pf3D7_11_v3	1651641 - 1654689	58.5549	PF3D7_1141100	cvd. Pl. prot. ukwn. func.	CDS	NO	NO
Pf3D7_13_v3	2843732 - 2844908	56.9492	PF3D7_1372300	Plasmodium exported protein (PHIST), unknown function	-859	NO	NO DATA
Pf3D7_04_v3	971007 - 972883	56.2652	PF3D7_0421300	erythrocyte memb. prot. 1 PfEMP1	CDS	YES	YES
Pf3D7_13_v3	2840049 - 2843423	55.3856	PF3D7_1372200	histidine-rich prot. III	CDS	NO	YES
Pf3D7_11_v3	105244 - 107818	54.3634	PF3D7_1102200	DnaJ protein, putative	CDS	NO	NO DATA
Pf3D7_11_v3	1843799 - 1846909	53.9714	PF3D7_1146800	cvd. Pl. prot. ukwn. func.	CDS	NO	NO
Pf3D7_03_v3	139937 - 140326	53.9602	PF3D7_0302500	cytoadherence linked asexual prot. 3.1	CDS	YES	NO
Pf3D7_04_v3	59813 - 61635	53.7099	PF3D7_0400500	rifin	CDS	NO	NO
Pf3D7_04_v3	59813 - 61635	53.7099	PF3D7_0400600	erythrocyte membrane protein 1 (PfEMP1), exon 1, pseudogene	CDS	NO	NO DATA
Pf3D7_07_v3	1414673 - 1416685	53.3726	PF3D7_0732900	rifin	CDS	NO	YES
Pf3D7_06_v3	13476 - 15949	52.4597	PF3D7_0600300	rifin	CDS	NO	NO
Pf3D7_02_v3	27457 - 29172	50.4713	PF3D7_0200100	erythrocyte memb. prot. 1 PfEMP1	CDS	YES	YES
Pf3D7_11_v3	108101 - 109204	49.9102	PF3D7_1102300	Pl. xptd. prot. ukwn. func.	823	NO	NO
Pf3D7_07_v3	1419706 - 1421377	49.757	PF3D7_0733000	erythrocyte memb. prot. 1 PfEMP1	CDS	YES	YES
Pf3D7_12_v3	1725932 - 1727544	49.5308	PF3D7_1240600	erythrocyte memb. prot. 1 PfEMP1	CDS	NO	NO
Pf3D7_12_v3	2180382 - 2182923	48.7648	PF3D7_1253400	acyl-CoA synthetase	CDS	NO	NO DATA
Pf3D7_08_v3	1433187 - 1434972	47.8733	PF3D7_0833400	rifin	CDS	NO	YES
Pf3D7_09_v3	24050 - 25664	47.2002	PF3D7_0900100	erythrocyte memb. prot. 1 PfEMP1	CDS	YES	NO
Pf3D7_13_v3	2845604 - 2847727	46.1589	PF3D7_1372300	Plasmodium exported protein (PHIST), unknown function	CDS	YES	NO DATA
Pf3D7_08_v3	1437905 - 1439512	44.8919	PF3D7_0833500	erythrocyte memb. prot. 1 PfEMP1	CDS	YES	YES
Pf3D7_01_v3	98770 - 101760	44.5811	PF3D7_0102200	ring-infected erythrocyte surface antigen	CDS	NO	YES
Pf3D7_10_v3	1435214 - 1436773	41.3929	PF3D7_1036400	liver stage antigen 1	CDS	NO	NO
Pf3D7_04_v3	86191 - 90155	40.3715	PF3D7_0401400	rifin	CDS	NO	YES
Pf3D7_04_v3	86191 - 90155	40.3715	PF3D7_0401500	stevor pseudo	CDS	NO	YES
Pf3D7_04_v3	62015 - 64355	40.2549	PF3D7_0400700	rifin	CDS	NO	YES
Pf3D7_10_v3	33109 - 34233	39.4696	PF3D7_1000100	erythrocyte memb. prot. 1 PfEMP1	CDS	YES	NO
Pf3D7_09_v3	28723 - 30668	38.9979	PF3D7_0900200	rifin	CDS	NO	NO
Pf3D7_08_v3	31485 - 33888	38.9823	PF3D7_0800200	erythrocyte memb. prot. 1 PfEMP1	CDS	YES	NO
Pf3D7_09_v3	1495489 - 1496977	38.3293	PF3D7_0937800	erythrocyte memb. prot. 1 PfEMP1	CDS	NO	YES
Pf3D7_08_v3	47356 - 48713	37.6074	PF3D7_0800300	erythrocyte memb. prot. 1 PfEMP1	CDS	YES	NO
Pf3D7_06_v3	1310865 - 1313405	37.405	PF3D7_0631200	erythrocyte membrane protein 1 (PfEMP1), pseudogene	303	NO	NO DATA
Pf3D7_12_v3	2183187 - 2187163	36.7997	PF3D7_1253500	Plasmodium exported protein, unknown function	CDS	NO	NO DATA
Pf3D7_11_v3	1847171 - 1847568	36.7985	PF3D7_1146800	cvd. Pl. prot. ukwn. func.	CDS	YES	NO
Pf3D7_02_v3	32005 - 34087	36.6531	PF3D7_0200200	rifin	CDS	NO	NO
Pf3D7_07_v3	512420 - 513583	36.0446	PF3D7_0711700	erythrocyte memb. prot. 1 PfEMP1	CDS	NO	NO
Pf3D7_11_v3	1842418 - 1842840	35.729	PF3D7_1146700	kinesin-like prot. put.	CDS	NO	NO
Pf3D7_09_v3	1378015 - 1382278	35.2998	PF3D7_0935400	gametocyte development prot. 1	CDS	NO	NO
Pf3D7_09_v3	1378015 - 1382278	35.2998	PF3D7_0935400_as	gametocyte development prot. 1 antisense RNA	CDS	NO	YES
Pf3D7_09_v3	1378015 - 1382278	35.2998	PF3D7_0935400_intergenic_lnc2	GDV1lnc2 gametocyte developement protein 1 intergenic lnc RNA 2	CDS	NO	NO DATA
Pf3D7_10_v3	37100 - 39144	34.7359	PF3D7_1000200	rifin	CDS	NO	YES
Pf3D7_12_v3	1724195 - 1725483	33.738	PF3D7_1240600	erythrocyte memb. prot. 1 PfEMP1	CDS	YES	NO
Pf3D7_14_v3	3254320 - 3262544	33.6941	PF3D7_1479000	acyl-CoA synthetase	CDS	NO	NO
Pf3D7_14_v3	3254320 - 3262544	33.6941	PF3D7_1479100	Plasmodium exported protein, unknown function	CDS	NO	NO DATA
Pf3D7_14_v3	3254320 - 3262544	33.6941	PF3D7_1479200	Pl. xptd. prot. (PHISTa) ukwn. func.	CDS	NO	YES
Pf3D7_13_v3	2882081 - 2883791	31.2666	PF3D7_1373400	rifin	CDS	NO	NO
Pf3D7_09_v3	1456163 - 1457184	29.9375	PF3D7_0936700	lysophospholipase put.	444	YES	YES
Pf3D7_10_v3	1572374 - 1573130	29.3676	PF3D7_1039000	serine/threonine prot. kinase FIKK family	560	NO	NO
Pf3D7_11_v3	89738 - 94618	29.1954	PF3D7_1101900	erythrocyte membrane protein 1 (PfEMP1), pseudogene	CDS	NO	NO DATA
Pf3D7_12_v3	2238671 - 2240415	28.6391	PF3D7_1255100	rifin	CDS	NO	NO
Pf3D7_10_v3	1584779 - 1588199	28.2799	PF3D7_1039400	erythrocyte membrane protein 1 (PfEMP1), pseudogene	CDS	NO	NO DATA
Pf3D7_10_v3	1573886 - 1575709	28.134	PF3D7_1039100	DnaJ protein, putative, pseudogene	CDS	NO	NO DATA
Pf3D7_13_v3	2886907 - 2888361	27.2861	PF3D7_1373500	erythrocyte memb. prot. 1 PfEMP1	CDS	YES	NO
Pf3D7_06_v3	1351159 - 1352937	27.1801	PF3D7_0632400	rifin	CDS	NO	YES
Pf3D7_13_v3	27341 - 28818	27.1161	PF3D7_1300100	erythrocyte memb. prot. 1 PfEMP1	CDS	NO	NO
Pf3D7_06_v3	1355935 - 1357658	26.3469	PF3D7_0632500	erythrocyte memb. prot. 1 PfEMP1	CDS	YES	YES
Pf3D7_14_v3	34483 - 41751	26.2267	PF3D7_1401000	GBPH prot.	CDS	NO	YES
Pf3D7_14_v3	34483 - 41751	26.2267	PF3D7_1401050	erythrocyte membrane protein 1 (PfEMP1), exon 2, pseudogene	CDS	NO	NO DATA
Pf3D7_14_v3	34483 - 41751	26.2267	PF3D7_1401100	DnaJ prot. put.	CDS	NO	NO
Pf3D7_07_v3	527924 - 529028	26.1823	PF3D7_0712000	erythrocyte memb. prot. 1 PfEMP1	CDS	NO	NO
Pf3D7_12_v3	23823 - 24584	26.1727	PF3D7_1200100	erythrocyte memb. prot. 1 PfEMP1	CDS	NO	NO
Pf3D7_12_v3	25297 - 27846	25.7024	PF3D7_1200200	rifin	CDS	NO	YES
Pf3D7_10_v3	1642351 - 1643760	25.4556	PF3D7_1041300	erythrocyte memb. prot. 1 PfEMP1	CDS	NO	YES
Pf3D7_07_v3	513947 - 515361	24.972	PF3D7_0711700	erythrocyte memb. prot. 1 PfEMP1	CDS	YES	NO
Pf3D7_10_v3	1433333 - 1434945	23.9845	PF3D7_1036300	duffy binding-like merozoite surface prot. 2	CDS	NO	NO
Pf3D7_04_v3	562353 - 563266	23.8072	PF3D7_0412700	erythrocyte memb. prot. 1 PfEMP1	CDS	NO	NO
Pf3D7_13_v3	112910 - 113228	23.772	PF3D7_1302000	EMP1-trafficking prot.	CDS	NO	NO
Pf3D7_08_v3	72485 - 73072	23.6198	PF3D7_0800700	surface-associated interspersed prot. 8.3 (SURFIN 8.3)	-701	YES	YES
Pf3D7_01_v3	95041 - 96194	23.6192	PF3D7_0102100	stevor pseudo	CDS	NO	NO
Pf3D7_11_v3	109807 - 110288	22.4531	PF3D7_1102300	Pl. xptd. prot. ukwn. func.	CDS	YES	NO
Pf3D7_04_v3	986398 - 990083	22.0042	PF3D7_0421600	erythrocyte memb. prot. 1 (PfEMP1)-like pseudo	CDS	NO	NO
Pf3D7_04_v3	986398 - 990083	22.0042	PF3D7_0421700	cvd. Pl. prot. ukwn. func.	CDS	NO	NO
Pf3D7_09_v3	1492738 - 1494637	21.7591	PF3D7_0937700	rifin	CDS	NO	YES
Pf3D7_08_v3	54745 - 57037	21.4492	PF3D7_0800500	rifin	CDS	NO	NO
Pf3D7_12_v3	2176544 - 2177249	21.2932	PF3D7_1253300	Plasmodium exported protein (PHISTa), unknown function, pseudogene	458	NO	NO DATA
Pf3D7_02_v3	855254 - 858389	21.0976	PF3D7_0221200	Pl. xptd. prot. (hyp15) ukwn. func.	CDS	NO	YES
Pf3D7_02_v3	855254 - 858389	21.0976	PF3D7_0221300	Plasmodium exported protein, unknown function, pseudogene	CDS	NO	NO DATA
Pf3D7_04_v3	109625 - 116157	21.0296	PF3D7_0401900	acyl-CoA synthetase	CDS	NO	NO
Pf3D7_04_v3	109625 - 116157	21.0296	PF3D7_0402000	Pl. xptd. prot. (PHISTa) ukwn. func.	CDS	NO	NO
Pf3D7_02_v3	79231 - 80207	20.7375	PF3D7_0201600	PHISTb domain-containing RESA-like prot. 1	-424	NO	NO
Pf3D7_06_v3	51895 - 53686	20.6127	PF3D7_0601400	erythrocyte membrane protein 1 (PfEMP1), pseudogene	CDS	NO	NO DATA
Pf3D7_02_v3	851349 - 851980	20.4694	PF3D7_0221100	Pl. xptd. prot. ukwn. func. pseudo	CDS	NO	NO
Pf3D7_07_v3	529596 - 530983	20.3599	PF3D7_0712000	erythrocyte memb. prot. 1 PfEMP1	CDS	YES	NO
Pf3D7_08_v3	75716 - 76350	20.3171	PF3D7_0800750	Plasmodium exported protein, unknown function, pseudogene	-170	NO	NO DATA
Pf3D7_07_v3	543521 - 544546	20.1751	PF3D7_0712300	erythrocyte memb. prot. 1 PfEMP1	CDS	NO	NO
Pf3D7_08_v3	1392140 - 1393749	19.6605	PF3D7_0832200	Pl. xptd. prot. (PHISTa-like) ukwn. func.	CDS	NO	NO
Pf3D7_10_v3	1640953 - 1641321	19.2413	PF3D7_1041200	rifin	436	NO	NO
Pf3D7_01_v3	97950 - 98250	18.6759	PF3D7_0102200	ring-infected erythrocyte surface antigen	-569	YES	YES
Pf3D7_08_v3	1420512 - 1421471	18.5498	PF3D7_0833100	rifin	CDS	NO	NO
Pf3D7_12_v3	2193458 - 2197610	18.0151	PF3D7_1253800	Pl. xptd. prot. (PHISTa) ukwn. func.	CDS	NO	YES
Pf3D7_08_v3	62365 - 63198	17.6853	PF3D7_0800600	Plasmodium exported protein (PHISTa), unknown function	-231	NO	NO DATA
Pf3D7_02_v3	874129 - 874488	17.3308	PF3D7_0221900	erythrocyte memb. prot. 1 (PfEMP1) pseudo	CDS	NO	NO
Pf3D7_04_v3	592790 - 593743	17.0272	PF3D7_0413100	erythrocyte memb. prot. 1 PfEMP1	CDS	NO	YES
Pf3D7_05_v3	39376 - 41815	16.9759	PF3D7_0500600	stevor pseudo	CDS	NO	NO
Pf3D7_05_v3	39376 - 41815	16.9759	PF3D7_0500700	rifin pseudo	CDS	NO	NO
Pf3D7_08_v3	1391302 - 1391687	16.8918	PF3D7_0832200	Pl. xptd. prot. (PHISTa-like) ukwn. func.	-481	YES	NO
Pf3D7_12_v3	1710635 - 1712461	16.6095	PF3D7_1240400	erythrocyte memb. prot. 1 PfEMP1	CDS	NO	YES
Pf3D7_04_v3	45528 - 47024	16.4686	PF3D7_0400400	erythrocyte memb. prot. 1 PfEMP1	CDS	NO	NO
Pf3D7_13_v3	53957 - 54912	16.0325	PF3D7_1300600	rifin	CDS	NO	NO
Pf3D7_12_v3	1708600 - 1709558	15.8512	PF3D7_1240400	erythrocyte memb. prot. 1 PfEMP1	CDS	YES	YES
Pf3D7_04_v3	547870 - 549155	15.7574	PF3D7_0412400	erythrocyte memb. prot. 1 PfEMP1	CDS	YES	NO
Pf3D7_12_v3	2243367 - 2244546	15.5093	PF3D7_1255200	erythrocyte memb. prot. 1 PfEMP1	CDS	YES	NO
Pf3D7_04_v3	577503 - 578552	14.7028	PF3D7_0412900	erythrocyte membrane protein 1, PfEMP1	CDS	NO	NO DATA
Pf3D7_13_v3	30445 - 31277	14.2423	PF3D7_1300200	rifin	CDS	NO	YES
Pf3D7_14_v3	3219836 - 3220797	13.682	PF3D7_1478200	Pl. xptd. prot. ukwn. func. pseudo	CDS	NO	NO
Pf3D7_04_v3	1173241 - 1174607	13.2842	PF3D7_0426000	erythrocyte memb. prot. 1 PfEMP1	CDS	NO	YES
Pf3D7_04_v3	594623 - 595531	13.0003	PF3D7_0413100	erythrocyte memb. prot. 1 PfEMP1	CDS	NO	YES
Pf3D7_04_v3	47411 - 48770	12.8896	PF3D7_0400400	erythrocyte memb. prot. 1 PfEMP1	CDS	YES	NO
Pf3D7_13_v3	51304 - 52682	12.7564	PF3D7_1300500	rifin	CDS	NO	NO
Pf3D7_08_v3	1418092 - 1419596	12.7428	PF3D7_0833000	rifin	CDS	NO	NO
Pf3D7_02_v3	81343 - 81754	12.3976	PF3D7_0201700	DnaJ prot. put.	CDS	NO	NO
Pf3D7_08_v3	76607 - 77124	12.1263	PF3D7_0800750	Plasmodium exported protein, unknown function, pseudogene	CDS	YES	NO DATA
Pf3D7_13_v3	29698 - 30061	11.9153	PF3D7_1300200	rifin	544	YES	YES
Pf3D7_08_v3	25239 - 26051	11.7808	PF3D7_0800100	erythrocyte memb. prot. 1 PfEMP1	CDS	YES	YES
Pf3D7_13_v3	108477 - 109447	11.7794	PF3D7_1301800	surface-associated interspersed prot. 13.1 (SURFIN 13.1) pseudo	CDS	NO	NO
Pf3D7_14_v3	3203248 - 3208894	11.442	PF3D7_1477700	Pl. xptd. prot. (PHISTa) ukwn. func.	CDS	NO	NO
Pf3D7_14_v3	3203248 - 3208894	11.442	PF3D7_1477800	acyl-CoA binding prot.	CDS	NO	NO
Pf3D7_04_v3	563559 - 564972	11.4325	PF3D7_0412700	erythrocyte memb. prot. 1 PfEMP1	CDS	YES	NO
Pf3D7_12_v3	2136260 - 2138086	11.4281	PF3D7_1252400	reticulocyte binding prot. homologue 3 pseudo	CDS	NO	NO
Pf3D7_04_v3	119576 - 124312	11.2564	PF3D7_0402100	Pl. xptd. prot. (PHISTb) ukwn. func.	CDS	NO	NO
Pf3D7_10_v3	1640092 - 1640652	11.0874	PF3D7_1041200	rifin	CDS	YES	NO
Pf3D7_04_v3	1174989 - 1176208	11.0495	PF3D7_0426000	erythrocyte memb. prot. 1 PfEMP1	CDS	YES	YES
Pf3D7_14_v3	3218791 - 3219526	11.0122	PF3D7_1478200	Pl. xptd. prot. ukwn. func. pseudo	393	YES	NO
Pf3D7_01_v3	79092 - 79920	11.0018	PF3D7_0101500	erythrocyte memb. prot. 1 (PfEMP1) exon 2 pseudo	CDS	NO	YES
Pf3D7_08_v3	84336 - 85084	10.9751	PF3D7_0801000	Pl. xptd. prot. (PHISTc) ukwn. func.	CDS	NO	NO
Pf3D7_04_v3	946951 - 947904	10.6611	PF3D7_0420900	erythrocyte membrane protein 1, PfEMP1	CDS	NO	NO DATA
Pf3D7_13_v3	25350 - 25868	10.5633	PF3D7_1300100	erythrocyte memb. prot. 1 PfEMP1	CDS	YES	NO
Pf3D7_04_v3	958895 - 959801	10.4595	PF3D7_0421100	erythrocyte memb. prot. 1 PfEMP1	CDS	NO	NO
Pf3D7_13_v3	2833843 - 2837190	10.3649	PF3D7_1372000	Pl. xptd. prot. (PHISTa) ukwn. func.	CDS	NO	NO
Pf3D7_13_v3	2833843 - 2837190	10.3649	PF3D7_1372100	Pl. xptd. prot. (PHISTb) ukwn. func.	CDS	NO	YES
Pf3D7_02_v3	916392 - 916992	10.2709	PF3D7_0223500	erythrocyte memb. prot. 1 PfEMP1	CDS	NO	YES
Pf3D7_12_v3	1713266 - 1714020	10.1511	PF3D7_1240400	erythrocyte memb. prot. 1 PfEMP1	777	YES	YES
Pf3D7_01_v3	582971 - 583357	10.0394	PF3D7_0115000	surface-associated interspersed prot. 1.3 (SURFIN 1.3)	CDS	YES	YES
Pf3D7_12_v3	29968 - 30777	10.0388	PF3D7_1200300	rifin	CDS	NO	NO
Pf3D7_11_v3	64130 - 64873	10.0342	PF3D7_1101000	erythrocyte membrane protein 1 (PfEMP1), pseudogene	CDS	NO	NO DATA
Pf3D7_03_v3	127393 - 131939	9.97518	PF3D7_0302300	erythrocyte memb. prot. 1 (PfEMP1) pseudo	CDS	YES	NO
Pf3D7_10_v3	1645157 - 1645841	9.8549	PF3D7_1041300	erythrocyte memb. prot. 1 PfEMP1	CDS	YES	YES
Pf3D7_02_v3	841494 - 842561	9.8155	PF3D7_0220800	cytoadherence linked asexual prot. 2	CDS	NO	NO
Pf3D7_11_v3	66618 - 67336	9.75988	PF3D7_1101100	rifin	CDS	YES	YES
Pf3D7_14_v3	3216066 - 3217342	9.61412	PF3D7_1478100	Pl. xptd. prot. (hyp13) ukwn. func.	CDS	NO	NO
Pf3D7_07_v3	544959 - 546326	9.58207	PF3D7_0712300	erythrocyte memb. prot. 1 PfEMP1	CDS	YES	NO
Pf3D7_07_v3	52852 - 53251	9.45846	PF3D7_0701000	erythrocyte memb. prot. 1 (PfEMP1) pseudo	CDS	NO	NO
Pf3D7_12_v3	2138521 - 2143032	9.393	PF3D7_1252400	reticulocyte binding prot. homologue 3 pseudo	CDS	YES	NO
Pf3D7_11_v3	1992447 - 1996570	9.30224	PF3D7_1149500	ring-infected erythrocyte surface antigen 2 pseudo	CDS	NO	NO
Pf3D7_08_v3	83550 - 84020	9.25262	PF3D7_0800900	Pl. xptd. prot. (hyp7) ukwn. func. pseudo	CDS	NO	YES
Pf3D7_14_v3	3214748 - 3215616	8.87427	PF3D7_1478000	Pl. xptd. prot. (PHISTa) ukwn. func.	132	NO	YES
Pf3D7_04_v3	578977 - 580424	8.86006	PF3D7_0412900	erythrocyte membrane protein 1, PfEMP1	CDS	NO	NO DATA
Pf3D7_12_v3	28940 - 29673	8.77905	PF3D7_1200300	rifin	405	YES	NO
Pf3D7_12_v3	1701752 - 1702360	8.63569	PF3D7_1240300	erythrocyte memb. prot. 1 PfEMP1	CDS	NO	NO
Pf3D7_01_v3	81692 - 82456	8.6354	PF3D7_0101600	rifin	CDS	NO	YES
Pf3D7_08_v3	61254 - 61882	8.59347	PF3D7_0800600	Plasmodium exported protein (PHISTa), unknown function	CDS	YES	NO DATA
Pf3D7_09_v3	1498526 - 1499080	8.33769	PF3D7_0937800	erythrocyte memb. prot. 1 PfEMP1	CDS	YES	YES
Pf3D7_12_v3	1714472 - 1715779	8.30672	PF3D7_1240500	Plasmodium RNA of unknown function RUF6	68	NO	NO DATA
Pf3D7_12_v3	1717401 - 1719207	8.13954	PF3D7_1240600	erythrocyte memb. prot. 1 PfEMP1	-367	YES	NO
Pf3D7_04_v3	1180606 - 1181477	8.08664	PF3D7_0426000	erythrocyte memb. prot. 1 PfEMP1	-381	YES	YES
Pf3D7_03_v3	78744 - 79056	7.8096	PF3D7_0301200	serine/threonine prot. kinase FIKK family	CDS	NO	NO
Pf3D7_01_v3	28348 - 29342	7.76144	PF3D7_0100100	erythrocyte memb. prot. 1 PfEMP1	-168	NO	YES
Pf3D7_09_v3	18849 - 19580	7.75321	PF3D7_0900100	erythrocyte memb. prot. 1 PfEMP1	-500	YES	NO
Pf3D7_06_v3	1382871 - 1383687	7.67813	PF3D7_0632800	erythrocyte memb. prot. 1 PfEMP1	-245	NO	NO
Pf3D7_08_v3	446559 - 446959	7.5106	PF3D7_0808700	erythrocyte memb. prot. 1 PfEMP1	CDS	NO	NO
Pf3D7_14_v3	3195037 - 3196251	7.25431	PF3D7_1477600	surface-associated interspersed prot. 14.1 (SURFIN 14.1)	CDS	NO	NO
Pf3D7_13_v3	2892803 - 2893540	7.22652	PF3D7_1373500	erythrocyte memb. prot. 1 PfEMP1	-464	YES	NO
Pf3D7_12_v3	16014 - 16633	7.11003	PF3D7_1200100	erythrocyte memb. prot. 1 PfEMP1	-340	YES	NO
Pf3D7_02_v3	918884 - 919210	7.09593	PF3D7_0223500	erythrocyte memb. prot. 1 PfEMP1	CDS	YES	YES
Pf3D7_09_v3	1504082 - 1504426	7.06843	PF3D7_0937800	erythrocyte memb. prot. 1 PfEMP1	-747	YES	YES
Pf3D7_02_v3	873237 - 873810	7.06474	PF3D7_0221800	hypothetical prot.	CDS	NO	YES
Pf3D7_04_v3	1124602 - 1125294	7.05119	PF3D7_0424800	Pl. xptd. prot. (PHISTb) ukwn. func.	CDS	NO	NO
Pf3D7_14_v3	3251393 - 3252356	7.02187	PF3D7_1478900	unspecified product	375	NO	YES
Pf3D7_04_v3	1122548 - 1124105	6.87898	PF3D7_0424800	Pl. xptd. prot. (PHISTb) ukwn. func.	CDS	YES	NO
Pf3D7_09_v3	1490964 - 1491428	6.79051	PF3D7_0937600	erythrocyte memb. prot. 1 PfEMP1	778	NO	NO
Pf3D7_02_v3	914080 - 914536	6.74341	PF3D7_0223400	rifin	CDS	NO	YES
Pf3D7_05_v3	20003 - 20551	6.69545	PF3D7_0500100	erythrocyte memb. prot. 1 PfEMP1	-378	NO	NO
Pf3D7_02_v3	924362 - 924776	6.65675	PF3D7_0223500	erythrocyte memb. prot. 1 PfEMP1	-715	YES	YES
Pf3D7_08_v3	1444324 - 1444709	6.58857	PF3D7_0833500	erythrocyte memb. prot. 1 PfEMP1	-876	YES	YES
Pf3D7_04_v3	1121436 - 1122235	6.52482	PF3D7_0424700	serine/threonine prot. kinase FIKK family	CDS	NO	NO
Pf3D7_04_v3	43205 - 43608	6.51456	PF3D7_0400300	rifin	CDS	NO	YES
Pf3D7_04_v3	1125643 - 1127989	6.38525	PF3D7_0424900	Pl. xptd. prot. (PHISTa) ukwn. func.	CDS	NO	YES
Pf3D7_06_v3	27950 - 28361	6.31211	PF3D7_0600500	rifin	121	NO	NO
Pf3D7_01_v3	59113 - 59530	6.12133	PF3D7_0100800	rifin	-242	NO	NO
Pf3D7_13_v3	33863 - 34476	6.11331	PF3D7_1300300	erythrocyte memb. prot. 1 PfEMP1	CDS	NO	NO
Pf3D7_14_v3	15940 - 16463	5.84069	PF3D7_1400400	rifin	-578	NO	NO
Pf3D7_12_v3	1703669 - 1704153	5.69799	PF3D7_1240400	erythrocyte memb. prot. 1 PfEMP1	-359	YES	YES
Pf3D7_02_v3	869417 - 869860	5.31153	PF3D7_0221700	Pl. xptd. prot. ukwn. func.	CDS	NO	NO

## Sheet: 3.Peaks Higher in V63
Chrom	Position	Score	Nearest Gene	Gene Annotation	Distance	Multiple Peaks	log2 mAFC (V63 vs pNF54) < -1
Pf3D7_12_v3	48557 - 63051	371.1	PF3D7_1200600	var2csa	CDS	NO	YES
Pf3D7_12_v3	48557 - 63051	371.1	PF3D7_1200700	acyl-CoA synthetase	CDS	NO	NO
Pf3D7_11_v3	1545451 - 1551789	176.202	PF3D7_1139000	unspecified product	CDS	NO	YES
Pf3D7_11_v3	1545451 - 1551789	176.202	PF3D7_1139100	RNA-binding protein, putative	CDS	NO	YES
Pf3D7_03_v3	132298 - 138414	171.012	PF3D7_0302400	unspecified product	CDS	NO	NO
Pf3D7_03_v3	132298 - 138414	171.012	PF3D7_0302500	cytoadherence linked asexual protein 3.1	CDS	NO	YES
Pf3D7_12_v3	43921 - 48210	154.247	PF3D7_1200500	rifin	CDS	NO	YES
Pf3D7_12_v3	43921 - 48210	154.247	PF3D7_1200600	var2csa	CDS	YES	YES
Pf3D7_08_v3	501890 - 506163	109.739	PF3D7_0809800	conserved Plasmodium protein, unknown function	CDS	NO	NO
Pf3D7_14_v3	3733 - 5495	100.871	PF3D7_1400100	erythrocyte membrane protein 1 (PfEMP1), pseudogene	CDS	NO	NO
Pf3D7_14_v3	1392 - 3298	100.356	PF3D7_1400100	erythrocyte membrane protein 1 (PfEMP1), pseudogene	CDS	YES	NO
Pf3D7_12_v3	851490 - 853793	92.719	PF3D7_1221300	conserved Plasmodium protein, unknown function	CDS	NO	NO
Pf3D7_14_v3	7023 - 8317	71.104	PF3D7_1400200	rifin	CDS	NO	NO
Pf3D7_11_v3	1579513 - 1580919	57.2649	PF3D7_1139600	conserved Plasmodium protein, unknown function	CDS	NO	NO
Pf3D7_11_v3	1613471 - 1615321	53.9441	PF3D7_1140500	myosin K, putative	CDS	NO	NO
Pf3D7_12_v3	2173400 - 2174924	53.4112	PF3D7_1253200	hypothetical protein	CDS	NO	YES
Pf3D7_11_v3	1577857 - 1579235	47.5756	PF3D7_1139500	AAA family ATPase, putative, unspecified product	CDS	NO	NO
Pf3D7_04_v3	1162438 - 1166042	42.1984	PF3D7_0425800	erythrocyte membrane protein 1, PfEMP1	CDS	NO	NO
Pf3D7_11_v3	1581227 - 1581550	41.7236	PF3D7_1139600	conserved Plasmodium protein, unknown function	CDS	YES	NO
Pf3D7_12_v3	824855 - 829188	40.9686	PF3D7_1220700	conserved Plasmodium protein, unknown function	CDS	NO	YES
Pf3D7_04_v3	1166358 - 1168066	39.5302	PF3D7_0425800	erythrocyte membrane protein 1, PfEMP1	CDS	YES	NO
Pf3D7_11_v3	1544559 - 1545101	36.0875	PF3D7_1138900	unspecified product	397	NO	YES
Pf3D7_05_v3	1332868 - 1342893	33.9507	PF3D7_0533100	erythrocyte membrane protein 1 (PfEMP1), pseudogene	CDS	NO	NO
Pf3D7_10_v3	51479 - 55404	25.9701	PF3D7_1000600	rifin	CDS	NO	NO
Pf3D7_10_v3	51479 - 55404	25.9701	PF3D7_1000700	Plasmodium exported protein (PHISTa), unknown function, pseudogene	CDS	NO	NO
Pf3D7_05_v3	29762 - 30819	25.5657	PF3D7_0500300	rifin, pseudogene	CDS	NO	NO
Pf3D7_01_v3	541883 - 542225	23.5043	PF3D7_0114000	exported protein family 1	-255	NO	NO
Pf3D7_01_v3	542500 - 545537	22.8749	PF3D7_0114000	exported protein family 1	CDS	YES	NO
Pf3D7_05_v3	1328469 - 1331708	22.0971	PF3D7_0533000	rifin, pseudogene	CDS	NO	NO
Pf3D7_05_v3	1321970 - 1323392	21.8348	PF3D7_0532700	erythrocyte membrane protein 1 (PfEMP1), pseudogene	CDS	NO	NO
Pf3D7_07_v3	584941 - 587417	19.678	PF3D7_0712800	erythrocyte membrane protein 1, PfEMP1	CDS	NO	NO
Pf3D7_12_v3	2175264 - 2175976	18.9704	PF3D7_1253300	Plasmodium exported protein (PHISTa), unknown function, pseudogene	CDS	NO	NO DATA
Pf3D7_04_v3	961767 - 964225	17.9712	PF3D7_0421100	erythrocyte membrane protein 1, PfEMP1	CDS	NO	NO
Pf3D7_04_v3	565449 - 567742	17.6063	PF3D7_0412700	erythrocyte membrane protein 1, PfEMP1	CDS	NO	NO
Pf3D7_04_v3	949630 - 953948	17.1996	PF3D7_0420900	erythrocyte membrane protein 1, PfEMP1	CDS	NO	NO DATA
Pf3D7_01_v3	53758 - 54738	17.1505	PF3D7_0100600	rifin	CDS	NO	NO
Pf3D7_07_v3	593743 - 595793	17.0378	PF3D7_0712900	erythrocyte membrane protein 1, PfEMP1	CDS	NO	NO
Pf3D7_10_v3	81342 - 81693	16.757	PF3D7_1001500	early transcribed membrane protein 10.1	CDS	NO	NO
Pf3D7_04_v3	581138 - 583812	16.6292	PF3D7_0412900	erythrocyte membrane protein 1, PfEMP1	CDS	NO	NO DATA
Pf3D7_05_v3	1325700 - 1327500	16.1636	PF3D7_0532900	rifin	CDS	NO	NO
Pf3D7_11_v3	34588 - 35193	16.1225	PF3D7_1100200	erythrocyte membrane protein 1, PfEMP1	CDS	NO	NO
Pf3D7_11_v3	1985729 - 1987706	15.7526	PF3D7_1149400	Plasmodium exported protein, unknown function	CDS	NO	NO
Pf3D7_04_v3	596088 - 598239	15.4118	PF3D7_0413100	erythrocyte membrane protein 1, PfEMP1	CDS	NO	NO
Pf3D7_01_v3	51092 - 51793	15.0993	PF3D7_0100400	rifin	CDS	NO	NO
Pf3D7_05_v3	1323703 - 1325271	14.2552	PF3D7_0532800	stevor, pseudogene	CDS	NO	NO DATA
Pf3D7_05_v3	1318809 - 1321318	14.0803	PF3D7_0532600	Plasmodium exported protein, unknown function	CDS	NO	NO
Pf3D7_07_v3	531410 - 533989	13.5738	PF3D7_0712000	erythrocyte membrane protein 1, PfEMP1	CDS	NO	NO
Pf3D7_05_v3	25728 - 26342	13.3479	PF3D7_0500100	erythrocyte membrane protein 1, PfEMP1	CDS	NO	NO
Pf3D7_04_v3	1168839 - 1170416	13.2093	PF3D7_0425900	rifin	CDS	NO	NO
Pf3D7_01_v3	611131 - 612751	12.9894	PF3D7_0115700	erythrocyte membrane protein 1, PfEMP1	CDS	NO	NO
Pf3D7_07_v3	570456 - 571865	12.7169	PF3D7_0712600	erythrocyte membrane protein 1, PfEMP1	CDS	NO	NO
Pf3D7_07_v3	1422361 - 1423834	12.7068	PF3D7_0733000	erythrocyte membrane protein 1, PfEMP1	CDS	NO	NO
Pf3D7_06_v3	725341 - 725684	12.5277	PF3D7_0617400	erythrocyte membrane protein 1, PfEMP1	CDS	NO	NO
Pf3D7_04_v3	938619 - 942015	12.399	PF3D7_0420700	erythrocyte membrane protein 1, PfEMP1	CDS	NO	NO
Pf3D7_04_v3	49445 - 51166	12.3966	PF3D7_0400400	erythrocyte membrane protein 1, PfEMP1	CDS	NO	NO
Pf3D7_07_v3	90449 - 90872	11.9419	PF3D7_0702100	Plasmodium exported protein (PHISTb), unknown function, pseudogene	CDS	NO	NO
Pf3D7_04_v3	568172 - 569344	11.5887	PF3D7_0412700	erythrocyte membrane protein 1, PfEMP1	CDS	YES	NO
Pf3D7_11_v3	2030506 - 2031562	11.5245	PF3D7_1150400	erythrocyte membrane protein 1, PfEMP1	CDS	NO	NO
Pf3D7_08_v3	442449 - 443978	11.2066	PF3D7_0808700	erythrocyte membrane protein 1, PfEMP1	CDS	NO	NO
Pf3D7_13_v3	35800 - 36419	11.0969	PF3D7_1300300	erythrocyte membrane protein 1, PfEMP1	CDS	NO	NO
Pf3D7_14_v3	11039 - 11800	10.9782	PF3D7_1400300	rifin	CDS	NO	NO
Pf3D7_14_v3	6298 - 6669	10.8364	PF3D7_1400200	rifin	539	YES	NO
Pf3D7_12_v3	1706558 - 1707553	10.8283	PF3D7_1240400	erythrocyte membrane protein 1, PfEMP1	CDS	NO	NO
Pf3D7_04_v3	973442 - 974489	10.7506	PF3D7_0421300	erythrocyte membrane protein 1, PfEMP1	CDS	NO	NO
Pf3D7_12_v3	1697019 - 1699173	10.7083	PF3D7_1240300	erythrocyte membrane protein 1, PfEMP1	CDS	NO	NO
Pf3D7_08_v3	34463 - 38668	10.4313	PF3D7_0800200	erythrocyte membrane protein 1, PfEMP1	CDS	NO	NO
Pf3D7_07_v3	546820 - 548070	10.4241	PF3D7_0712300	erythrocyte membrane protein 1, PfEMP1	CDS	NO	NO
Pf3D7_07_v3	81647 - 83299	10.1679	PF3D7_0701900	Plasmodium exported protein, unknown function	CDS	NO	NO
Pf3D7_05_v3	22954 - 24739	9.8799	PF3D7_0500100	erythrocyte membrane protein 1, PfEMP1	CDS	YES	NO
Pf3D7_10_v3	1612957 - 1613574	9.86546	PF3D7_1040400	rifin	CDS	NO	NO DATA
Pf3D7_12_v3	1737569 - 1739494	9.54856	PF3D7_1240900	erythrocyte membrane protein 1, PfEMP1	CDS	NO	NO
Pf3D7_12_v3	1740422 - 1741005	9.51075	PF3D7_1240900	erythrocyte membrane protein 1, PfEMP1	CDS	YES	NO
Pf3D7_08_v3	461457 - 463139	9.3441	PF3D7_0809100	erythrocyte membrane protein 1, PfEMP1	CDS	NO	NO
Pf3D7_08_v3	43016 - 46998	9.32498	PF3D7_0800300	erythrocyte membrane protein 1, PfEMP1	CDS	YES	NO
Pf3D7_07_v3	515855 - 518284	9.27446	PF3D7_0711700	erythrocyte membrane protein 1, PfEMP1	CDS	NO	NO
Pf3D7_11_v3	29013 - 29453	9.27099	PF3D7_1100100	erythrocyte membrane protein 1, PfEMP1	CDS	NO	NO
Pf3D7_12_v3	2245158 - 2246973	9.04638	PF3D7_1255200	erythrocyte membrane protein 1, PfEMP1	CDS	NO	NO
Pf3D7_08_v3	433361 - 434380	9.01518	PF3D7_0808600	erythrocyte membrane protein 1, PfEMP1	CDS	NO	NO
Pf3D7_07_v3	22739 - 24279	8.96853	PF3D7_0700100	erythrocyte membrane protein 1, PfEMP1	CDS	NO	NO
Pf3D7_08_v3	1440180 - 1441278	8.96376	PF3D7_0833500	erythrocyte membrane protein 1, PfEMP1	CDS	NO	NO
Pf3D7_06_v3	6677 - 7443	8.86223	PF3D7_0600200	erythrocyte membrane protein 1, PfEMP1	CDS	NO	NO
Pf3D7_07_v3	587815 - 589014	8.80174	PF3D7_0712800	erythrocyte membrane protein 1, PfEMP1	CDS	YES	NO
Pf3D7_04_v3	70441 - 70903	8.77176	PF3D7_0400900	rifin	CDS	NO	NO
Pf3D7_07_v3	525456 - 525890	8.73256	PF3D7_0711900	rifin, pseudogene	CDS	NO	NO DATA
Pf3D7_10_v3	30769 - 32359	8.71472	PF3D7_1000100	erythrocyte membrane protein 1, PfEMP1	CDS	NO	NO
Pf3D7_04_v3	34788 - 35297	8.71373	PF3D7_0400100	erythrocyte membrane protein 1, PfEMP1	CDS	NO	NO
Pf3D7_04_v3	964588 - 965666	8.42334	PF3D7_0421100	erythrocyte membrane protein 1, PfEMP1	CDS	YES	NO
Pf3D7_11_v3	39773 - 40186	8.26489	PF3D7_1100200	erythrocyte membrane protein 1, PfEMP1	CDS	YES	NO
Pf3D7_13_v3	23643 - 24439	8.23619	PF3D7_1300100	erythrocyte membrane protein 1, PfEMP1	CDS	NO	NO
Pf3D7_12_v3	777321 - 777696	8.20619	PF3D7_1219400	erythrocyte membrane protein 1 (PfEMP1), pseudogene	CDS	NO	NO
Pf3D7_04_v3	32700 - 33256	8.19956	PF3D7_0400100	erythrocyte membrane protein 1, PfEMP1	CDS	YES	NO
Pf3D7_07_v3	581449 - 582056	8.1138	PF3D7_0712800	erythrocyte membrane protein 1, PfEMP1	CDS	YES	NO
Pf3D7_02_v3	919981 - 920863	8.10393	PF3D7_0223500	erythrocyte membrane protein 1, PfEMP1	CDS	NO	NO
Pf3D7_13_v3	36907 - 38209	8.0788	PF3D7_1300300	erythrocyte membrane protein 1, PfEMP1	CDS	YES	NO
Pf3D7_07_v3	596075 - 597703	7.94709	PF3D7_0712900	erythrocyte membrane protein 1, PfEMP1	CDS	YES	NO
Pf3D7_11_v3	36178 - 36872	7.9226	PF3D7_1100200	erythrocyte membrane protein 1, PfEMP1	CDS	YES	NO
Pf3D7_09_v3	1499638 - 1501071	7.91464	PF3D7_0937800	erythrocyte membrane protein 1, PfEMP1	CDS	NO	NO
Pf3D7_13_v3	119527 - 120973	7.91145	PF3D7_1302100	gamete antigen 27/25	663	NO	NO
Pf3D7_01_v3	595573 - 596083	7.77316	PF3D7_0115300	rifin	CDS	NO	NO
Pf3D7_07_v3	549500 - 550140	7.74785	PF3D7_0712300	erythrocyte membrane protein 1, PfEMP1	CDS	YES	NO
Pf3D7_06_v3	727323 - 728142	7.62309	PF3D7_0617400	erythrocyte membrane protein 1, PfEMP1	CDS	YES	NO
Pf3D7_08_v3	23579 - 24173	7.60724	PF3D7_0800100	erythrocyte membrane protein 1, PfEMP1	CDS	NO	NO
Pf3D7_11_v3	26705 - 27546	7.60004	PF3D7_1100100	erythrocyte membrane protein 1, PfEMP1	CDS	YES	NO
Pf3D7_08_v3	41634 - 41940	7.5321	PF3D7_0800300	erythrocyte membrane protein 1, PfEMP1	CDS	NO	NO
Pf3D7_03_v3	41697 - 42211	7.53137	PF3D7_0300100	erythrocyte membrane protein 1, PfEMP1	CDS	NO	NO
Pf3D7_08_v3	24441 - 24810	7.46303	PF3D7_0800100	erythrocyte membrane protein 1, PfEMP1	CDS	YES	NO
Pf3D7_11_v3	2028066 - 2029352	7.43819	PF3D7_1150400	erythrocyte membrane protein 1, PfEMP1	CDS	YES	NO
Pf3D7_10_v3	1646995 - 1647727	7.4284	PF3D7_1041300	erythrocyte membrane protein 1, PfEMP1	CDS	NO	NO
Pf3D7_12_v3	771048 - 771805	7.38788	PF3D7_1219300	erythrocyte membrane protein 1, PfEMP1	CDS	NO	NO
Pf3D7_06_v3	1362808 - 1364236	7.36833	PF3D7_0632500	erythrocyte membrane protein 1, PfEMP1	CDS	NO	NO
Pf3D7_14_v3	21169 - 21564	7.30931	PF3D7_1400600	rifin	CDS	NO	NO
Pf3D7_02_v3	41901 - 42212	7.26648	PF3D7_0200500	rifin	CDS	NO	NO
Pf3D7_04_v3	1159191 - 1159511	7.25056	PF3D7_0425800	erythrocyte membrane protein 1, PfEMP1	CDS	YES	NO
Pf3D7_13_v3	2872305 - 2872674	7.14106	PF3D7_1373100	rifin	CDS	NO	NO
Pf3D7_10_v3	1622932 - 1623498	7.1281	PF3D7_1040700	rifin	CDS	NO	NO
Pf3D7_01_v3	532518 - 533940	7.11609	PF3D7_0113800	DBL containing protein, unknown function	CDS	NO	NO
Pf3D7_10_v3	1632930 - 1633332	7.04415	PF3D7_1041000	rifin	CDS	NO	NO
Pf3D7_14_v3	3276796 - 3277173	6.97727	PF3D7_1479700	rifin	CDS	NO	NO
Pf3D7_06_v3	8728 - 9118	6.94842	PF3D7_0600200	erythrocyte membrane protein 1, PfEMP1	CDS	YES	NO
Pf3D7_13_v3	41321 - 42329	6.86243	PF3D7_1300300	erythrocyte membrane protein 1, PfEMP1	CDS	YES	NO
Pf3D7_10_v3	1616349 - 1616859	6.8114	PF3D7_1040500	rifin	CDS	NO	NO
Pf3D7_12_v3	1722875 - 1723705	6.79274	PF3D7_1240600	erythrocyte membrane protein 1, PfEMP1	CDS	NO	NO
Pf3D7_04_v3	1177139 - 1177783	6.73912	PF3D7_0426000	erythrocyte membrane protein 1, PfEMP1	CDS	NO	NO
Pf3D7_06_v3	21652 - 22026	6.73066	PF3D7_0600400	erythrocyte membrane protein 1, PfEMP1	CDS	NO	NO DATA
Pf3D7_07_v3	555846 - 556592	6.68662	PF3D7_0712400	erythrocyte membrane protein 1, PfEMP1	CDS	NO	NO
Pf3D7_09_v3	46402 - 46747	6.60837	PF3D7_0900600	rifin	CDS	NO	NO
Pf3D7_06_v3	38889 - 39217	6.57377	PF3D7_0600900	rifin, pseudogene	CDS	NO	NO
Pf3D7_03_v3	39010 - 39523	6.48115	PF3D7_0300100	erythrocyte membrane protein 1, PfEMP1	CDS	YES	NO
Pf3D7_13_v3	65650 - 66172	6.45822	PF3D7_1301000	rifin, pseudogene	CDS	NO	NO DATA
Pf3D7_04_v3	550377 - 551495	6.45311	PF3D7_0412400	erythrocyte membrane protein 1, PfEMP1	CDS	NO	NO
Pf3D7_04_v3	162940 - 163274	6.42085	PF3D7_0402700	rifin, pseudogene	CDS	NO	NO
Pf3D7_12_v3	776092 - 777057	6.36138	PF3D7_1219400	erythrocyte membrane protein 1 (PfEMP1), pseudogene	CDS	YES	NO
Pf3D7_09_v3	1486551 - 1486921	6.3518	PF3D7_0937600	erythrocyte membrane protein 1, PfEMP1	CDS	NO	NO
Pf3D7_08_v3	1414792 - 1415129	6.33801	PF3D7_0832900	stevor	CDS	NO	NO
Pf3D7_01_v3	563778 - 564479	6.33187	PF3D7_0114700	rifin	CDS	NO	NO
Pf3D7_13_v3	39801 - 40361	6.3315	PF3D7_1300300	erythrocyte membrane protein 1, PfEMP1	CDS	YES	NO
Pf3D7_14_v3	3272949 - 3273249	6.32487	PF3D7_1479600	rifin	CDS	NO	NO
Pf3D7_09_v3	22516 - 23112	6.30597	PF3D7_0900100	erythrocyte membrane protein 1, PfEMP1	CDS	NO	NO
Pf3D7_07_v3	540512 - 541063	6.29206	PF3D7_0712200	rifin, pseudogene	CDS	NO	NO
Pf3D7_04_v3	30943 - 31328	6.22484	PF3D7_0400100	erythrocyte membrane protein 1, PfEMP1	CDS	YES	NO
Pf3D7_12_v3	19911 - 20531	6.14863	PF3D7_1200100	erythrocyte membrane protein 1, PfEMP1	CDS	NO	NO
Pf3D7_09_v3	50246 - 50605	6.07436	PF3D7_0900700	rifin	CDS	NO	NO
Pf3D7_10_v3	1603391 - 1603719	6.06756	PF3D7_1040100	rifin	CDS	NO	NO
Pf3D7_13_v3	2878606 - 2878947	6.05774	PF3D7_1373300	rifin	CDS	NO	NO
Pf3D7_02_v3	893630 - 893966	6.05452	PF3D7_0222600	rifin	CDS	NO	NO
Pf3D7_06_v3	32107 - 32480	6.02491	PF3D7_0600700	rifin	CDS	NO	NO
Pf3D7_10_v3	1619501 - 1620025	5.99741	PF3D7_1040600	rifin	CDS	NO	NO
Pf3D7_07_v3	534403 - 534759	5.98774	PF3D7_0712000	erythrocyte membrane protein 1, PfEMP1	CDS	YES	NO
Pf3D7_02_v3	908259 - 908685	5.80984	PF3D7_0223200	rifin	CDS	NO	NO DATA
Pf3D7_06_v3	1361415 - 1361914	5.77655	PF3D7_0632500	erythrocyte membrane protein 1, PfEMP1	CDS	YES	NO
Pf3D7_03_v3	1034740 - 1035977	5.66275	PF3D7_0324900	erythrocyte membrane protein 1, PfEMP1	CDS	NO	NO
Pf3D7_05_v3	33376 - 33692	5.65085	PF3D7_0500400	rifin	CDS	NO	NO
Pf3D7_04_v3	1160723 - 1161109	5.6232	PF3D7_0425800	erythrocyte membrane protein 1, PfEMP1	CDS	YES	NO
Pf3D7_04_v3	79802 - 80212	5.61712	PF3D7_0401200	rifin	CDS	NO	NO
Pf3D7_11_v3	38336 - 38663	5.60985	PF3D7_1100200	erythrocyte membrane protein 1, PfEMP1	CDS	YES	NO
Pf3D7_01_v3	592220 - 592643	5.52941	PF3D7_0115200	rifin	CDS	NO	NO
Pf3D7_02_v3	896791 - 897225	5.50702	PF3D7_0222700	rifin	CDS	NO	NO DATA
Pf3D7_12_v3	36283 - 36850	5.43639	PF3D7_1200400	erythrocyte membrane protein 1, PfEMP1	CDS	NO	NO
Pf3D7_12_v3	2215345 - 2215820	5.36161	PF3D7_1254400	rifin	CDS	NO	NO
Pf3D7_04_v3	559599 - 559941	5.34744	PF3D7_0412600	rifin, pseudogene	CDS	NO	NO DATA

## Sheet: 4. Coverage
Chrom	Position	Gene_ID	Annotation	NF54 Coverage: log2(IP/input)	V63 Coverage: log2(IP/input)	Log2(Coverage FC)
Pf3D7_12_v3	56305 - 57805	PF3D7_1200600	erythrocyte membrane protein 1, PfEMP1, var2csa	-1.14134	3.53141	4.67276
Pf3D7_03_v3	134417 - 135917	PF3D7_0302500	cytoadherence linked asexual protein 3.1	-1.48287	2.89479	4.37766
Pf3D7_12_v3	763643 - 764947	PF3D7_1219200	rifin, pseudogene	1.9658	-1.8598	-3.8256
Pf3D7_03_v3	133002 - 134502	PF3D7_0302400	unspecified product	-2.05634	1.69475	3.75109
Pf3D7_03_v3	118457 - 119957	PF3D7_0302200	cytoadherence linked asexual protein 3.2	2.85943	-0.887849	-3.74728
Pf3D7_11_v3	1545287 - 1546787	PF3D7_1139000	unspecified product	-1.53889	1.98222	3.52111
Pf3D7_11_v3	1547470 - 1548685	PF3D7_1139100	RNA-binding protein, putative	-1.29116	2.18819	3.47935
Pf3D7_01_v3	576703 - 578203	PF3D7_0115000	surface-associated interspersed protein 1.3 (SURFIN 1.3)	2.381	-0.797482	-3.17849
Pf3D7_11_v3	1578478 - 1579978	PF3D7_1139500	AAA family ATPase, putative, unspecified product	-1.71768	1.45988	3.17756
Pf3D7_09_v3	1453421 - 1454921	PF3D7_0936700	lysophospholipase, putative	2.27237	-0.90095	-3.17332
Pf3D7_09_v3	1461399 - 1462899	PF3D7_0936900	Plasmodium exported protein (PHISTb), unknown function, pseudogene	2.31758	-0.746768	-3.06435
Pf3D7_11_v3	1579593 - 1581093	PF3D7_1139600	conserved Plasmodium protein, unknown function	-1.67024	1.3699	3.04015
Pf3D7_12_v3	44606 - 46106	PF3D7_1200500	rifin	-0.379053	2.28404	2.66309
Pf3D7_01_v3	554939 - 556439	PF3D7_0114400	erythrocyte membrane protein 1 (PfEMP1), exon 2, pseudogene	2.53468	-0.0839546	-2.61864
Pf3D7_13_v3	2841203 - 2842703	PF3D7_1372200	histidine-rich protein III	1.89785	-0.688286	-2.58614
Pf3D7_13_v3	73913 - 75413	PF3D7_1301200	GBPH2 protein	2.46801	-0.0852131	-2.55322
Pf3D7_13_v3	2844766 - 2846266	PF3D7_1372300	Plasmodium exported protein (PHIST), unknown function	1.45205	-1.03506	-2.48711
Pf3D7_08_v3	501069 - 502336	PF3D7_0809700	RuvB-like helicase 1	-1.42395	0.924819	2.34877
Pf3D7_11_v3	1842378 - 1843643	PF3D7_1146700	kinesin-like protein, putative	0.632292	-1.67282	-2.30511
Pf3D7_13_v3	2849890 - 2851390	PF3D7_1372400	acyl-CoA synthetase	1.81493	-0.425613	-2.24054
Pf3D7_01_v3	558208 - 559708	PF3D7_0114500	Plasmodium exported protein (hyp10), unknown function	2.19707	-0.0193022	-2.21638
Pf3D7_11_v3	106735 - 108235	PF3D7_1102200	DnaJ protein, putative	1.33032	-0.870162	-2.20048
Pf3D7_12_v3	2173822 - 2175322	PF3D7_1253200	hypothetical protein	-0.654293	1.52113	2.17542
Pf3D7_09_v3	1457391 - 1458891	PF3D7_0936800	Plasmodium exported protein (PHISTc), unknown function	0.676393	-1.46099	-2.13738
Pf3D7_08_v3	71285 - 72785	PF3D7_0800700	surface-associated interspersed protein 8.3 (SURFIN 8.3)	1.35756	-0.741278	-2.09884
Pf3D7_01_v3	572353 - 573853	PF3D7_0114900	Plasmodium exported protein, unknown function, pseudogene	2.25174	0.260105	-1.99163
Pf3D7_04_v3	115558 - 117058	PF3D7_0402000	Plasmodium exported protein (PHISTa), unknown function	0.549918	-1.39159	-1.94151
Pf3D7_14_v3	3259744 - 3261244	PF3D7_1479200	Plasmodium exported protein (PHISTa), unknown function	2.26701	0.377136	-1.88987
Pf3D7_01_v3	541479 - 542979	PF3D7_0114000	exported protein family 1	-0.975374	0.905786	1.88116
Pf3D7_10_v3	1573059 - 1574559	PF3D7_1039100	DnaJ protein, putative, pseudogene	1.08778	-0.755438	-1.84322
Pf3D7_12_v3	2183668 - 2185168	PF3D7_1253500	Plasmodium exported protein, unknown function	2.04506	0.23684	-1.80822
Pf3D7_04_v3	88152 - 89652	PF3D7_0401500	stevor, pseudogene	2.4437	0.640294	-1.80341
Pf3D7_12_v3	2174328 - 2175828	PF3D7_1253300	Plasmodium exported protein (PHISTa), unknown function, pseudogene	-0.393856	1.40049	1.79434
Pf3D7_10_v3	1435315 - 1436815	PF3D7_1036400	liver stage antigen 1	1.85747	0.0769606	-1.78051
Pf3D7_09_v3	1464903 - 1466403	PF3D7_0937000	Plasmodium exported protein (PHISTb), unknown function	2.59084	0.821453	-1.76938
Pf3D7_14_v3	3257341 - 3258841	PF3D7_1479100	Plasmodium exported protein, unknown function	2.12983	0.398665	-1.73117
Pf3D7_08_v3	64278 - 65714	PF3D7_0800650	H/ACA snoRNA	0.629763	-1.08349	-1.71326
Pf3D7_02_v3	853965 - 855465	PF3D7_0221200	Plasmodium exported protein (hyp15), unknown function	0.664574	-1.04452	-1.70909
Pf3D7_02_v3	78308 - 79808	PF3D7_0201600	PHISTb domain-containing RESA-like protein 1	0.567455	-1.13446	-1.70192
Pf3D7_01_v3	97818 - 99318	PF3D7_0102200	ring-infected erythrocyte surface antigen	0.966298	-0.707773	-1.67407
Pf3D7_11_v3	1986139 - 1987639	PF3D7_1149400	Plasmodium exported protein, unknown function	-0.165829	1.43475	1.60058
Pf3D7_07_v3	1349031 - 1350531	PF3D7_0731300	Plasmodium exported protein (PHISTb), unknown function	-1.65938	-0.122558	1.53683
Pf3D7_14_v3	35273 - 36773	PF3D7_1401000	GBPH protein	2.64287	1.12356	-1.51931
Pf3D7_14_v3	3141074 - 3142574	PF3D7_1476400	serine/threonine protein kinase, FIKK family, pseudogene	-1.69706	-0.192457	1.5046
Pf3D7_05_v3	40903 - 42403	PF3D7_0500700	rifin, pseudogene	1.07254	-0.421921	-1.49446
Pf3D7_08_v3	1344987 - 1346487	PF3D7_0831400	Plasmodium exported protein, unknown function	-0.0980081	-1.58528	-1.48727
Pf3D7_06_v3	442719 - 444219	PF3D7_0610300	unspecified product	-1.90026	-3.3829	-1.48264
Pf3D7_12_v3	2179418 - 2180918	PF3D7_1253400	acyl-CoA synthetase	0.738595	-0.736103	-1.4747
Pf3D7_04_v3	60940 - 61910	PF3D7_0400600	erythrocyte membrane protein 1 (PfEMP1), exon 1, pseudogene	1.73831	0.309214	-1.4291
Pf3D7_08_v3	1391167 - 1392667	PF3D7_0832200	Plasmodium exported protein (PHISTa-like), unknown function	1.18353	-0.232834	-1.41637
Pf3D7_13_v3	113315 - 114815	PF3D7_1302000	EMP1-trafficking protein	0.12216	-1.27821	-1.40037
Pf3D7_14_v3	880950 - 881955	PF3D7_1421300	conserved Plasmodium protein, unknown function	-1.97475	-3.37287	-1.39812
Pf3D7_14_v3	3216796 - 3218296	PF3D7_1478100	Plasmodium exported protein (hyp13), unknown function	0.436412	-0.958915	-1.39533
Pf3D7_08_v3	61635 - 63135	PF3D7_0800600	Plasmodium exported protein (PHISTa), unknown function	1.23502	-0.156932	-1.39195
Pf3D7_13_v3	2561117 - 2562617	PF3D7_1363900	unspecified product	-1.84992	-3.23002	-1.38011
Pf3D7_10_v3	81239 - 82739	PF3D7_1001500	early transcribed membrane protein 10.1	-1.31761	0.0534218	1.37104
Pf3D7_07_v3	1352757 - 1354257	PF3D7_0731400	serine/threonine protein kinase, FIKK family, pseudogene	-1.82784	-0.494072	1.33377
Pf3D7_05_v3	39988 - 41127	PF3D7_0500600	stevor, pseudogene	2.13009	0.803852	-1.32624
Pf3D7_08_v3	75519 - 77019	PF3D7_0800750	Plasmodium exported protein, unknown function, pseudogene	1.3715	0.0547744	-1.31672
Pf3D7_13_v3	109768 - 111268	PF3D7_1301900	Plasmodium exported protein, unknown function	0.495464	-0.812678	-1.30814
Pf3D7_10_v3	1426126 - 1427626	PF3D7_1036000	merozoite surface protein 11	-1.85259	-0.568639	1.28395
Pf3D7_07_v3	1086213 - 1086712	PF3D7_0725800	5.8S ribosomal RNA	-1.11683	-2.38581	-1.26898
Pf3D7_04_v3	1117429 - 1118929	PF3D7_0424700	serine/threonine protein kinase, FIKK family	-1.2414	0.00351899	1.24492
Pf3D7_13_v3	468163 - 469663	PF3D7_1310700	RNA-binding protein, putative	-2.18848	-0.956997	1.23148
Pf3D7_08_v3	506198 - 507698	PF3D7_0809800	conserved Plasmodium protein, unknown function	-1.23872	-0.0193154	1.2194
Pf3D7_10_v3	52099 - 53599	PF3D7_1000600	rifin	1.06386	2.27974	1.21587
Pf3D7_14_v3	1928930 - 1930430	PF3D7_1447000	40S ribosomal protein S5	-1.99212	-3.20741	-1.2153
Pf3D7_03_v3	983466 - 984966	PF3D7_0323400	Rh5 interacting protein	-1.80782	-0.602061	1.20576
Pf3D7_11_v3	221629 - 223129	PF3D7_1105000	histone H4	-2.21975	-3.42272	-1.20297
Pf3D7_09_v3	503411 - 504911	PF3D7_0911100	conserved protein, unknown function	-1.68746	-0.496312	1.19115
Pf3D7_12_v3	827212 - 828712	PF3D7_1220700	conserved Plasmodium protein, unknown function	1.4002	2.5854	1.1852
Pf3D7_09_v3	1200811 - 1202311	PF3D7_0930300	merozoite surface protein 1	-2.87837	-1.69762	1.18076
Pf3D7_12_v3	216183 - 217683	PF3D7_1204900	conserved Plasmodium protein, unknown function	-1.65595	-0.475388	1.18056
Pf3D7_07_v3	1086372 - 1086871	PF3D7_0725900	unspecified product	-1.10488	-2.27012	-1.16524
Pf3D7_05_v3	84737 - 86237	PF3D7_0501600	rhoptry-associated protein 2	-2.05934	-0.916983	1.14236
Pf3D7_12_v3	638880 - 639894	PF3D7_1215800	radial spoke head protein 9, putative	-1.53798	-2.67827	-1.14029
Pf3D7_07_v3	1078014 - 1079514	PF3D7_0725400	conserved Plasmodium protein, unknown function	-1.56502	-0.433618	1.1314
Pf3D7_13_v3	1090827 - 1092327	PF3D7_1326200	conserved Plasmodium protein, unknown function	-1.89488	-3.02399	-1.12912
Pf3D7_03_v3	79893 - 81393	PF3D7_0301200	serine/threonine protein kinase, FIKK family	-1.6174	-0.491719	1.12568
Pf3D7_11_v3	89445 - 90945	PF3D7_1101900	erythrocyte membrane protein 1 (PfEMP1), pseudogene	2.76974	1.65523	-1.11451
Pf3D7_14_v3	3206626 - 3208126	PF3D7_1477800	acyl-CoA binding protein	2.4332	1.32991	-1.10329
Pf3D7_10_v3	163944 - 165444	PF3D7_1003600	inner membrane complex protein 1c, putative	-1.54313	-0.446433	1.0967
Pf3D7_12_v3	205476 - 206976	PF3D7_1204300	eukaryotic translation initiation factor 5A	-2.4244	-3.52036	-1.09596
Pf3D7_13_v3	2820271 - 2821577	PF3D7_1371700	serine/threonine protein kinase, FIKK family	-2.17702	-1.08434	1.09269
Pf3D7_05_v3	816065 - 817565	PF3D7_0519700	FoP domain-containing protein, putative	-2.33591	-3.42559	-1.08968
Pf3D7_12_v3	289835 - 291335	PF3D7_1206400	rhodanese like protein, putative	-2.06022	-0.97271	1.08751
Pf3D7_05_v3	522193 - 523693	PF3D7_0511800	inositol-3-phosphate synthase	-1.69991	-2.78409	-1.08417
Pf3D7_10_v3	73417 - 74659	PF3D7_1001300	Plasmodium exported protein (PHISTa), unknown function	-2.01979	-0.939296	1.0805
Pf3D7_11_v3	1471377 - 1472877	PF3D7_1137400	UVB-resistance protein UVR8 homologue	-2.19948	-1.12757	1.07191
Pf3D7_14_v3	189868 - 190995	PF3D7_1405400	DNA mismatch repair protein, putative	-2.45067	-1.38533	1.06535
Pf3D7_12_v3	854239 - 855739	PF3D7_1221300	conserved Plasmodium protein, unknown function	-1.33458	-0.275736	1.05885
Pf3D7_09_v3	943125 - 944625	PF3D7_0923200	nitric oxide synthase, putative	-1.97446	-0.926456	1.04801
Pf3D7_14_v3	2307702 - 2309179	PF3D7_1456300	conserved Plasmodium protein, unknown function	-2.30444	-1.26161	1.04283
Pf3D7_13_v3	1839605 - 1841105	PF3D7_1346000	dynactin subunit 2, putative	-1.28319	-0.241276	1.04192
Pf3D7_02_v3	819428 - 820928	PF3D7_0220400	DnaJ protein, putative, pseudogene	-1.78272	-0.747745	1.03498
Pf3D7_14_v3	392 - 1892	PF3D7_1400100	erythrocyte membrane protein 1 (PfEMP1), pseudogene	-0.374782	0.657452	1.03223
Pf3D7_14_v3	3017399 - 3018899	PF3D7_1474000	conserved Plasmodium protein, unknown function	-1.43457	-0.403947	1.03062
Pf3D7_14_v3	1971118 - 1972496	PF3D7_1448200	condensin-2 complex subunit G2, putative	-2.20246	-3.22782	-1.02536
Pf3D7_08_v3	1320416 - 1321916	PF3D7_0831000	Plasmodium exported protein (PHISTb), unknown function	-1.81055	-0.79055	1.02001
Pf3D7_10_v3	68461 - 69961	PF3D7_1001100	acyl-CoA binding protein, isoform 1, ACBP1	-1.44665	-0.442217	1.00444
Pf3D7_14_v3	190369 - 191496	PF3D7_1405500	COBW domain-containing protein 1, putative	-2.1909	-1.18656	1.00434
Pf3D7_11_v3	1455150 - 1456650	PF3D7_1136900	subtilisin-like protease 2	-1.77356	-0.771689	1.00187
Pf3D7_08_v3	239142 - 240376	PF3D7_0804200	Plasmodium RNA of unknown function RUF3	-1.70184	-2.7022	-1.00036
Pf3D7_13_v3	2412323 - 2413823	PF3D7_1360500	guanylyl cyclase beta	-1.94697	-2.94478	-0.997812
Pf3D7_07_v3	1085848 - 1086347	PF3D7_0725700	unspecified product	-1.92329	-2.89723	-0.973935
Pf3D7_14_v3	38080 - 39580	PF3D7_1401050	erythrocyte membrane protein 1 (PfEMP1), exon 2, pseudogene	2.85809	1.88607	-0.972016
Pf3D7_04_v3	343554 - 345054	PF3D7_0406500	NYN domain-containing protein, putative	-1.74385	-0.776633	0.967218
Pf3D7_09_v3	1137683 - 1139183	PF3D7_0928100	conserved Plasmodium protein, unknown function	-1.74184	-2.70332	-0.961484
Pf3D7_13_v3	2446764 - 2448264	PF3D7_1361000	protein arginine N-methyltransferase 5, putative	-2.19063	-1.23149	0.959143
Pf3D7_11_v3	1993518 - 1995018	PF3D7_1149500	ring-infected erythrocyte surface antigen 2, pseudogene	1.53926	0.585931	-0.95333
Pf3D7_09_v3	782175 - 783675	PF3D7_0919000	nucleosome assembly protein	-2.02938	-2.97733	-0.94795
Pf3D7_11_v3	1609099 - 1610599	PF3D7_1140500	myosin K, putative	-1.9043	-0.959339	0.944966
Pf3D7_04_v3	664972 - 666472	PF3D7_0414900	armadillo-domain containing rhoptry protein	-1.65279	-0.708749	0.944038
Pf3D7_03_v3	511097 - 512128	PF3D7_0311900	heptatricopeptide repeat-containing protein, putative	-1.75157	-0.810366	0.941202
Pf3D7_12_v3	2009709 - 2010927	PF3D7_1249200	conserved Plasmodium protein, unknown function	-1.4159	-2.35626	-0.940358
Pf3D7_04_v3	1109059 - 1110559	PF3D7_0424500	serine/threonine protein kinase, FIKK family	-1.59277	-0.653654	0.939119
Pf3D7_06_v3	1197538 - 1199038	PF3D7_0629100	nicotinate phosphoribosyltransferase, putative	-1.76684	-0.82773	0.939112
Pf3D7_01_v3	485499 - 486999	PF3D7_0112900	Plasmodium exported protein, unknown function	-1.91977	-0.988752	0.93102
Pf3D7_14_v3	3132950 - 3134450	PF3D7_1476200	Plasmodium exported protein (PHISTb), unknown function	-1.9393	-1.00869	0.930614
Pf3D7_13_v3	1999772 - 2001180	PF3D7_1349800	GPN-loop GTPase, putative	-2.19824	-1.27344	0.924804
Pf3D7_06_v3	671633 - 672618	PF3D7_0616100	conserved Plasmodium protein, unknown function	-1.98992	-1.06517	0.924746
Pf3D7_04_v3	928412 - 929839	PF3D7_0420400	ribosome-recycling factor	-1.48543	-0.567646	0.91778
Pf3D7_12_v3	917721 - 919221	PF3D7_1222700	glideosome-associated protein 45	-1.67781	-0.761306	0.916506
Pf3D7_04_v3	37954 - 39454	PF3D7_0400200	erythrocyte membrane protein 1 (PfEMP1), exon 2, pseudogene	-0.88013	-1.79594	-0.915805
Pf3D7_08_v3	127848 - 129348	PF3D7_0801900	lysine-specific histone demethylase, putative	-1.62916	-0.714417	0.914745
Pf3D7_12_v3	1480015 - 1481501	PF3D7_1235500	mRNA methyltransferase, putative	-2.12124	-1.20655	0.914697
Pf3D7_06_v3	188011 - 189511	PF3D7_0604500	conserved Plasmodium protein, unknown function	-2.4284	-1.51494	0.913462
Pf3D7_14_v3	932058 - 933558	PF3D7_1423200	peptidyl-prolyl cis-trans isomerase	-1.71906	-0.806839	0.912223
Pf3D7_10_v3	1231413 - 1232913	PF3D7_1030200	claudin-like apicomplexan microneme protein, putative	-1.90514	-0.993003	0.91214
Pf3D7_10_v3	1364119 - 1365598	PF3D7_1034300	thioredoxin-like associated protein 2, putative	-1.61482	-2.52658	-0.911761
Pf3D7_10_v3	1549231 - 1550731	PF3D7_1038500	Plasmodium exported protein, unknown function	-1.5293	-0.618646	0.910655
Pf3D7_02_v3	455786 - 457128	PF3D7_0211200	ras-related protein Rab-5A	-1.55434	-2.46494	-0.9106
Pf3D7_07_v3	860582 - 862082	PF3D7_0719700	40S ribosomal protein S10, putative	-2.31008	-3.21876	-0.90868
Pf3D7_01_v3	416920 - 418420	PF3D7_0110800	transcription initiation factor TFIIB, putative	-2.17046	-1.26308	0.907379
Pf3D7_14_v3	2974992 - 2976209	PF3D7_1473000	conserved Plasmodium protein, unknown function	-1.90404	-2.81091	-0.906867
Pf3D7_10_v3	1403194 - 1404694	PF3D7_1035400	merozoite surface protein 3	-2.35396	-1.44839	0.905566
Pf3D7_06_v3	440045 - 441545	PF3D7_0610200	RNA-binding protein 25, putative	-1.80381	-2.70883	-0.905017
Pf3D7_11_v3	1010353 - 1011853	PF3D7_1125800	kelch domain-containing protein, putative	-1.48692	-0.582392	0.904532
Pf3D7_09_v3	671225 - 672725	PF3D7_0916000	major facilitator superfamily domain-containing protein, putative	-1.57324	-0.669349	0.903889
Pf3D7_07_v3	839524 - 841024	PF3D7_0719100	ATP synthase F0 subunit a-like protein, putative	-1.99479	-1.09616	0.898635
Pf3D7_07_v3	1229588 - 1231088	PF3D7_0728800	conserved Plasmodium protein, unknown function	-1.83619	-0.937624	0.898571
Pf3D7_12_v3	1496565 - 1497685	PF3D7_1235800	conserved Plasmodium protein, unknown function	-1.65976	-2.55569	-0.895925
Pf3D7_02_v3	156481 - 157981	PF3D7_0203100	protein kinase, putative	-1.68101	-0.786749	0.894262
Pf3D7_01_v3	583790 - 585221	PF3D7_0115050	H/ACA snoRNA	-0.0979387	-0.985037	-0.887098
Pf3D7_14_v3	109235 - 110613	PF3D7_1403000	conserved Plasmodium protein, unknown function	-1.95235	-2.83155	-0.879198
Pf3D7_05_v3	984854 - 986354	PF3D7_0523700	conserved Plasmodium membrane protein, unknown function	-1.50241	-0.623943	0.878465
Pf3D7_04_v3	1083650 - 1085150	PF3D7_0424100	reticulocyte binding protein homologue 5	-1.6614	-0.783641	0.877759
Pf3D7_05_v3	149631 - 151131	PF3D7_0503600	myosin B	-1.54211	-0.66464	0.877468
Pf3D7_07_v3	688348 - 689541	PF3D7_0715400	secreted ookinete protein, putative	-1.86226	-2.73942	-0.87716
Pf3D7_10_v3	1121961 - 1123461	PF3D7_1026800	40S ribosomal protein S2	-2.21707	-3.08796	-0.870896
Pf3D7_06_v3	337369 - 338291	PF3D7_0608100	conserved Plasmodium protein, unknown function	-1.89477	-1.02612	0.868644
Pf3D7_12_v3	343861 - 345361	PF3D7_1207300	LIMP protein, putative	-1.72371	-0.855205	0.868508
Pf3D7_07_v3	960194 - 961694	PF3D7_0722600	U3 small nucleolar RNA-associated protein 7, putative	-2.33441	-1.4697	0.864715
Pf3D7_07_v3	1281822 - 1282911	PF3D7_0730000	conserved protein, unknown function	-1.63013	-0.765654	0.864478
Pf3D7_02_v3	214008 - 214836	PF3D7_0205000	conserved Plasmodium protein, unknown function	-1.70696	-0.842725	0.864236
Pf3D7_08_v3	1082491 - 1083991	PF3D7_0824900	conserved Plasmodium protein, unknown function	-2.15318	-1.29088	0.8623
Pf3D7_07_v3	1254370 - 1255870	PF3D7_0729500	mRNA (N6-adenosine)-methyltransferase, putative	-2.12411	-1.26234	0.861763
Pf3D7_07_v3	1082760 - 1084260	PF3D7_0725600	18S ribosomal RNA	-2.10774	-2.96583	-0.858091
Pf3D7_12_v3	88933 - 90433	PF3D7_1201200	Plasmodium exported protein (PHISTa-like), unknown function	-1.87173	-1.01433	0.857395
Pf3D7_05_v3	1053413 - 1054913	PF3D7_0525300	conserved protein, unknown function	-1.48516	-0.62838	0.856778
Pf3D7_12_v3	2135052 - 2136552	PF3D7_1252400	reticulocyte binding protein homologue 3, pseudogene	1.09457	0.237849	-0.856725
Pf3D7_08_v3	1374799 - 1376299	PF3D7_0831800	histidine-rich protein II	-1.4824	-0.629402	0.853003
Pf3D7_11_v3	225064 - 226564	PF3D7_1105100	histone H2B	-2.06917	-2.92161	-0.852444
Pf3D7_10_v3	1406275 - 1407775	PF3D7_1035500	merozoite surface protein 6	-2.18909	-1.34026	0.848826
Pf3D7_06_v3	553456 - 554956	PF3D7_0613600	conserved Plasmodium protein, unknown function	-1.76523	-0.917511	0.847722
Pf3D7_10_v3	469036 - 470536	PF3D7_1012100	conserved protein, unknown function	-1.64809	-0.800795	0.847293
Pf3D7_09_v3	1188851 - 1190145	PF3D7_0930000	procollagen lysine 5-dioxygenase, putative	-1.58365	-2.42375	-0.8401
Pf3D7_11_v3	660999 - 662499	PF3D7_1117300	conserved protein, unknown function	-2.39586	-3.23511	-0.839248
Pf3D7_10_v3	696209 - 697709	PF3D7_1017300	golgi re-assembly stacking protein 1, golgi re-assembly stacking protein 2	-2.37108	-1.53223	0.838843
Pf3D7_06_v3	704668 - 706168	PF3D7_0617000	mitochondrial import receptor subunit TOM40, putative	-1.80636	-0.968986	0.837377
Pf3D7_01_v3	160427 - 161630	PF3D7_0103600	ATP-dependent RNA helicase, putative	-1.76113	-0.923988	0.837146
Pf3D7_12_v3	2195156 - 2196656	PF3D7_1253800	Plasmodium exported protein (PHISTa), unknown function	2.102	1.26643	-0.835572
Pf3D7_13_v3	2162229 - 2163729	PF3D7_1354200	phosphoinositide phosphatase SAC1	-1.88728	-1.05297	0.834316
Pf3D7_08_v3	823563 - 825063	PF3D7_0818100	zinc finger protein, putative	-1.35637	-0.522088	0.834285
Pf3D7_08_v3	1297828 - 1299328	PF3D7_0830500	sporozoite and liver stage tryptophan-rich protein, putative	-1.61818	-0.783982	0.834197
Pf3D7_13_v3	1656441 - 1657941	PF3D7_1342100	aconitate hydratase	-1.86001	-1.02587	0.834145
Pf3D7_13_v3	1439778 - 1441278	PF3D7_1335400	reticulocyte binding protein 2 homologue a	-1.66357	-0.830824	0.832741
Pf3D7_12_v3	2091086 - 2092586	PF3D7_1251200	coronin	-1.90469	-1.0771	0.827597
Pf3D7_13_v3	2461425 - 2462568	PF3D7_1361300	conserved Plasmodium protein, unknown function	-1.78836	-2.61329	-0.824925
Pf3D7_09_v3	547601 - 549083	PF3D7_0912100	zinc finger protein, putative	-2.14939	-1.3249	0.824496
Pf3D7_06_v3	1204189 - 1205689	PF3D7_0629300	phospholipase, putative	-1.41818	-0.597118	0.821064
Pf3D7_04_v3	359378 - 360545	PF3D7_0406900	conserved Plasmodium protein, unknown function	-1.81406	-2.63411	-0.820053
Pf3D7_10_v3	1142102 - 1143602	PF3D7_1027300	peroxiredoxin	-2.38846	-3.20783	-0.819375
Pf3D7_14_v3	3220202 - 3220999	PF3D7_1478200	Plasmodium exported protein, unknown function, pseudogene	2.03887	1.22221	-0.816659
Pf3D7_06_v3	719534 - 721034	PF3D7_0617300	conserved Plasmodium protein, unknown function	-1.73632	-0.919754	0.81657
Pf3D7_09_v3	960890 - 961931	PF3D7_0923700	conserved protein, unknown function	-1.59483	-2.40878	-0.813952
Pf3D7_12_v3	794156 - 795656	PF3D7_1219800	conserved Plasmodium protein, unknown function	-1.7839	-0.970615	0.813281
Pf3D7_07_v3	290720 - 292220	PF3D7_0705900	ATP synthase subunit C, putative	-1.58044	-2.39339	-0.812953
Pf3D7_10_v3	1013895 - 1015395	PF3D7_1024000	conserved Plasmodium protein, unknown function	-1.50483	-0.692856	0.811975
Pf3D7_10_v3	548403 - 549903	PF3D7_1013900	translation initiation factor eIF-2B subunit delta, putative	-1.81029	-2.6215	-0.811211
Pf3D7_09_v3	309690 - 311190	PF3D7_0906300	Maf-like protein, putative	-1.92255	-1.1117	0.810849
Pf3D7_05_v3	1289309 - 1290100	PF3D7_0531600	18S ribosomal RNA	-1.66333	-2.47071	-0.80738
Pf3D7_14_v3	559092 - 560592	PF3D7_1414100	zinc finger protein, putative	-1.32968	-2.13465	-0.804978
Pf3D7_05_v3	1292052 - 1292551	PF3D7_0531800	5.8S ribosomal RNA	-1.3652	-2.16844	-0.803242
Pf3D7_12_v3	1659450 - 1660950	PF3D7_1239800	conserved Plasmodium protein, unknown function	-1.62972	-2.43199	-0.802271
Pf3D7_05_v3	740534 - 742034	PF3D7_0517600	F-actin-capping protein subunit beta, putative	-1.56497	-0.76407	0.800903
Pf3D7_14_v3	2349984 - 2351484	PF3D7_1457400	conserved Plasmodium protein, unknown function	-2.2023	-1.40152	0.800783
Pf3D7_04_v3	133968 - 135468	PF3D7_0402200	surface-associated interspersed protein 4.1 (SURFIN 4.1), pseudogene	-1.47016	-0.670161	0.799997
Pf3D7_04_v3	723742 - 725242	PF3D7_0416500	repressor of RNA polymerase III transcription MAF1	-1.51262	-2.31115	-0.79853
Pf3D7_14_v3	1942463 - 1943934	PF3D7_1447600	conserved protein, unknown function	-1.95105	-2.74942	-0.798367
Pf3D7_11_v3	1778428 - 1779928	PF3D7_1144900	ras-related protein Rab-6	-2.08076	-2.87869	-0.797926
Pf3D7_14_v3	1163695 - 1164831	PF3D7_1429500	diphthamide biosynthesis protein 2, putative	-1.90235	-1.10533	0.797018
Pf3D7_07_v3	840107 - 841607	PF3D7_0719200	NIMA related kinase 4	-1.74001	-0.943124	0.796885
Pf3D7_08_v3	417565 - 419065	PF3D7_0808200	plasmepsin X	-1.48351	-0.686853	0.796659
Pf3D7_04_v3	1090777 - 1092277	PF3D7_0424200	reticulocyte binding protein homologue 4	-1.48284	-0.686304	0.79654
Pf3D7_03_v3	103324 - 104824	PF3D7_0301800	Plasmodium exported protein, unknown function	-1.48272	-0.68654	0.79618
Pf3D7_04_v3	392850 - 394063	PF3D7_0407900	AAA family ATPase, putative	-2.01948	-1.22376	0.795723
Pf3D7_04_v3	290250 - 291750	PF3D7_0405400	pre-mRNA-processing-splicing factor 8, putative	-2.67259	-1.87727	0.795316
Pf3D7_10_v3	691425 - 692925	PF3D7_1017200	enoyl-CoA hydratase-related protein, putative	-1.47201	-0.677136	0.794871
Pf3D7_09_v3	776557 - 778057	PF3D7_0918900	gamma-glutamylcysteine synthetase	-1.9081	-1.11324	0.794864
Pf3D7_12_v3	1184983 - 1186413	PF3D7_1228900	conserved Plasmodium protein, unknown function	-2.25803	-1.46644	0.791587
Pf3D7_03_v3	643185 - 644685	PF3D7_0315900	conserved Plasmodium protein, unknown function	-1.88534	-1.09417	0.791173
Pf3D7_13_v3	1998283 - 1999314	PF3D7_1349700	peptidase, putative	-2.12003	-1.33003	0.789999
Pf3D7_13_v3	679038 - 680538	PF3D7_1316200	ADP-ribosylation factor, putative	-2.05689	-1.26845	0.788438
Pf3D7_05_v3	52010 - 53510	PF3D7_0500900	serine/threonine protein kinase, FIKK family	-1.62825	-0.840636	0.787615
Pf3D7_14_v3	2491165 - 2492665	PF3D7_1461300	40S ribosomal protein S28e, putative	-2.29493	-3.08157	-0.786641
Pf3D7_14_v3	1152887 - 1154387	PF3D7_1429300	CPW-WPC family protein	-1.79983	-1.01363	0.786203
Pf3D7_14_v3	1824826 - 1826125	PF3D7_1444100	conserved Plasmodium protein, unknown function	-1.5432	-0.758169	0.78503
Pf3D7_06_v3	522165 - 523655	PF3D7_0612500	conserved Plasmodium protein, unknown function	-2.14903	-1.3659	0.783136
Pf3D7_13_v3	2317845 - 2319185	PF3D7_1358500	zinc finger protein, putative	-2.16774	-1.38516	0.782587
Pf3D7_11_v3	1140485 - 1141985	PF3D7_1129500	A/G-specific adenine glycosylase, putative	-2.29765	-1.51723	0.780419
Pf3D7_12_v3	1266367 - 1267867	PF3D7_1230900	serine/threonine protein kinase RIO1, putative	-2.40821	-1.62822	0.779985
Pf3D7_09_v3	95113 - 96613	PF3D7_0902100	serine/threonine protein kinase, FIKK family	-1.68433	-0.905642	0.778689
Pf3D7_04_v3	110795 - 112295	PF3D7_0401900	acyl-CoA synthetase	2.50643	1.72848	-0.777949
Pf3D7_14_v3	1825327 - 1826626	PF3D7_1444200	calmodulin-like protein	-1.55982	-0.782107	0.777717
Pf3D7_04_v3	172414 - 173914	PF3D7_0402900	probable protein, unknown function	-1.21402	-0.437827	0.776193
Pf3D7_02_v3	577661 - 579161	PF3D7_0214300	conserved Plasmodium protein, unknown function	-1.81478	-1.04018	0.774602
Pf3D7_06_v3	918684 - 920184	PF3D7_0622800	leucine--tRNA ligase, putative	-2.25674	-1.48285	0.773885
Pf3D7_13_v3	2670024 - 2671524	PF3D7_1366800	phosphatidylserine synthase, putative	-1.63906	-0.866526	0.772536
Pf3D7_06_v3	69947 - 71447	PF3D7_0601700	Plasmodium exported protein (PHISTa), unknown function, pseudogene	-1.81473	-1.0429	0.771824
Pf3D7_09_v3	1120831 - 1122331	PF3D7_0927500	dynein light chain, putative	-2.07887	-1.30735	0.771521
Pf3D7_05_v3	441379 - 442879	PF3D7_0510300	stripes inner membrane complex protein, putative	-1.75313	-0.981834	0.771294
Pf3D7_05_v3	768309 - 769809	PF3D7_0518600	WD repeat-containing protein 26, putative	-1.5534	-0.783294	0.770106
Pf3D7_03_v3	941544 - 943044	PF3D7_0322400	regulator of initiation factor 2 (eIF2)	-1.87093	-1.10152	0.769412
Pf3D7_02_v3	126993 - 128493	PF3D7_0202500	early transcribed membrane protein 2	-1.7439	-0.974609	0.76929
Pf3D7_09_v3	1360934 - 1362434	PF3D7_0934800	cAMP-dependent protein kinase catalytic subunit	-2.1333	-1.36449	0.768807
Pf3D7_03_v3	966002 - 967502	PF3D7_0322900	40S ribosomal protein S3A, putative	-1.85035	-2.61885	-0.768507
Pf3D7_12_v3	1684911 - 1686411	PF3D7_1240100	early transcribed membrane protein 12	-1.78337	-1.01492	0.768448
Pf3D7_08_v3	475286 - 476072	PF3D7_0809400	conserved protein, unknown function	-1.52702	-0.75877	0.768249
Pf3D7_09_v3	889306 - 890556	PF3D7_0922000	dynein intermediate chain, putative	-1.56346	-2.33117	-0.767711
Pf3D7_04_v3	1113986 - 1115486	PF3D7_0424600	Plasmodium exported protein (PHISTb), unknown function	-1.67587	-0.908263	0.767609
Pf3D7_11_v3	1023996 - 1025496	PF3D7_1126200	40S ribosomal protein S18, putative	-1.73346	-2.50037	-0.766911
Pf3D7_02_v3	276077 - 277492	PF3D7_0206900	merozoite surface protein 5	-1.81917	-1.05269	0.766482
Pf3D7_13_v3	2620568 - 2621760	PF3D7_1365600	DNA topoisomerase 6 subunit B, putative	-1.64546	-2.40919	-0.763732
Pf3D7_13_v3	224220 - 225720	PF3D7_1304100	DNA ligase I	-1.96467	-1.20103	0.76364
Pf3D7_04_v3	318678 - 320178	PF3D7_0405900	apical sushi protein	-1.88696	-1.12409	0.762873
Pf3D7_13_v3	2682593 - 2684080	PF3D7_1367200	CLAMP domain-containing protein, putative	-2.0969	-2.85861	-0.761712
Pf3D7_14_v3	693584 - 695084	PF3D7_1417200	NOT family protein, putative	-2.46144	-3.22244	-0.761001
Pf3D7_10_v3	720137 - 721050	PF3D7_1018100	conserved Plasmodium protein, unknown function	-1.38227	-2.14233	-0.760061
Pf3D7_08_v3	1242395 - 1243895	PF3D7_0828900	conserved protein, unknown function	-1.5021	-0.742796	0.759299
Pf3D7_10_v3	1412199 - 1413699	PF3D7_1035700	duffy binding-like merozoite surface protein	-2.40339	-1.64417	0.759211
Pf3D7_13_v3	2012086 - 2013298	PF3D7_1350400	ubiquitin-activating enzyme E1, putative	-2.20848	-1.44981	0.75867
Pf3D7_12_v3	2146116 - 2147616	PF3D7_1252500	Plasmodium exported protein, unknown function	-1.68157	-0.923048	0.758518
Pf3D7_09_v3	1313726 - 1315051	PF3D7_0933100	conserved Plasmodium protein, unknown function	-1.88975	-2.64741	-0.757652
Pf3D7_12_v3	1958611 - 1960111	PF3D7_1247500	serine/threonine protein kinase, putative	-1.55954	-0.802952	0.756586
Pf3D7_13_v3	568234 - 569163	PF3D7_1313300	peptidyl-prolyl cis-trans isomerase, putative	-1.76527	-1.00988	0.755383
Pf3D7_06_v3	1292472 - 1293972	PF3D7_0630900	ATP-dependent RNA helicase HAS1	-1.71798	-0.962891	0.755091
Pf3D7_09_v3	789978 - 791478	PF3D7_0919200	PPPDE peptidase, putative	-1.85893	-1.1042	0.75473
Pf3D7_10_v3	525839 - 527339	PF3D7_1013500	phosphoinositide-specific phospholipase C	-2.03777	-1.28556	0.752206
Pf3D7_13_v3	1001382 - 1002746	PF3D7_1324200	micro-fibrillar-associated protein, putative	-2.13696	-1.38551	0.751454
Pf3D7_12_v3	1185484 - 1186914	PF3D7_1229000	conserved Plasmodium membrane protein, unknown function	-2.1252	-1.37476	0.750442
Pf3D7_04_v3	466839 - 468339	PF3D7_0410000	erythrocyte vesicle protein 1	-1.69121	-0.940858	0.75035
Pf3D7_10_v3	552071 - 553571	PF3D7_1014000	GDP-L-fucose synthase	-1.57596	-0.827947	0.748012
Pf3D7_10_v3	77072 - 78572	PF3D7_1001400	exported lipase 1	-1.27337	-0.525461	0.747904
Pf3D7_05_v3	1191972 - 1193472	PF3D7_0529200	sugar transporter, putative	-1.90088	-1.15311	0.747769
Pf3D7_05_v3	166142 - 167642	PF3D7_0504100	AN1-type zinc finger protein, putative	-1.96622	-1.21849	0.747735
Pf3D7_05_v3	1285606 - 1287106	PF3D7_0531400	conserved Plasmodium protein, unknown function	-1.69999	-0.952912	0.747075
Pf3D7_01_v3	319406 - 320667	PF3D7_0107700	dolichyl-diphosphooligosaccharide--protein glycosyltransferase subunit OST3/OST6, putative	-1.76211	-1.01853	0.743588
Pf3D7_09_v3	110829 - 112329	PF3D7_0902500	serine/threonine protein kinase, FIKK family	-1.7458	-1.00288	0.742919
Pf3D7_13_v3	555284 - 556784	PF3D7_1313100	conserved Plasmodium protein, unknown function	-1.22349	-0.481036	0.742458
Pf3D7_07_v3	445381 - 446881	PF3D7_0709900	conserved protein, unknown function	-1.71826	-0.977178	0.741083
Pf3D7_13_v3	621376 - 622689	PF3D7_1314400	conserved protein, unknown function	-1.74408	-1.00356	0.740518
Pf3D7_13_v3	1280785 - 1282285	PF3D7_1330400	ER lumen protein retaining receptor 1, putative, unspecified product	-1.78298	-2.5223	-0.739314
Pf3D7_04_v3	328215 - 329715	PF3D7_0406200	sexual stage-specific protein precursor	-1.37073	-0.631619	0.739107
Pf3D7_13_v3	1438352 - 1439852	PF3D7_1335300	reticulocyte binding protein 2 homologue b	-1.75044	-1.0114	0.739038
Pf3D7_13_v3	1635555 - 1637055	PF3D7_1341300	60S ribosomal protein L18-2, putative	-2.45226	-3.18948	-0.737218
Pf3D7_05_v3	81836 - 83336	PF3D7_0501500	rhoptry-associated protein 3	-1.68674	-0.950412	0.736326
Pf3D7_05_v3	1243487 - 1244749	PF3D7_0530400	conserved Plasmodium protein, unknown function	-2.0515	-1.31544	0.736061
Pf3D7_05_v3	1023807 - 1025307	PF3D7_0524800	ubiquitin fusion degradation protein 1, putative	-1.91954	-1.18351	0.73603
Pf3D7_13_v3	950154 - 951654	PF3D7_1322400	conserved Plasmodium protein, unknown function	-1.61687	-0.881212	0.735659
Pf3D7_09_v3	746172 - 747672	PF3D7_0918100	cytochrome b5-like heme/steroid binding protein, putative	-1.89053	-1.15492	0.735605
Pf3D7_12_v3	2073141 - 2074641	PF3D7_1250600	translation initiation factor eIF-2B subunit beta, putative	-2.06563	-1.33073	0.734902
Pf3D7_13_v3	1723185 - 1724685	PF3D7_1343600	UDP-N-acetylglucosamine pyrophosphorylase, putative	-1.66098	-0.9263	0.734685
Pf3D7_08_v3	938376 - 939581	PF3D7_0820800	conserved Plasmodium protein, unknown function	-1.88957	-2.62341	-0.733847
Pf3D7_13_v3	121789 - 123289	PF3D7_1302100	gamete antigen 27/25	0.724206	-0.00808814	-0.732294
Pf3D7_10_v3	1556815 - 1558315	PF3D7_1038800	RESA-like protein with PHIST and DnaJ domains	-1.804	-1.07276	0.731244
Pf3D7_09_v3	860391 - 861891	PF3D7_0921100	conserved Plasmodium protein, unknown function	-2.02534	-1.29424	0.7311
Pf3D7_13_v3	2509354 - 2510854	PF3D7_1362700	conserved Plasmodium protein, unknown function	-1.80767	-1.07717	0.730505
Pf3D7_11_v3	430976 - 431904	PF3D7_1110800	conserved Plasmodium protein, unknown function	-2.08344	-1.35339	0.730051
Pf3D7_13_v3	78970 - 80470	PF3D7_1301300	Plasmodium exported protein (PHISTa-like), unknown function, pseudogene	0.280253	-0.44895	-0.729202
Pf3D7_02_v3	203548 - 205048	PF3D7_0204600	5'-3' exonuclease, putative	-1.79492	-1.06658	0.728339
Pf3D7_08_v3	742504 - 744004	PF3D7_0815900	dihydrolipoyl dehydrogenase, apicoplast	-1.42747	-0.700003	0.727466
Pf3D7_08_v3	1290906 - 1292406	PF3D7_0830300	sporozoite invasion-associated protein 2	-1.20939	-0.482905	0.726483
Pf3D7_14_v3	2574608 - 2575825	PF3D7_1463400	DNA-directed RNA polymerase III subunit RPC4, putative	-1.71982	-2.44485	-0.725028
Pf3D7_01_v3	537525 - 539025	PF3D7_0113900	CX3CL1-binding protein 1	-1.44528	-0.720284	0.724998
Pf3D7_12_v3	638379 - 639393	PF3D7_1215700	conserved Plasmodium protein, unknown function	-1.72121	-2.44586	-0.724653
Pf3D7_11_v3	1376161 - 1377661	PF3D7_1135100	protein phosphatase PPM8, putative	-2.13834	-1.41681	0.721535
Pf3D7_08_v3	1067562 - 1069062	PF3D7_0824600	Fe-S cluster assembly protein DRE2, putative	-1.93728	-2.65866	-0.721374
Pf3D7_08_v3	803534 - 805034	PF3D7_0817600	conserved protein, unknown function	-1.83981	-1.12017	0.719644
Pf3D7_08_v3	720927 - 722427	PF3D7_0815300	FAD-dependent monooxygenase, putative	-1.90187	-1.18232	0.719551
Pf3D7_11_v3	310787 - 312287	PF3D7_1107300	polyadenylate-binding protein-interacting protein 1, putative	-2.00038	-2.71948	-0.719099
Pf3D7_13_v3	642390 - 643890	PF3D7_1315200	heptatricopeptide repeat-containing protein, putative	-1.69777	-0.979169	0.718604
Pf3D7_14_v3	3192284 - 3193784	PF3D7_1477600	surface-associated interspersed protein 14.1 (SURFIN 14.1)	-1.12606	-0.407831	0.718233
Pf3D7_06_v3	148443 - 149943	PF3D7_0603600	conserved Plasmodium protein, unknown function	-1.75434	-1.03935	0.714985
Pf3D7_12_v3	1945303 - 1946803	PF3D7_1246900	RAC-beta serine/threonine protein kinase	-1.50616	-0.791702	0.714457
Pf3D7_12_v3	1809122 - 1810622	PF3D7_1242900	mitochondrial import inner membrane translocase subunit TIM13, putative	-1.56884	-0.855475	0.713367
Pf3D7_13_v3	2149067 - 2150567	PF3D7_1353700	reactive oxygen species modulator 1, putative	-1.5466	-0.834462	0.712139
Pf3D7_05_v3	343930 - 345430	PF3D7_0508400	conserved protein, unknown function	-1.70336	-2.41476	-0.711403
Pf3D7_01_v3	362086 - 363316	PF3D7_0108900	unspecified product	-2.29016	-1.57938	0.710788
Pf3D7_09_v3	274289 - 275789	PF3D7_0905400	high molecular weight rhoptry protein 3	-1.69498	-0.985248	0.709737
Pf3D7_08_v3	779147 - 780647	PF3D7_0817200	conserved protein, unknown function	-2.87482	-2.1655	0.709319
Pf3D7_10_v3	794720 - 796220	PF3D7_1019500	conserved Plasmodium membrane protein, unknown function	-1.73578	-1.02691	0.708866
Pf3D7_14_v3	2741386 - 2742886	PF3D7_1467000	magnesium transporter, putative	-1.79763	-2.50593	-0.708295
Pf3D7_08_v3	601747 - 603247	PF3D7_0812000	conserved protein, unknown function	-1.65545	-0.94762	0.707832
Pf3D7_11_v3	446059 - 447559	PF3D7_1111500	acylphosphatase, putative	-1.65436	-0.947556	0.706806
Pf3D7_13_v3	2098869 - 2100369	PF3D7_1352600	protein kinase, putative	-1.71896	-1.01248	0.706481
Pf3D7_12_v3	1244534 - 1246034	PF3D7_1230200	vacuolar transporter chaperone, putative, pseudogene	-1.75596	-1.04949	0.706468
Pf3D7_10_v3	1118073 - 1119573	PF3D7_1026600	conserved Plasmodium protein, unknown function	-1.74376	-1.0377	0.706056
Pf3D7_01_v3	482118 - 483618	PF3D7_0112800	Plasmodium exported protein (hyp11), unknown function	-1.44274	-0.736692	0.706044
Pf3D7_14_v3	2646533 - 2648033	PF3D7_1465400	conserved protein, unknown function	-1.72467	-1.01877	0.705906
Pf3D7_09_v3	439913 - 441413	PF3D7_0909700	FHA domain protein, putative	-2.09577	-2.80135	-0.70558
Pf3D7_08_v3	594912 - 596188	PF3D7_0811800	conserved Plasmodium protein, unknown function	-1.63343	-0.928138	0.705294
Pf3D7_14_v3	3158486 - 3159986	PF3D7_1476800	lysophospholipase, putative	-1.4556	-0.751	0.704601
Pf3D7_08_v3	1302322 - 1303822	PF3D7_0830600	Plasmodium exported protein (PHISTc), unknown function	-2.23248	-1.52818	0.704297
Pf3D7_05_v3	388691 - 389912	PF3D7_0509300	conserved Plasmodium protein, unknown function	-2.00538	-1.30116	0.704216
Pf3D7_12_v3	438710 - 440210	PF3D7_1209500	cGMP-specific 3',5'-cyclic phosphodiesterase alpha	-2.28572	-1.58219	0.703536
Pf3D7_07_v3	111045 - 112047	PF3D7_0702700	tRNA Alanine	-2.13767	-2.84044	-0.702772
Pf3D7_04_v3	789723 - 791223	PF3D7_0417900	conserved Plasmodium protein, unknown function	-1.66319	-0.961592	0.701594
Pf3D7_12_v3	1979699 - 1981199	PF3D7_1248300	conserved protein, unknown function	-1.95514	-1.25409	0.70105
Pf3D7_14_v3	532789 - 534055	PF3D7_1413300	conserved Plasmodium protein, unknown function	-2.26221	-1.56159	0.700616
Pf3D7_05_v3	1332469 - 1333969	PF3D7_0533100	erythrocyte membrane protein 1 (PfEMP1), pseudogene	1.53226	2.23266	0.700405
Pf3D7_10_v3	441455 - 442955	PF3D7_1011400	proteasome subunit beta type-5	-2.27884	-1.57846	0.700379
Pf3D7_14_v3	2073156 - 2074656	PF3D7_1450500	conserved Plasmodium protein, unknown function	-1.45632	-0.756395	0.699927
Pf3D7_08_v3	747652 - 749152	PF3D7_0816100	phosphopantothenoylcysteine decarboxylase, putative	-1.93296	-1.2333	0.699663
Pf3D7_12_v3	702894 - 704394	PF3D7_1218000	thrombospondin-related apical membrane protein	-1.32907	-0.629781	0.699293
Pf3D7_05_v3	884902 - 886213	PF3D7_0521800	AFG1-like ATPase, putative	-1.91851	-1.221	0.697518
Pf3D7_14_v3	921930 - 923430	PF3D7_1422900	14-3-3 protein, putative	-1.39013	-0.693266	0.696861
Pf3D7_01_v3	453846 - 455346	PF3D7_0112100	conserved Plasmodium protein, unknown function	-1.80824	-2.50471	-0.696471
Pf3D7_03_v3	646344 - 647844	PF3D7_0316000	microneme associated antigen	-1.5843	-0.888646	0.695658
Pf3D7_14_v3	874821 - 875685	PF3D7_1421150	C/D small nucleolar RNA	-1.88456	-2.57992	-0.69536
Pf3D7_08_v3	1309636 - 1311136	PF3D7_0830800	surface-associated interspersed protein 8.2 (SURFIN 8.2)	-1.47006	-0.774969	0.695094
Pf3D7_14_v3	161599 - 163099	PF3D7_1404700	conserved Plasmodium protein, unknown function	-1.37409	-0.679197	0.694894
Pf3D7_08_v3	551928 - 553428	PF3D7_0810900	conserved Plasmodium protein, unknown function	-1.59642	-0.901921	0.694495
Pf3D7_12_v3	2096008 - 2097434	PF3D7_1251300	thymidylate kinase	-2.06485	-1.37064	0.694212
Pf3D7_14_v3	216844 - 218344	PF3D7_1406200	transcription elongation factor SPT6, putative	-1.92051	-2.61458	-0.69407
Pf3D7_12_v3	96646 - 98146	PF3D7_1201400	Plasmodium exported protein, unknown function	-1.43381	-0.73979	0.694022
Pf3D7_13_v3	1493808 - 1495257	PF3D7_1337000	mitochondrial intermediate peptidase, putative	-2.28811	-1.59512	0.692997
Pf3D7_05_v3	458300 - 459800	PF3D7_0510700	conserved Plasmodium protein, unknown function	-2.08159	-2.77451	-0.692915
Pf3D7_01_v3	519806 - 521306	PF3D7_0113700	heat shock protein 40, type II	-1.36052	-0.668347	0.692177
Pf3D7_08_v3	1003255 - 1004755	PF3D7_0822700	thrombospondin-related protein 1, putative	-1.81394	-1.12327	0.690676
Pf3D7_12_v3	868582 - 869759	PF3D7_1221800	conserved protein, unknown function	-1.80967	-1.1191	0.690572
Pf3D7_13_v3	1529708 - 1531208	PF3D7_1337800	calcium-dependent protein kinase 5	-1.82376	-1.13361	0.690152
Pf3D7_14_v3	1407246 - 1408746	PF3D7_1434700	mitochondrial import inner membrane translocase subunit TIM17, putative	-1.62885	-0.93896	0.689893
Pf3D7_07_v3	992231 - 993731	PF3D7_0723800	conserved Plasmodium protein, unknown function	-1.78159	-1.09195	0.689641
Pf3D7_10_v3	1472513 - 1474013	PF3D7_1037200	conserved Plasmodium protein, unknown function	-1.70093	-1.0125	0.688432
Pf3D7_03_v3	680777 - 682277	PF3D7_0316900	E3 ubiquitin-protein ligase, putative	-2.59462	-1.90648	0.688134
Pf3D7_10_v3	1088418 - 1089430	PF3D7_1025700	conserved protein, unknown function	-1.92227	-1.2344	0.687872
Pf3D7_05_v3	888233 - 889156	PF3D7_0521900	conserved Plasmodium protein, unknown function	-1.87447	-2.56185	-0.687375
Pf3D7_01_v3	171863 - 173363	PF3D7_0103900	parasite-infected erythrocyte surface protein	-1.45193	-0.764585	0.687345
Pf3D7_07_v3	832422 - 833628	PF3D7_0718700	conserved Plasmodium membrane protein, unknown function	-1.84428	-1.15732	0.686961
Pf3D7_14_v3	979606 - 980266	PF3D7_1424600	small nucleolar RNA snoR28	-1.67005	-0.983145	0.686905
Pf3D7_12_v3	1217716 - 1218680	PF3D7_1229700	conserved protein, unknown function	-2.01661	-1.33032	0.686297
Pf3D7_09_v3	572849 - 574349	PF3D7_0913100	heptatricopeptide repeat-containing protein, putative	-1.78406	-1.09833	0.685736
Pf3D7_14_v3	2292191 - 2293691	PF3D7_1455900	polyprenol reductase, putative	-1.43006	-0.744385	0.685676
Pf3D7_09_v3	987976 - 989476	PF3D7_0924400	conserved Plasmodium protein, unknown function	-2.0835	-1.39926	0.684246
Pf3D7_12_v3	1070809 - 1072309	PF3D7_1226400	conserved Plasmodium protein, unknown function	-1.8427	-1.15868	0.684024
Pf3D7_04_v3	535773 - 537273	PF3D7_0412000	LITAF-like zinc finger protein, putative	-2.02254	-1.33913	0.683412
Pf3D7_10_v3	795290 - 796790	PF3D7_1019600	conserved Plasmodium protein, unknown function	-1.7756	-1.09306	0.682541
Pf3D7_13_v3	871832 - 873332	PF3D7_1321100	conserved Plasmodium protein, unknown function	-1.34995	-0.667506	0.682441
Pf3D7_07_v3	611457 - 612957	PF3D7_0713400	GPCR-like receptor SR25	-2.48821	-1.80596	0.682254
Pf3D7_06_v3	1275328 - 1276828	PF3D7_0630500	ribosome biogenesis protein YTM1, putative	-1.86937	-1.18928	0.680093
Pf3D7_12_v3	1948734 - 1950093	PF3D7_1247100	conserved protein, unknown function	-2.09424	-1.41517	0.679068
Pf3D7_08_v3	1306052 - 1307552	PF3D7_0830700	Plasmodium exported protein (hyp9), unknown function	-1.87952	-1.20083	0.678686
Pf3D7_11_v3	1402905 - 1404405	PF3D7_1136000	conserved Plasmodium protein, unknown function	-1.38125	-0.703007	0.678243
Pf3D7_11_v3	63440 - 64940	PF3D7_1101000	erythrocyte membrane protein 1 (PfEMP1), pseudogene	2.18074	1.50335	-0.677394
Pf3D7_10_v3	1504834 - 1506334	PF3D7_1038000	antigen UB05	-3.02556	-3.70236	-0.676807
Pf3D7_05_v3	1291693 - 1292192	PF3D7_0531700	unspecified product	-2.20781	-2.88384	-0.676025
Pf3D7_02_v3	625975 - 627475	PF3D7_0215200	conserved Plasmodium protein, unknown function	-1.40995	-0.734223	0.675732
Pf3D7_09_v3	99839 - 101339	PF3D7_0902200	serine/threonine protein kinase, FIKK family	-2.12635	-1.451	0.675344
Pf3D7_02_v3	433586 - 435086	PF3D7_0210600	conserved protein, unknown function	-1.579	-0.904179	0.674826
Pf3D7_13_v3	2469040 - 2470540	PF3D7_1361600	Fe-S assembly protein IscX, putative	-1.88735	-1.21397	0.673377
Pf3D7_13_v3	1485455 - 1486955	PF3D7_1336800	nuclear movement protein, putative	-1.95507	-1.28277	0.672294
Pf3D7_14_v3	197986 - 199486	PF3D7_1405700	RING zinc finger protein, putative	-2.08037	-1.4082	0.672175
Pf3D7_11_v3	1728792 - 1730292	PF3D7_1143200	DnaJ protein, putative	-1.77831	-1.1063	0.672013
Pf3D7_13_v3	276138 - 277638	PF3D7_1305700	conserved Plasmodium protein, unknown function	-1.52603	-0.854575	0.671455
Pf3D7_04_v3	852243 - 853009	PF3D7_0419100	conserved Plasmodium protein, unknown function	-1.28835	-0.61749	0.670862
Pf3D7_13_v3	1414518 - 1416018	PF3D7_1334900	MSP7-like protein, fragment, pseudogene	-1.54454	-0.874004	0.670541
Pf3D7_09_v3	1024492 - 1025992	PF3D7_0925500	thioredoxin-like protein 2	-1.85662	-1.18679	0.669832
Pf3D7_14_v3	1577192 - 1578692	PF3D7_1439000	copper transporter	-1.63682	-2.30572	-0.668901
Pf3D7_05_v3	402772 - 403841	PF3D7_0509600	asparagine--tRNA ligase	-1.73031	-1.06158	0.668727
Pf3D7_02_v3	714752 - 715796	PF3D7_0217200	conserved Plasmodium protein, unknown function	-2.01897	-1.35033	0.668644
Pf3D7_09_v3	107906 - 109332	PF3D7_0902400	serine/threonine protein kinase, FIKK family	-1.95109	-1.28281	0.66828
Pf3D7_13_v3	1164306 - 1165806	PF3D7_1327900	conserved Plasmodium protein, unknown function	-2.52063	-3.1879	-0.667266
Pf3D7_07_v3	962448 - 963869	PF3D7_0722800	conserved protein, unknown function	-1.7306	-2.39749	-0.66689
Pf3D7_13_v3	1603054 - 1604374	PF3D7_1340000	secreted ookinete protein, putative	-1.69891	-2.36568	-0.666774
Pf3D7_12_v3	601064 - 602426	PF3D7_1214000	conserved protein, unknown function	-1.7017	-1.03524	0.666459
Pf3D7_09_v3	409165 - 410324	PF3D7_0908900	conserved Plasmodium protein, unknown function	-1.51888	-0.853098	0.665783
Pf3D7_09_v3	558143 - 559643	PF3D7_0912600	conserved Plasmodium protein, unknown function	-2.03168	-2.6974	-0.665727
Pf3D7_08_v3	961240 - 962740	PF3D7_0821300	ATP-dependent RNA helicase DHX36, putative	-1.68161	-1.01628	0.66533
Pf3D7_06_v3	757608 - 759108	PF3D7_0618000	conserved Plasmodium membrane protein, unknown function	-1.79046	-1.12622	0.664239
Pf3D7_10_v3	812984 - 814350	PF3D7_1020000	RNA-binding protein 34, putative	-1.97116	-1.30772	0.663447
Pf3D7_12_v3	629167 - 630667	PF3D7_1215300	10 kDa chaperonin	-1.89135	-1.22821	0.663136
Pf3D7_08_v3	1225363 - 1226748	PF3D7_0828400	mitochondrial inner membrane protein OXA1, putative	-2.07281	-1.40994	0.662865
Pf3D7_11_v3	1665251 - 1666260	PF3D7_1141500	conserved Plasmodium protein, unknown function	-1.77724	-2.43992	-0.662674
Pf3D7_12_v3	142768 - 144044	PF3D7_1202400	peptidyl-prolyl cis-trans isomerase	-1.72897	-1.06663	0.662337
Pf3D7_11_v3	1081050 - 1082550	PF3D7_1127800	TFIIS central domain-containing protein, putative	-1.93534	-1.27313	0.662206
Pf3D7_03_v3	88731 - 90231	PF3D7_0301500	Plasmodium exported protein, unknown function	-1.89587	-1.23407	0.661807
Pf3D7_08_v3	376367 - 377867	PF3D7_0807100	DNA helicase PSH3	-1.80511	-1.14398	0.661132
Pf3D7_01_v3	166230 - 167012	PF3D7_0103700	L-seryl-tRNA(Sec) kinase, putative	-1.28756	-0.626437	0.661127
Pf3D7_13_v3	446158 - 447422	PF3D7_1309800	conserved protein, unknown function	-1.88397	-1.22299	0.660979
Pf3D7_14_v3	2562992 - 2564492	PF3D7_1462900	conserved Plasmodium protein, unknown function	-1.43982	-0.779146	0.660677
Pf3D7_05_v3	1292211 - 1292710	PF3D7_0531900	unspecified product	-1.03653	-1.69719	-0.660658
Pf3D7_08_v3	178406 - 179906	PF3D7_0802500	inositol 5-phosphatase, putative	-1.98684	-1.3265	0.66034
Pf3D7_13_v3	449669 - 450897	PF3D7_1310100	conserved Plasmodium protein, unknown function	-2.07223	-1.4124	0.659828
Pf3D7_13_v3	1141061 - 1142561	PF3D7_1327100	conserved protein, unknown function	-1.47895	-0.819951	0.658997
Pf3D7_12_v3	849184 - 850339	PF3D7_1221200	conserved Plasmodium protein, unknown function	-1.73157	-1.07278	0.658792
Pf3D7_01_v3	450146 - 450829	PF3D7_0111900	conserved protein, unknown function	-1.54388	-0.886422	0.65746
Pf3D7_07_v3	903142 - 904642	PF3D7_0721000	conserved Plasmodium membrane protein, unknown function	-2.0464	-1.38953	0.656867
Pf3D7_06_v3	842863 - 844363	PF3D7_0620000	secreted ookinete protein 25, putative	-1.4804	-0.823554	0.656851
Pf3D7_13_v3	1982822 - 1984322	PF3D7_1349400	cytidine and deoxycytidylate deaminase, putative	-1.9089	-1.25238	0.656519
Pf3D7_14_v3	1200747 - 1202247	PF3D7_1430400	autophagy protein 5, putative	-2.02587	-1.36969	0.65618
Pf3D7_14_v3	2868856 - 2870067	PF3D7_1470000	autophagy-related protein 12, putative	-2.25879	-1.6033	0.655486
Pf3D7_11_v3	1363613 - 1365113	PF3D7_1134700	DNA-directed RNA polymerase I subunit RPA2, putative	-1.83724	-1.18206	0.655179
Pf3D7_10_v3	931696 - 933196	PF3D7_1022300	ZIP domain-containing protein, putative	-2.09122	-1.43664	0.654583
Pf3D7_13_v3	1700130 - 1701630	PF3D7_1343100	conserved Plasmodium protein, unknown function	-1.62206	-2.27484	-0.652786
Pf3D7_11_v3	1473616 - 1474665	PF3D7_1137500	apicoplast ribosomal protein S14p/S29e precursor, putative	-2.24511	-1.59248	0.652629
Pf3D7_12_v3	102124 - 103624	PF3D7_1201600	NIMA related kinase 3	-1.67863	-1.02746	0.651173
Pf3D7_08_v3	1317841 - 1319341	PF3D7_0830900	Plasmodium exported protein, unknown function	-1.71488	-1.06398	0.6509
Pf3D7_05_v3	895145 - 896517	PF3D7_0522000	conserved Plasmodium protein, unknown function	-1.65553	-1.00488	0.650655
Pf3D7_11_v3	266571 - 268046	PF3D7_1106400	conserved Plasmodium protein, unknown function	-1.92252	-1.27284	0.649675
Pf3D7_03_v3	231805 - 233305	PF3D7_0304900	conserved protein, unknown function	-1.64035	-0.990908	0.649439
Pf3D7_01_v3	362587 - 363817	PF3D7_0109000	photosensitized INA-labeled protein PHIL1	-2.14332	-1.49407	0.649257
Pf3D7_13_v3	1619228 - 1620728	PF3D7_1340600	RNA lariat debranching enzyme, putative	-1.94566	-1.29691	0.648755
Pf3D7_04_v3	407409 - 408677	PF3D7_0408400	conserved protein, unknown function	-1.67264	-2.3207	-0.648058
Pf3D7_04_v3	833393 - 834893	PF3D7_0418600	regulator of chromosome condensation, putative	-1.51157	-0.864033	0.64754
Pf3D7_03_v3	140661 - 142055	PF3D7_0302600	ABC transporter B family member 4, putative	-2.06085	-1.41338	0.647468
Pf3D7_06_v3	412651 - 414151	PF3D7_0609700	conserved Plasmodium protein, unknown function	-1.85473	-1.2073	0.647426
Pf3D7_13_v3	2093837 - 2095337	PF3D7_1352500	thioredoxin-related protein, putative	-2.40409	-3.05088	-0.646788
Pf3D7_09_v3	1269416 - 1270654	PF3D7_0931700	PIH1 domain-containing protein, putative	-1.48737	-2.13407	-0.646697
Pf3D7_13_v3	2810705 - 2812205	PF3D7_1371600	erythrocyte binding like protein 1, pseudogene	-1.63197	-0.985718	0.646249
Pf3D7_07_v3	1343496 - 1344996	PF3D7_0731200	Plasmodium exported protein, unknown function	-1.97667	-1.33085	0.645815
Pf3D7_14_v3	2929674 - 2930322	PF3D7_1471700	conserved Plasmodium protein, unknown function	-1.48921	-2.13435	-0.645135
Pf3D7_09_v3	444787 - 446287	PF3D7_0909800	small nuclear ribonucleoprotein Sm D3, putative	-1.9423	-1.29722	0.645076
Pf3D7_06_v3	1220940 - 1222440	PF3D7_0629700	SET domain protein, putative	-2.21073	-1.56571	0.645012
Pf3D7_13_v3	794487 - 795937	PF3D7_1319200	conserved Plasmodium protein, unknown function	-1.96609	-2.61109	-0.645001
Pf3D7_11_v3	1621390 - 1622890	PF3D7_1140600	conserved Plasmodium protein, unknown function	-1.62874	-0.984969	0.643774
Pf3D7_13_v3	2238260 - 2239760	PF3D7_1356500	conserved Plasmodium protein, unknown function	-1.90991	-2.55304	-0.643129
Pf3D7_03_v3	558685 - 559833	PF3D7_0313800	conserved Plasmodium protein, unknown function	-1.44326	-0.800414	0.642844
Pf3D7_13_v3	1407012 - 1408512	PF3D7_1334500	MSP7-like protein	-1.89837	-1.25578	0.642587
Pf3D7_13_v3	2637241 - 2638590	PF3D7_1366200	conserved protein, unknown function	-1.51733	-0.875101	0.642225
Pf3D7_09_v3	1348789 - 1350289	PF3D7_0934400	AP2 domain transcription factor, putative	-1.40305	-0.760989	0.64206
Pf3D7_13_v3	244198 - 245698	PF3D7_1304900	DNA-directed RNA polymerase II subunit RPB11, putative	-2.14855	-2.79059	-0.642035
Pf3D7_07_v3	967282 - 968782	PF3D7_0722900	conserved protein, unknown function	-1.15924	-1.80125	-0.642007
Pf3D7_08_v3	750211 - 751711	PF3D7_0816200	vacuolar protein sorting-associated protein 2, putative	-1.69637	-1.05482	0.641548
Pf3D7_06_v3	852455 - 853955	PF3D7_0620400	merozoite surface protein 10	-1.76974	-1.12857	0.641163
Pf3D7_01_v3	435407 - 436907	PF3D7_0111400	conserved Plasmodium protein, unknown function	-1.71629	-1.07527	0.641023
Pf3D7_03_v3	219372 - 220872	PF3D7_0304500	1-cys-glutaredoxin-like protein-1	-1.98203	-1.34106	0.640966
Pf3D7_14_v3	535488 - 536794	PF3D7_1413400	30S ribosomal protein S9, putative	-1.99213	-1.35125	0.640882
Pf3D7_04_v3	136639 - 138139	PF3D7_0402300	reticulocyte binding protein homologue 1	-1.24799	-0.607265	0.640724
Pf3D7_07_v3	82443 - 83943	PF3D7_0701900	Plasmodium exported protein, unknown function	0.468749	1.10879	0.640039
Pf3D7_11_v3	702174 - 703674	PF3D7_1118500	nucleolar protein 56, putative	-2.03384	-1.39396	0.63988
Pf3D7_12_v3	1604106 - 1605606	PF3D7_1238700	BTB/POZ domain-containing protein, putative	-1.87002	-1.23056	0.63946
Pf3D7_14_v3	2361633 - 2363133	PF3D7_1457500	vacuolar protein sorting-associated protein 4	-1.87729	-1.23846	0.638835
Pf3D7_06_v3	1278819 - 1280319	PF3D7_0630600	conserved protein, unknown function	-1.62955	-2.26824	-0.638684
Pf3D7_09_v3	1146697 - 1148159	PF3D7_0928500	conserved Plasmodium protein, unknown function	-2.0048	-1.36732	0.637476
Pf3D7_12_v3	1001445 - 1002945	PF3D7_1224600	cytochrome c heme lyase, putative	-2.01488	-1.37748	0.637407
Pf3D7_14_v3	2117690 - 2118945	PF3D7_1451600	LCCL domain-containing protein	-1.5432	-2.18003	-0.636828
Pf3D7_13_v3	2203981 - 2205481	PF3D7_1355600	PhIL1 interacting protein PIP1	-1.78021	-1.14412	0.636082
Pf3D7_05_v3	792436 - 793936	PF3D7_0519200	V-type proton ATPase 16 kDa proteolipid subunit	-2.95712	-2.32109	0.636032
Pf3D7_13_v3	2193611 - 2195111	PF3D7_1355200	RAP protein, putative	-2.05339	-1.41742	0.635965
Pf3D7_14_v3	1290959 - 1292459	PF3D7_1432700	protein-L-isoaspartate(D-aspartate) O-methyltransferase, putative	-1.8268	-1.19087	0.63593
Pf3D7_12_v3	176353 - 177853	PF3D7_1203300	TBCC domain-containing protein, putative	-2.49292	-1.85728	0.635644
Pf3D7_11_v3	1657478 - 1658978	PF3D7_1141200	ATP synthase-associated protein, putative	-1.40968	-0.774079	0.635598
Pf3D7_12_v3	931916 - 933416	PF3D7_1223200	nucleus export protein BRR6, putative	-1.68247	-2.31802	-0.63555
Pf3D7_13_v3	1553198 - 1554698	PF3D7_1338500	conserved Plasmodium protein, unknown function	-2.00828	-1.37294	0.635347
Pf3D7_07_v3	1357054 - 1358554	PF3D7_0731500	erythrocyte binding antigen-175	-1.70349	-1.06835	0.635141
Pf3D7_08_v3	1239001 - 1240501	PF3D7_0828800	GPI-anchored micronemal antigen	-1.61922	-0.984531	0.634691
Pf3D7_14_v3	531239 - 532739	PF3D7_1413200	conserved Plasmodium protein, unknown function	-1.3893	-0.754675	0.634625
Pf3D7_14_v3	813913 - 815322	PF3D7_1419500	conserved Plasmodium protein, unknown function	-1.67376	-1.03915	0.634607
Pf3D7_14_v3	171236 - 172736	PF3D7_1405000	conserved Plasmodium protein, unknown function	-1.83326	-1.19894	0.634316
Pf3D7_14_v3	713707 - 715207	PF3D7_1417400	rap guanine nucleotide exchange factor, putative, pseudogene	-1.8259	-1.19183	0.634078
Pf3D7_06_v3	616110 - 617610	PF3D7_0614800	endonuclease III-like protein 1, putative	-1.90759	-1.27352	0.634066
Pf3D7_05_v3	722141 - 723641	PF3D7_0517200	conserved Plasmodium protein, unknown function	-1.76062	-2.39453	-0.633914
Pf3D7_05_v3	1243988 - 1245250	PF3D7_0530500	conserved Plasmodium membrane protein, unknown function	-1.8776	-1.24371	0.633896
Pf3D7_09_v3	1296144 - 1297283	PF3D7_0932500	palmitoyltransferase DHHC6, putative	-1.72373	-1.09048	0.633253
Pf3D7_13_v3	1533506 - 1535006	PF3D7_1337900	conserved Plasmodium protein, unknown function	-2.11657	-1.48355	0.633021
Pf3D7_05_v3	1185139 - 1186639	PF3D7_0528900	conserved protein, unknown function	-1.92439	-2.55708	-0.632696
Pf3D7_04_v3	1168979 - 1170479	PF3D7_0425900	rifin	1.45406	2.0867	0.632646
Pf3D7_06_v3	1120859 - 1122189	PF3D7_0628000	6-pyruvoyltetrahydropterin synthase	-2.19382	-1.56129	0.632532
Pf3D7_12_v3	846436 - 847936	PF3D7_1221100	conserved Plasmodium protein, unknown function	-1.63984	-1.00746	0.632378
Pf3D7_12_v3	756648 - 758148	PF3D7_1219100	clathrin heavy chain, putative	-1.97211	-2.6032	-0.631087
Pf3D7_08_v3	755673 - 757173	PF3D7_0816300	conserved Plasmodium protein, unknown function	-1.76657	-1.13558	0.630988
Pf3D7_14_v3	382187 - 383687	PF3D7_1409800	CUGBP Elav-like family member 2, putative	-1.47924	-0.848348	0.630889
Pf3D7_04_v3	996253 - 997739	PF3D7_0421900	conserved Plasmodium protein, unknown function	-1.22942	-0.598532	0.630887
Pf3D7_11_v3	441180 - 442680	PF3D7_1111200	conserved protein, unknown function	-1.73556	-1.10504	0.630521
Pf3D7_13_v3	1884446 - 1885946	PF3D7_1347000	WD repeat-containing protein 92, putative	-1.98917	-1.35868	0.630489
Pf3D7_10_v3	682008 - 683508	PF3D7_1016900	early transcribed membrane protein 10.3	-1.1801	-0.550245	0.629854
Pf3D7_02_v3	336081 - 337556	PF3D7_0208200	KRR1 small subunit processome component, putative	-1.86001	-1.23216	0.627854
Pf3D7_12_v3	677076 - 678576	PF3D7_1217100	meiotic recombination protein SPO11, putative	-1.84768	-1.22003	0.627647
Pf3D7_13_v3	587309 - 588798	PF3D7_1313700	Maf-like protein, putative	-2.18551	-1.55796	0.627552
Pf3D7_12_v3	479088 - 480588	PF3D7_1210800	small nucleolar RNA snoR14	-1.84882	-1.22132	0.627501
Pf3D7_12_v3	1032566 - 1034050	PF3D7_1225500	small subunit rRNA processing factor, putative	-2.38824	-1.76086	0.62738
Pf3D7_14_v3	1220774 - 1222274	PF3D7_1431100	PhIL1 interacting protein PIP2	-1.90345	-1.27621	0.627247
Pf3D7_11_v3	233738 - 235238	PF3D7_1105300	conserved Plasmodium protein, unknown function	-2.30842	-1.68168	0.626747
Pf3D7_11_v3	944469 - 945969	PF3D7_1123900	13 kDa ribonucleoprotein-associated protein, putative	-1.98965	-1.36293	0.626722
Pf3D7_09_v3	1309443 - 1310943	PF3D7_0932900	conserved Plasmodium protein, unknown function	-2.07135	-1.44505	0.626298
Pf3D7_08_v3	1041827 - 1043327	PF3D7_0823700	mitochondrial import receptor subunit TOM7, putative	-2.3561	-1.73019	0.625909
Pf3D7_14_v3	2763650 - 2765150	PF3D7_1467600	conserved Plasmodium protein, unknown function	-1.73654	-1.11168	0.624868
Pf3D7_08_v3	420492 - 421992	PF3D7_0808300	ubiquitin regulatory protein, putative	-1.81008	-1.1853	0.62478
Pf3D7_03_v3	647634 - 649134	PF3D7_0316100	mitochondrial ribosomal protein L27 precursor, putative	-1.73224	-1.10753	0.624709
Pf3D7_10_v3	1298641 - 1299792	PF3D7_1032200	conserved Plasmodium protein, unknown function	-1.6104	-0.986017	0.624386
Pf3D7_08_v3	179562 - 181062	PF3D7_0802600	adenylyl cyclase beta	-1.75211	-1.12813	0.623987
Pf3D7_12_v3	745001 - 746501	PF3D7_1219000	formin 2	-1.89082	-1.2669	0.623925
Pf3D7_03_v3	525939 - 527439	PF3D7_0312400	glycogen synthase kinase 3	-1.67822	-2.30191	-0.623691
Pf3D7_09_v3	592106 - 593606	PF3D7_0913800	conserved Plasmodium protein, unknown function	-1.46945	-0.846113	0.623334
Pf3D7_14_v3	142638 - 143982	PF3D7_1403900	serine/threonine protein phosphatase CPPED1, putative	-1.85161	-1.22867	0.622944
Pf3D7_04_v3	473597 - 475041	PF3D7_0410400	exosome complex component RRP4	-2.37727	-1.75435	0.622928
Pf3D7_13_v3	332026 - 333526	PF3D7_1307200	DnaJ protein, putative	-1.74895	-1.12775	0.621208
Pf3D7_10_v3	417472 - 418204	PF3D7_1010500	ankyrin-repeat protein, putative	-1.65245	-2.27278	-0.620336
Pf3D7_11_v3	554513 - 556013	PF3D7_1114700	serine/threonine protein kinase, putative	-1.75453	-2.37468	-0.620151
Pf3D7_10_v3	290326 - 291826	PF3D7_1007200	rho GTPase-activating protein, putative	-2.11434	-1.49449	0.619855
Pf3D7_02_v3	199070 - 200480	PF3D7_0204500	aspartate transaminase	-1.83324	-1.21339	0.619851
Pf3D7_14_v3	685868 - 687368	PF3D7_1416900	prefoldin subunit 2, putative	-1.7272	-1.1074	0.619794
Pf3D7_11_v3	266070 - 267545	PF3D7_1106300	exonuclease, putative	-1.83257	-1.21286	0.61971
Pf3D7_12_v3	1866161 - 1867661	PF3D7_1244500	conserved Plasmodium protein, unknown function	-1.66967	-2.28763	-0.617962
Pf3D7_13_v3	2349486 - 2350435	PF3D7_1359100	riboflavin kinase, putative	-2.03438	-1.41657	0.617804
Pf3D7_13_v3	1154021 - 1155521	PF3D7_1327500	conserved protein, unknown function	-1.34031	-0.723219	0.61709
Pf3D7_02_v3	787440 - 788940	PF3D7_0219800	Plasmodium exported protein (PHISTc), unknown function	-1.3104	-0.693427	0.61697
Pf3D7_06_v3	319739 - 321239	PF3D7_0607700	conserved Plasmodium protein, unknown function	-1.44308	-2.05984	-0.616759
Pf3D7_14_v3	1651194 - 1652694	PF3D7_1440400	zinc finger protein, putative	-1.56236	-0.945802	0.616559
Pf3D7_12_v3	1951013 - 1952513	PF3D7_1247200	conserved protein, unknown function	-1.85187	-1.23532	0.616553
Pf3D7_04_v3	1092137 - 1093637	PF3D7_0424300	erythrocyte binding antigen-165, pseudogene	-1.66102	-1.04476	0.616259
Pf3D7_04_v3	437481 - 438885	PF3D7_0409100	U4/U6 small nuclear ribonucleoprotein PRP31, putative	-1.7986	-2.41412	-0.61552
Pf3D7_05_v3	1318729 - 1320229	PF3D7_0532600	Plasmodium exported protein, unknown function	1.18093	1.79587	0.614938
Pf3D7_12_v3	651356 - 652856	PF3D7_1216300	signal recognition particle subunit SRP19	-1.76519	-2.3801	-0.614915
Pf3D7_09_v3	998462 - 999962	PF3D7_0924600	conserved Plasmodium protein, unknown function	-1.94126	-1.32683	0.614425
Pf3D7_07_v3	241552 - 243052	PF3D7_0704800	protein phosphatase PPM12, putative	-1.61249	-0.999007	0.613481
Pf3D7_09_v3	1302075 - 1303388	PF3D7_0932700	conserved Plasmodium protein, unknown function	-1.91006	-1.29769	0.612372
Pf3D7_03_v3	468446 - 469786	PF3D7_0311000	conserved Plasmodium protein, unknown function	-1.91191	-2.52365	-0.611735
Pf3D7_13_v3	526560 - 528060	PF3D7_1312500	conserved Plasmodium protein, unknown function	-1.7772	-1.16552	0.611682
Pf3D7_05_v3	460345 - 461516	PF3D7_0510800	WD repeat-containing protein, putative	-2.18161	-2.79321	-0.611606
Pf3D7_09_v3	1057316 - 1058816	PF3D7_0926100	protein kinase, putative	-2.06115	-2.67258	-0.611425
Pf3D7_09_v3	455243 - 456743	PF3D7_0910000	SET domain protein, putative	-1.9724	-2.58301	-0.610609
Pf3D7_13_v3	965780 - 967280	PF3D7_1323100	60S ribosomal protein L6, putative	-1.95831	-2.5687	-0.610385
Pf3D7_02_v3	507354 - 508854	PF3D7_0212400	conserved Plasmodium membrane protein, unknown function	-1.77425	-2.38446	-0.610211
Pf3D7_04_v3	1077988 - 1079488	PF3D7_0423900	probable protein, unknown function	-1.65587	-1.04599	0.609887
Pf3D7_10_v3	1146295 - 1147795	PF3D7_1027400	DNA-directed RNA polymerase II subunit RPB7, putative	-1.86214	-1.25259	0.609549
Pf3D7_03_v3	579965 - 581465	PF3D7_0314400	serine/threonine protein phosphatase 6, putative	-1.95205	-1.34308	0.608974
Pf3D7_09_v3	957836 - 959262	PF3D7_0923600	lipoate-protein ligase 2	-2.55521	-1.94633	0.608872
Pf3D7_11_v3	1246118 - 1247618	PF3D7_1132100	RNA-binding protein, putative	-1.70112	-2.30991	-0.608798
Pf3D7_02_v3	197543 - 198351	PF3D7_0204400	dynein light chain, putative	-1.90601	-2.51445	-0.60844
Pf3D7_14_v3	2776631 - 2778131	PF3D7_1468000	conserved Plasmodium protein, unknown function	-2.0625	-2.67081	-0.608313
Pf3D7_14_v3	2133297 - 2134797	PF3D7_1452000	rhoptry neck protein 2	-2.09534	-1.48706	0.608274
Pf3D7_14_v3	159691 - 161191	PF3D7_1404600	adenylyl cyclase alpha	-1.84084	-1.23266	0.608175
Pf3D7_04_v3	703662 - 705162	PF3D7_0416000	RNA-binding protein, putative	-1.94026	-1.33282	0.607433
Pf3D7_07_v3	1150558 - 1152058	PF3D7_0727000	vacuolar protein sorting-associated protein 53, putative	-1.93175	-1.32435	0.607403
Pf3D7_13_v3	2158699 - 2160199	PF3D7_1354100	conserved Plasmodium protein, unknown function	-1.84786	-1.24048	0.607381
Pf3D7_14_v3	1699673 - 1701173	PF3D7_1441700	mitochondrial inner membrane protease ATP23, putative	-1.68157	-1.07533	0.606237
Pf3D7_12_v3	63836 - 65336	PF3D7_1200700	acyl-CoA synthetase	-1.55932	-0.954196	0.605119
Pf3D7_12_v3	1828659 - 1830159	PF3D7_1243700	ubiquitin-conjugating enzyme E2, putative	-1.47484	-0.870031	0.60481
Pf3D7_12_v3	1017348 - 1018504	PF3D7_1225000	conserved Plasmodium protein, unknown function	-1.83209	-1.22812	0.603962
Pf3D7_04_v3	176752 - 178252	PF3D7_0403100	regulator of chromosome condensation, putative	-2.3608	-1.75701	0.603788
Pf3D7_10_v3	179726 - 181226	PF3D7_1004000	60S ribosomal protein L13, putative	-2.61677	-2.01315	0.603628
Pf3D7_14_v3	2851149 - 2852649	PF3D7_1469600	acetyl-CoA carboxylase	-1.71622	-1.11275	0.60347
Pf3D7_14_v3	2683140 - 2684640	PF3D7_1465900	40S ribosomal protein S3	-1.81939	-2.42252	-0.603129
Pf3D7_13_v3	1419641 - 1421141	PF3D7_1335100	merozoite surface protein 7	-1.8105	-1.20772	0.602772
Pf3D7_10_v3	246035 - 247493	PF3D7_1005600	DnaJ protein, putative	-1.93589	-1.33321	0.602683
Pf3D7_06_v3	401721 - 403221	PF3D7_0609500	conserved Plasmodium protein, unknown function	-1.71524	-1.1127	0.602534
Pf3D7_05_v3	1087422 - 1088922	PF3D7_0526400	conserved Plasmodium protein, unknown function	-2.02433	-1.423	0.60133
Pf3D7_03_v3	394104 - 395604	PF3D7_0309200	serine/threonine protein kinase, putative	-1.81075	-1.20949	0.601257
Pf3D7_13_v3	2786971 - 2788471	PF3D7_1370300	membrane associated histidine-rich protein 1	-1.33371	-0.732947	0.600762
Pf3D7_14_v3	3001855 - 3003355	PF3D7_1473700	nucleoporin NUP116/NSP116, putative	-1.70725	-2.30792	-0.600668
Pf3D7_14_v3	2518257 - 2519203	PF3D7_1462000	thioredoxin-like protein	-2.1482	-2.74854	-0.600347
Pf3D7_10_v3	1320449 - 1321692	PF3D7_1032900	RNA polymerase II-associated protein 1, putative	-1.83141	-1.23215	0.599255
Pf3D7_04_v3	625726 - 626889	PF3D7_0413900	ubiquitin carboxyl-terminal hydrolase 13, putative	-1.57134	-0.972122	0.599217
Pf3D7_12_v3	553353 - 554853	PF3D7_1212500	glycerol-3-phosphate 1-O-acyltransferase	-2.17585	-1.57716	0.598694
Pf3D7_12_v3	742647 - 744147	PF3D7_1218900	WD repeat-containing protein, putative	-1.44879	-0.850163	0.598627
Pf3D7_14_v3	423750 - 425250	PF3D7_1410500	conserved Plasmodium protein, unknown function	-1.51491	-0.916752	0.598161
Pf3D7_14_v3	1940055 - 1941555	PF3D7_1447500	inner membrane complex protein, putative	-1.49365	-0.895763	0.597883
Pf3D7_11_v3	437720 - 439220	PF3D7_1111100	replication factor C subunit 5, putative	-2.02923	-1.43141	0.59782
Pf3D7_06_v3	424804 - 426304	PF3D7_0609900	conserved Plasmodium protein, unknown function	-1.50737	-0.909551	0.597818
Pf3D7_12_v3	1080197 - 1081697	PF3D7_1226700	U3 small nucleolar RNA-interacting protein 2, putative	-1.5962	-0.998818	0.597378
Pf3D7_13_v3	972536 - 974036	PF3D7_1323400	60S ribosomal protein L23	-2.1443	-2.74134	-0.597039
Pf3D7_13_v3	1264136 - 1265636	PF3D7_1329800	conserved Plasmodium protein, unknown function	-1.76264	-1.16561	0.597027
Pf3D7_12_v3	2003530 - 2005030	PF3D7_1248900	26S protease regulatory subunit 8, putative	-2.36439	-1.76743	0.596963
Pf3D7_08_v3	1010807 - 1012307	PF3D7_0822900	conserved Plasmodium protein, unknown function	-1.61884	-1.02256	0.596273
Pf3D7_09_v3	1310439 - 1311939	PF3D7_0933000	CSTF domain-containing protein, putative	-2.59339	-1.99759	0.595805
Pf3D7_05_v3	547079 - 548404	PF3D7_0512700	orotate phosphoribosyltransferase	-2.14405	-1.54922	0.594829
Pf3D7_14_v3	1917510 - 1919010	PF3D7_1446600	centrin-2	-2.34753	-1.75324	0.594298
Pf3D7_11_v3	1151378 - 1152878	PF3D7_1129800	conserved Plasmodium protein, unknown function	-1.96028	-1.36599	0.594294
Pf3D7_11_v3	1162857 - 1164357	PF3D7_1130100	60S ribosomal protein L38	-2.12813	-2.72233	-0.594203
Pf3D7_10_v3	108162 - 109662	PF3D7_1002100	EMP1-trafficking protein	-2.00978	-1.41565	0.594133
Pf3D7_06_v3	600017 - 601517	PF3D7_0614300	major facilitator superfamily-related transporter, putative	-1.68892	-2.28304	-0.594121
Pf3D7_10_v3	402211 - 403677	PF3D7_1010000	ribosomal protein L43, mitochondrial, putative	-1.7966	-2.39026	-0.59366
Pf3D7_10_v3	1389130 - 1390630	PF3D7_1035000	U2 snRNA/tRNA pseudouridine synthase, putative	-1.76735	-1.17381	0.593535
Pf3D7_09_v3	434873 - 436373	PF3D7_0909600	conserved protein, unknown function	-1.88575	-1.2923	0.593455
Pf3D7_02_v3	320810 - 322310	PF3D7_0207900	serine repeat antigen 2	-1.73271	-1.14053	0.592185
Pf3D7_14_v3	2313379 - 2314879	PF3D7_1456500	conserved Plasmodium protein, unknown function	-1.55334	-2.14536	-0.592013
Pf3D7_04_v3	383923 - 385423	PF3D7_0407800	conserved Plasmodium protein, unknown function	-1.9507	-1.35898	0.59172
Pf3D7_13_v3	400952 - 402076	PF3D7_1308700	conserved Plasmodium protein, unknown function	-1.98044	-1.38877	0.591666
Pf3D7_12_v3	1483305 - 1484805	PF3D7_1235600	serine hydroxymethyltransferase	-1.53254	-0.941133	0.59141
Pf3D7_06_v3	1059422 - 1060922	PF3D7_0626200	conserved Plasmodium protein, unknown function	-2.33014	-1.73908	0.591066
Pf3D7_10_v3	1205301 - 1206801	PF3D7_1029600	adenosine deaminase	-2.08758	-1.497	0.590586
Pf3D7_11_v3	1150018 - 1151518	PF3D7_1129700	conserved Plasmodium protein, unknown function	-1.90365	-1.31362	0.590027
Pf3D7_12_v3	504343 - 505843	PF3D7_1211400	heat shock protein DNAJ homologue Pfj4	-2.46969	-3.05913	-0.589447
Pf3D7_06_v3	930574 - 932074	PF3D7_0622900	AP2 domain transcription factor AP2Tel	-0.738527	-1.32744	-0.588912
Pf3D7_05_v3	261684 - 262670	PF3D7_0506300	conserved protein, unknown function	-1.55126	-0.962484	0.588779
Pf3D7_11_v3	1396264 - 1397504	PF3D7_1135700	conserved Plasmodium protein, unknown function	-1.79345	-1.20532	0.588125
Pf3D7_08_v3	241102 - 242602	PF3D7_0804300	zinc finger protein, putative	-2.37699	-1.7889	0.588087
Pf3D7_07_v3	367709 - 369206	PF3D7_0708000	cytoskeleton associated protein, putative	-1.70673	-1.11878	0.587948
Pf3D7_14_v3	1282646 - 1284069	PF3D7_1432500	RNA methyltransferase, putative	-1.69791	-1.10997	0.587942
Pf3D7_13_v3	2604472 - 2605972	PF3D7_1364800	DNA-directed RNA polymerases I, II, and III subunit RPABC1, putative	-2.32972	-1.74189	0.587832
Pf3D7_14_v3	3038332 - 3039832	PF3D7_1474200	conserved Plasmodium membrane protein, unknown function	-1.51721	-0.929486	0.587723
Pf3D7_13_v3	623784 - 625284	PF3D7_1314600	lipoate-protein ligase 1	-1.62399	-2.21152	-0.587529
Pf3D7_07_v3	502094 - 503594	PF3D7_0711400	histone deacetylase complex subunit SAP18, putative	-1.62131	-1.03387	0.587445
Pf3D7_03_v3	366172 - 367672	PF3D7_0308300	conserved Plasmodium protein, unknown function	-1.72511	-1.13775	0.587364
Pf3D7_13_v3	631335 - 632835	PF3D7_1314900	general transcription factor IIH subunit 2	-1.52195	-0.934724	0.587223
Pf3D7_04_v3	320018 - 321518	PF3D7_0406000	conserved protein, unknown function	-1.86802	-1.28088	0.587137
Pf3D7_13_v3	1663853 - 1665353	PF3D7_1342300	tetratricopeptide repeat protein, putative	-1.84582	-1.25932	0.586505
Pf3D7_02_v3	196416 - 197217	PF3D7_0204300	conserved Plasmodium protein, unknown function	-1.70926	-2.29514	-0.585879
Pf3D7_02_v3	837842 - 839342	PF3D7_0220800	cytoadherence linked asexual protein 2	-0.0547473	-0.640504	-0.585757
Pf3D7_11_v3	1523846 - 1525346	PF3D7_1138600	beta-catenin-like protein 1, putative	-2.43542	-1.8502	0.585219
Pf3D7_12_v3	91241 - 92741	PF3D7_1201300	liver stage associated protein 1	-1.16342	-0.578456	0.584966
Pf3D7_01_v3	52780 - 53776	PF3D7_0100500	erythrocyte membrane protein 1 (PfEMP1), exon 1, pseudogene	-0.455065	0.129829	0.584894
Pf3D7_10_v3	617737 - 618939	PF3D7_1015300	methionine aminopeptidase 1b, putative	-2.05292	-1.46823	0.584688
Pf3D7_07_v3	1377617 - 1379117	PF3D7_0731800	alpha/beta hydrolase, putative	-1.38606	-0.801585	0.584477
Pf3D7_08_v3	107742 - 109178	PF3D7_0801500	nucleolar protein 10, putative	-1.88597	-1.30199	0.583984
Pf3D7_13_v3	571832 - 573167	PF3D7_1313400	DEAD box helicase, putative	-1.77281	-1.19075	0.582061
Pf3D7_02_v3	795751 - 797251	PF3D7_0220000	liver stage antigen 3	-2.0353	-1.4534	0.581894
Pf3D7_12_v3	929491 - 930991	PF3D7_1223100	cAMP-dependent protein kinase regulatory subunit	-2.33586	-1.7541	0.58176
Pf3D7_12_v3	1951567 - 1953067	PF3D7_1247300	GPI mannosyltransferase 2, putative	-1.82333	-1.24169	0.58165
Pf3D7_04_v3	364433 - 365933	PF3D7_0407200	peptidyl-tRNA hydrolase 2, putative	-1.58841	-1.00782	0.580585
Pf3D7_04_v3	394080 - 395580	PF3D7_0408000	conserved Plasmodium protein, unknown function	-1.51511	-0.935437	0.579675
Pf3D7_14_v3	203643 - 205143	PF3D7_1405800	ribosome biogenesis protein BOP1, putative	-1.88728	-1.30768	0.579601
Pf3D7_06_v3	221814 - 223238	PF3D7_0605300	serine/threonine protein kinase	-1.49168	-0.912171	0.579513
Pf3D7_04_v3	492875 - 494375	PF3D7_0410900	conserved Plasmodium protein, unknown function	-1.42704	-0.848114	0.578927
Pf3D7_04_v3	314561 - 316061	PF3D7_0405800	conserved protein, unknown function	-1.58727	-1.00875	0.57852
Pf3D7_09_v3	341908 - 343408	PF3D7_0907100	conserved Plasmodium protein, unknown function	-1.40491	-0.826676	0.578238
Pf3D7_03_v3	312842 - 314342	PF3D7_0307100	40S ribosomal protein S12, putative	-1.83788	-2.41577	-0.577892
Pf3D7_10_v3	366646 - 368146	PF3D7_1008800	nucleolar protein 5, putative	-1.88126	-1.30354	0.577719
Pf3D7_09_v3	126415 - 127915	PF3D7_0902900	conserved Plasmodium protein, unknown function	-1.44229	-0.865184	0.577103
Pf3D7_11_v3	1852872 - 1854372	PF3D7_1146800	conserved Plasmodium protein, unknown function	-1.26538	-0.688626	0.576754
Pf3D7_14_v3	1369296 - 1370796	PF3D7_1434200	calmodulin	-1.89043	-2.46711	-0.57668
Pf3D7_14_v3	545546 - 547046	PF3D7_1413700	conserved Plasmodium protein, unknown function	-1.91093	-1.33448	0.576453
Pf3D7_08_v3	789116 - 790616	PF3D7_0817300	conserved Plasmodium protein, unknown function	-1.74803	-2.32403	-0.575999
Pf3D7_11_v3	1127773 - 1129273	PF3D7_1129200	26S proteasome regulatory subunit RPN7, putative	-1.77393	-2.34943	-0.575502
Pf3D7_12_v3	70342 - 71842	PF3D7_1200800	serine/threonine protein kinase, FIKK family	-2.06098	-1.48648	0.574502
Pf3D7_12_v3	104104 - 105604	PF3D7_1201700	conserved Plasmodium membrane protein, unknown function	-1.77885	-2.35331	-0.574461
Pf3D7_07_v3	319247 - 320747	PF3D7_0706600	conserved Plasmodium protein, unknown function	-1.86731	-1.2931	0.574211
Pf3D7_01_v3	430358 - 431537	PF3D7_0111200	conserved protein, unknown function	-1.85489	-1.28096	0.573936
Pf3D7_12_v3	2083818 - 2085318	PF3D7_1250900	conserved protein, unknown function	-1.41891	-0.845081	0.573833
Pf3D7_11_v3	1594952 - 1596266	PF3D7_1140000	carbonic anhydrase	-1.56352	-2.13719	-0.57367
Pf3D7_10_v3	1249307 - 1250544	PF3D7_1030800	calmodulin, putative	-1.6765	-1.10306	0.573436
Pf3D7_12_v3	2107793 - 2108958	PF3D7_1251700	tryptophan--tRNA ligase	-1.60911	-1.03596	0.573147
Pf3D7_02_v3	748865 - 750047	PF3D7_0218300	rRNA methyltransferase, putative	-2.08858	-1.51572	0.572865
Pf3D7_08_v3	304096 - 305293	PF3D7_0805400	N-acetyltransferase, GNAT family, putative	-2.49075	-1.91793	0.572826
Pf3D7_10_v3	1131458 - 1132958	PF3D7_1027000	conserved Plasmodium protein, unknown function	-1.49732	-2.07009	-0.572767
Pf3D7_12_v3	212357 - 213710	PF3D7_1204600	cytidine deaminase, putative	-1.57764	-2.15008	-0.572435
Pf3D7_05_v3	1221492 - 1222992	PF3D7_0529900	RING zinc finger protein, putative	-1.39481	-0.822598	0.572214
Pf3D7_14_v3	2389725 - 2391225	PF3D7_1458100	protein PET117, putative	-1.83811	-1.26752	0.570583
Pf3D7_07_v3	939750 - 941250	PF3D7_0721900	V-type ATPase V0 subunit e, putative	-1.90491	-1.3351	0.569804
Pf3D7_03_v3	257916 - 259416	PF3D7_0305300	conserved Plasmodium membrane protein, unknown function	-1.78844	-2.35794	-0.569494
Pf3D7_06_v3	1287236 - 1288736	PF3D7_0630800	TPH domain-containing protein, putative	-1.73851	-2.30785	-0.569337
Pf3D7_12_v3	1032065 - 1033549	PF3D7_1225400	rRNA-processing protein, putative	-2.16865	-1.59944	0.569214
Pf3D7_06_v3	1256440 - 1257940	PF3D7_0630100	conserved Plasmodium protein, unknown function	-1.73576	-1.16669	0.569062
Pf3D7_11_v3	246450 - 247950	PF3D7_1105700	tRNA-splicing ligase RtcB, putative	-1.85465	-1.28588	0.56877
Pf3D7_07_v3	1139478 - 1140978	PF3D7_0726600	conserved Plasmodium protein, unknown function	-1.94058	-1.37216	0.568417
Pf3D7_14_v3	478387 - 479887	PF3D7_1411800	conserved Plasmodium protein, unknown function	-1.80771	-1.23936	0.568352
Pf3D7_10_v3	223431 - 224747	PF3D7_1004900	conserved protein, unknown function	-1.73498	-1.16706	0.567923
Pf3D7_06_v3	860115 - 861516	PF3D7_0620800	tRNA Alanine	-2.11121	-1.54376	0.567443
Pf3D7_08_v3	207450 - 208950	PF3D7_0803300	mitogen-activated protein kinase organizer 1, putative	-1.43394	-0.866555	0.567387
Pf3D7_08_v3	53482 - 54982	PF3D7_0800400	rifin	2.66545	2.09899	-0.566458
Pf3D7_08_v3	393759 - 395259	PF3D7_0807600	conserved Plasmodium protein, unknown function	-1.98945	-2.55585	-0.566395
Pf3D7_09_v3	308539 - 310039	PF3D7_0906200	conserved Plasmodium protein, unknown function	-1.98869	-1.42255	0.566138
Pf3D7_09_v3	357183 - 358683	PF3D7_0907500	conserved protein, unknown function	-1.51751	-0.951804	0.565705
Pf3D7_11_v3	667723 - 668867	PF3D7_1117600	peptidyl-tRNA hydrolase ICT1	-1.7606	-1.19496	0.565635
Pf3D7_04_v3	997646 - 999146	PF3D7_0422000	steroid dehydrogenase, putative	-1.54946	-0.984029	0.565434
Pf3D7_11_v3	159114 - 160614	PF3D7_1103700	casein kinase II beta chain	-2.36104	-1.7957	0.565345
Pf3D7_13_v3	857444 - 858944	PF3D7_1320900	RNA-binding protein, putative	-1.87931	-1.31544	0.563867
Pf3D7_06_v3	907016 - 908516	PF3D7_0622300	vacuolar transporter chaperone, putative	-1.45422	-0.89051	0.563711
Pf3D7_05_v3	229694 - 231194	PF3D7_0505200	actin-like protein, putative	-1.97738	-1.41379	0.563584
Pf3D7_12_v3	359334 - 360494	PF3D7_1208000	apicoplast ribosomal protein L29 precursor, putative	-1.6839	-1.12103	0.562869
Pf3D7_13_v3	2748594 - 2750094	PF3D7_1369200	conserved Plasmodium protein, unknown function	-1.9205	-1.35764	0.562861
Pf3D7_12_v3	1633694 - 1635194	PF3D7_1239200	AP2 domain transcription factor, putative	-1.83455	-2.39712	-0.562568
Pf3D7_05_v3	558512 - 560012	PF3D7_0513200	conserved Plasmodium protein, unknown function	-2.25598	-1.69366	0.562322
Pf3D7_12_v3	1892198 - 1893067	PF3D7_1245200	conserved Plasmodium membrane protein, unknown function	-1.47211	-0.910473	0.561633
Pf3D7_13_v3	2831951 - 2833451	PF3D7_1372000	Plasmodium exported protein (PHISTa), unknown function	-0.182467	-0.743584	-0.561117
Pf3D7_13_v3	1343305 - 1344805	PF3D7_1332600	DNA-(apurinic or apyrimidinic site) lyase 1, putative	-1.85644	-1.29545	0.560996
Pf3D7_06_v3	1074017 - 1075517	PF3D7_0626700	ATPase	-1.78661	-1.2258	0.560814
Pf3D7_07_v3	1086570 - 1087069	PF3D7_0726000	28S ribosomal RNA	-1.172	-1.73281	-0.56081
Pf3D7_09_v3	359534 - 361034	PF3D7_0907600	translation initiation factor SUI1, putative	-1.75462	-1.19398	0.560647
Pf3D7_13_v3	765139 - 766639	PF3D7_1318500	conserved Plasmodium protein, unknown function	-1.47537	-0.91484	0.560531
Pf3D7_09_v3	578526 - 580026	PF3D7_0913300	conserved protein, unknown function	-2.68009	-2.12102	0.559068
Pf3D7_14_v3	79923 - 81119	PF3D7_1402000	conserved Plasmodium protein, unknown function	-2.00913	-1.45016	0.558969
Pf3D7_14_v3	3155975 - 3157475	PF3D7_1476700	lysophospholipase, putative	-1.68855	-1.12965	0.558904
Pf3D7_12_v3	1462102 - 1463602	PF3D7_1235100	conserved protein, unknown function	-1.22932	-0.670502	0.558818
Pf3D7_06_v3	911097 - 912002	PF3D7_0622400	conserved protein, unknown function	-1.65529	-1.09658	0.55871
Pf3D7_06_v3	767791 - 769291	PF3D7_0618300	60S ribosomal protein L27a, putative	-1.87593	-2.43435	-0.55842
Pf3D7_05_v3	255518 - 256724	PF3D7_0506000	conserved Plasmodium protein, unknown function	-1.94611	-1.3878	0.55831
Pf3D7_13_v3	2166916 - 2168416	PF3D7_1354300	large subunit rRNA methyltransferase, putative	-1.69062	-1.13298	0.557644
Pf3D7_10_v3	826972 - 827987	PF3D7_1020600	conserved Plasmodium membrane protein, unknown function	-1.55345	-2.111	-0.557551
Pf3D7_11_v3	1274573 - 1276073	PF3D7_1133000	conserved Plasmodium protein, unknown function	-1.49827	-0.94073	0.557537
Pf3D7_12_v3	1782148 - 1783648	PF3D7_1241800	ATP-dependent RNA helicase DBP9, putative	-2.19607	-1.63875	0.557322
Pf3D7_08_v3	859383 - 860883	PF3D7_0818900	heat shock protein 70	-2.3251	-2.88224	-0.557137
Pf3D7_11_v3	476483 - 477983	PF3D7_1112500	RNA transcription, translation and transport factor protein, putative	-1.93763	-1.38051	0.557114
Pf3D7_04_v3	745137 - 746637	PF3D7_0417100	mRNA-binding protein PUF2	-1.68548	-2.24219	-0.556705
Pf3D7_13_v3	228373 - 229873	PF3D7_1304200	CorA-like Mg2+ transporter protein, putative	-2.15623	-1.59979	0.556432
Pf3D7_08_v3	296371 - 297871	PF3D7_0805300	conserved Plasmodium protein, unknown function	-2.55011	-1.99395	0.556168
Pf3D7_06_v3	854159 - 855659	PF3D7_0620500	cleavage stimulation factor subunit 1, putative	-2.37114	-1.81511	0.55603
Pf3D7_13_v3	2007450 - 2008950	PF3D7_1350100	lysine--tRNA ligase	-2.11024	-1.55454	0.555706
Pf3D7_14_v3	2041042 - 2042542	PF3D7_1449700	exosome complex exonuclease RRP6	-2.24375	-1.68833	0.55542
Pf3D7_13_v3	1587374 - 1588402	PF3D7_1339500	mitochondrial ribosomal protein L49 precursor, putative	-1.37583	-0.820556	0.555274
Pf3D7_08_v3	145088 - 146588	PF3D7_0802000	glutamate dehydrogenase, putative	-1.64083	-1.08566	0.555171
Pf3D7_04_v3	993860 - 995360	PF3D7_0421700	conserved Plasmodium protein, unknown function	-1.14691	-0.591866	0.55504
Pf3D7_12_v3	442859 - 444179	PF3D7_1209600	porphobilinogen deaminase	-1.84666	-2.40137	-0.554707
Pf3D7_12_v3	401299 - 402799	PF3D7_1208600	mitochondrial import inner membrane translocase subunit TIM10, putative	-1.72711	-1.17329	0.553814
Pf3D7_09_v3	768451 - 769951	PF3D7_0918700	conserved Plasmodium protein, unknown function	-1.45512	-0.901895	0.553228
Pf3D7_13_v3	1201842 - 1203342	PF3D7_1328400	conserved protein, unknown function	-1.68315	-1.13035	0.552799
Pf3D7_12_v3	1602196 - 1603696	PF3D7_1238600	sphingomyelin phosphodiesterase	-1.28586	-0.733122	0.552736
Pf3D7_10_v3	1398194 - 1399694	PF3D7_1035300	glutamate-rich protein GLURP	-1.51571	-0.963039	0.552671
Pf3D7_02_v3	138390 - 139426	PF3D7_0202900	palmitoyltransferase DHHC12, putative	-1.62736	-1.0749	0.552464
Pf3D7_02_v3	729432 - 730932	PF3D7_0217600	conserved Plasmodium protein, unknown function	-1.79437	-1.24276	0.551608
Pf3D7_03_v3	83015 - 84515	PF3D7_0301300	epoxide hydrolase 1	-1.77296	-1.22159	0.55137
Pf3D7_08_v3	578482 - 579982	PF3D7_0811500	histone-arginine methyltransferase CARM1, putative	-2.30446	-1.75341	0.551049
Pf3D7_12_v3	1243099 - 1244599	PF3D7_1230100	thioredoxin-like associated protein 1, putative	-1.33718	-0.786263	0.55092
Pf3D7_08_v3	870575 - 871909	PF3D7_0819200	perforin-like protein 5	-1.4178	-1.96851	-0.550713
Pf3D7_05_v3	904344 - 905844	PF3D7_0522300	18S rRNA (guanine-N(7))-methyltransferase, putative	-1.89826	-1.34872	0.54954
Pf3D7_12_v3	479592 - 481092	PF3D7_1210900	GPI mannosyltransferase 1	-1.75486	-1.20537	0.549488
Pf3D7_13_v3	500789 - 502289	PF3D7_1311800	M1-family alanyl aminopeptidase	-2.34361	-2.8924	-0.548796
Pf3D7_04_v3	1021486 - 1022986	PF3D7_0422300	alpha tubulin 2	-1.74992	-1.20127	0.548652
Pf3D7_12_v3	1593132 - 1594632	PF3D7_1238400	conserved protein, unknown function	-1.79837	-1.24983	0.548535
Pf3D7_08_v3	1051770 - 1053270	PF3D7_0824100	exonuclease, putative	-1.52885	-0.980363	0.548488
Pf3D7_13_v3	2244188 - 2245688	PF3D7_1356700	DnaJ protein, putative	-2.10312	-1.55475	0.548377
Pf3D7_11_v3	1189563 - 1190622	PF3D7_1130900	conserved Plasmodium protein, unknown function	-1.54218	-0.994239	0.547938
Pf3D7_06_v3	951006 - 952506	PF3D7_0623400	MEI2-like RNA-binding protein, putative	-1.58272	-1.03483	0.547892
Pf3D7_05_v3	1067713 - 1069015	PF3D7_0525700	conserved protein, unknown function	-1.76299	-1.21523	0.547756
Pf3D7_10_v3	785502 - 787002	PF3D7_1019400	60S ribosomal protein L30e, putative	-1.67097	-2.21847	-0.547501
Pf3D7_07_v3	292399 - 293899	PF3D7_0706000	importin-7, putative	-1.83201	-1.28511	0.546898
Pf3D7_12_v3	1084386 - 1085886	PF3D7_1226800	ataxin-3, putative	-1.33128	-1.87799	-0.546704
Pf3D7_08_v3	975073 - 976573	PF3D7_0821800	protein transport protein SEC61 subunit beta, putative	-2.16824	-2.71432	-0.546083
Pf3D7_13_v3	1494309 - 1495758	PF3D7_1337100	protein kinase 6	-2.33745	-1.79177	0.545683
Pf3D7_05_v3	725251 - 726751	PF3D7_0517300	serine/arginine-rich splicing factor 1	-1.66319	-2.20886	-0.545671
Pf3D7_14_v3	2649754 - 2651254	PF3D7_1465500	potassium channel K2	-1.5549	-2.10029	-0.54539
Pf3D7_02_v3	784328 - 785828	PF3D7_0219700	Plasmodium exported protein (PHISTc), unknown function	-1.94119	-1.39584	0.545354
Pf3D7_12_v3	657504 - 659004	PF3D7_1216500	male development gene 1	-1.31868	-0.773712	0.544972
Pf3D7_12_v3	1924641 - 1926141	PF3D7_1246300	clathrin adaptor domain-containing protein, putative	-1.65942	-1.11485	0.544561
Pf3D7_10_v3	1327936 - 1329436	PF3D7_1033100	S-adenosylmethionine decarboxylase/ornithine decarboxylase	-1.69246	-2.23691	-0.54445
Pf3D7_14_v3	229863 - 231363	PF3D7_1406400	pentatricopeptide repeat domain-containing protein, putative	-1.66577	-1.12132	0.544446
Pf3D7_05_v3	1019402 - 1020902	PF3D7_0524700	mitochondrial import receptor subunit TOM22, putative	-2.02155	-1.47711	0.544434
Pf3D7_05_v3	666918 - 667985	PF3D7_0516100	cation-transporting ATPase 1	-1.71092	-1.16658	0.54434
Pf3D7_10_v3	1243214 - 1244714	PF3D7_1030500	26S proteasome regulatory subunit RPN9, putative	-1.98267	-2.52673	-0.544055
Pf3D7_14_v3	510676 - 512176	PF3D7_1412600	deoxyhypusine synthase	-2.00011	-1.45607	0.544037
Pf3D7_06_v3	709058 - 710558	PF3D7_0617100	AP-2 complex subunit alpha, putative	-1.59714	-2.14065	-0.543508
Pf3D7_11_v3	877968 - 879468	PF3D7_1122900	dynein heavy chain, putative	-1.68832	-2.23169	-0.543362
Pf3D7_13_v3	670245 - 671745	PF3D7_1316000	protein kinase, putative	-1.44594	-1.98915	-0.543212
Pf3D7_14_v3	1296711 - 1298211	PF3D7_1432900	SF-assemblin, putative	-1.85441	-1.31125	0.543161
Pf3D7_07_v3	1070241 - 1071479	PF3D7_0725200	mago nashi protein homologue, putative	-2.28786	-1.74489	0.542972
Pf3D7_14_v3	780125 - 781415	PF3D7_1418700	5S ribosomal RNA	-1.97969	-1.43684	0.542844
Pf3D7_02_v3	588551 - 590051	PF3D7_0214400	conserved protein, unknown function	-1.96431	-1.42172	0.542589
Pf3D7_14_v3	642235 - 643735	PF3D7_1415900	zinc finger protein, putative	-1.65604	-1.11413	0.541906
Pf3D7_14_v3	972725 - 973851	PF3D7_1424000	small nucleolar RNA snoR24	-1.82639	-2.36784	-0.541447
Pf3D7_03_v3	280915 - 282415	PF3D7_0305800	P-loop containing nucleoside triphosphate hydrolase, putative	-1.53343	-0.99262	0.540813
Pf3D7_13_v3	744350 - 745850	PF3D7_1317900	nucleolar complex protein 4, putative	-1.96573	-1.42516	0.540572
Pf3D7_07_v3	251281 - 252781	PF3D7_0705100	conserved Plasmodium protein, unknown function	-1.58428	-1.04405	0.540236
Pf3D7_11_v3	1919267 - 1920767	PF3D7_1148200	unspecified product	-1.69867	-2.2379	-0.539223
Pf3D7_04_v3	656814 - 658314	PF3D7_0414500	RNA-binding protein, putative	-1.71026	-2.24854	-0.538281
Pf3D7_05_v3	1067212 - 1068514	PF3D7_0525600	RNA methyltransferase, putative	-1.82429	-1.28606	0.538223
Pf3D7_05_v3	1212532 - 1214032	PF3D7_0529800	conserved Plasmodium protein, unknown function	-2.1247	-1.58685	0.537849
Pf3D7_05_v3	309056 - 310556	PF3D7_0507500	subtilisin-like protease 1	-1.30493	-0.767136	0.537791
Pf3D7_14_v3	457795 - 459295	PF3D7_1411300	DnaJ protein, putative	-1.88183	-1.3443	0.537531
Pf3D7_11_v3	1714282 - 1715782	PF3D7_1142900	conserved Plasmodium protein, unknown function	-1.43766	-0.900286	0.53737
Pf3D7_14_v3	984061 - 985363	PF3D7_1425200	enoyl-CoA hydratase, putative	-2.1099	-1.57287	0.537033
Pf3D7_07_v3	1191789 - 1193289	PF3D7_0728000	eukaryotic translation initiation factor 2 subunit alpha	-2.09912	-2.63597	-0.536851
Pf3D7_13_v3	2289710 - 2291210	PF3D7_1357700	U3 small nucleolar RNA-associated protein 21, putative	-1.96378	-1.42786	0.53592
Pf3D7_11_v3	394836 - 396336	PF3D7_1109800	small nucleolar RNA snoR12	-1.87437	-2.40986	-0.535486
Pf3D7_12_v3	146785 - 148236	PF3D7_1202500	trimethylguanosine synthase, putative	-2.07496	-1.54109	0.533869
Pf3D7_13_v3	2217742 - 2219242	PF3D7_1356000	conserved Plasmodium protein, unknown function	-1.82929	-2.36309	-0.533802
Pf3D7_05_v3	552840 - 553988	PF3D7_0512800	conserved Plasmodium protein, unknown function	-1.74254	-1.20876	0.53378
Pf3D7_12_v3	1893941 - 1895441	PF3D7_1245400	50S ribosomal protein L3, mitochondrial, putative	-1.66442	-1.13105	0.533368
Pf3D7_06_v3	1095873 - 1097298	PF3D7_0627200	myosin light chain, putative	-1.79798	-1.26471	0.533268
Pf3D7_14_v3	894362 - 895862	PF3D7_1422100	mitochondrial ribosomal protein L21 precursor, putative	-1.68124	-1.14832	0.532925
Pf3D7_03_v3	374805 - 376305	PF3D7_0308700	conserved protein, unknown function	-1.35461	-0.82172	0.532895
Pf3D7_06_v3	1194679 - 1196039	PF3D7_0629000	glucosamine 6-phosphate N-acetyltransferase	-2.12279	-1.59095	0.531843
Pf3D7_14_v3	1897350 - 1898850	PF3D7_1446300	conserved Plasmodium membrane protein, unknown function	-1.64405	-1.11235	0.531698
Pf3D7_12_v3	483064 - 484564	PF3D7_1211000	kinesin-7, putative	-2.25977	-1.72818	0.531594
Pf3D7_13_v3	2632760 - 2634260	PF3D7_1365900	ubiquitin-60S ribosomal protein L40	-2.08715	-2.6184	-0.531256
Pf3D7_10_v3	483694 - 485194	PF3D7_1012600	GMP synthase [glutamine-hydrolyzing]	-2.03909	-1.50787	0.531223
Pf3D7_14_v3	2901133 - 2902633	PF3D7_1471000	RNA 3'-terminal phosphate cyclase-like protein, putative	-1.7322	-1.20146	0.53074
Pf3D7_14_v3	1903663 - 1905163	PF3D7_1446400	pyruvate dehydrogenase E1 component subunit beta	-1.68234	-1.15202	0.53032
Pf3D7_13_v3	2545983 - 2547483	PF3D7_1363400	polyubiquitin binding protein, putative	-2.13836	-1.60806	0.530299
Pf3D7_08_v3	678225 - 679725	PF3D7_0813900	40S ribosomal protein S16, putative	-1.9616	-2.49164	-0.530036
Pf3D7_14_v3	1376330 - 1377830	PF3D7_1434400	conserved protein, unknown function	-1.82732	-1.29771	0.529615
Pf3D7_06_v3	336868 - 337790	PF3D7_0608000	diphthine methyltransferase, putative	-2.28359	-1.75415	0.529446
Pf3D7_14_v3	2013669 - 2015169	PF3D7_1449200	conserved Plasmodium protein, unknown function	-1.92702	-1.39809	0.528927
Pf3D7_09_v3	1181496 - 1182685	PF3D7_0929500	conserved protein, unknown function	-1.75264	-1.22386	0.528783
Pf3D7_11_v3	140301 - 141801	PF3D7_1103100	60S acidic ribosomal protein P1, putative	-2.1389	-2.66757	-0.528669
Pf3D7_12_v3	1057201 - 1058701	PF3D7_1226100	haloacid dehalogenase-like hydrolase, putative	-1.17288	-0.644311	0.528573
Pf3D7_12_v3	2162645 - 2164145	PF3D7_1252900	Plasmodium exported protein, unknown function	1.23076	0.702215	-0.528541
Pf3D7_14_v3	1509589 - 1511089	PF3D7_1437200	ribonucleoside-diphosphate reductase large subunit, putative	-1.95709	-1.42859	0.528502
Pf3D7_06_v3	945128 - 946628	PF3D7_0623200	ferredoxin--NADP reductase	-1.87855	-1.35037	0.52818
Pf3D7_11_v3	391340 - 392508	PF3D7_1109600	small nucleolar RNA SNORD127	-1.36505	-1.89321	-0.528166
Pf3D7_09_v3	749762 - 751262	PF3D7_0918200	50S ribosomal protein L3, apicoplast, putative	-2.01284	-2.54093	-0.528085
Pf3D7_14_v3	2988576 - 2990076	PF3D7_1473400	conserved protein, unknown function	-1.33135	-0.803741	0.527611
Pf3D7_12_v3	192613 - 194113	PF3D7_1203800	unspecified product	-3.27844	-2.75091	0.527524
Pf3D7_05_v3	1014050 - 1015550	PF3D7_0524400	ribosome-interacting GTPase 1, putative	-1.96311	-1.43608	0.527027
Pf3D7_09_v3	643543 - 645043	PF3D7_0915100	SUMO-conjugating enzyme UBC9	-1.5361	-1.00928	0.526814
Pf3D7_12_v3	188342 - 189842	PF3D7_1203700	nucleosome assembly protein	-2.27153	-2.79822	-0.526694
Pf3D7_12_v3	1744923 - 1746423	PF3D7_1241000	Plasmodium RNA of unknown function RUF6	-1.5763	-1.04991	0.526398
Pf3D7_14_v3	1147578 - 1149078	PF3D7_1429200	AP2 domain transcription factor AP2-O3, putative	-1.31189	-0.785875	0.526017
Pf3D7_05_v3	1280099 - 1281287	PF3D7_0531200	ribosomal protein S16, mitochondrial, putative	-1.5361	-1.01014	0.52596
Pf3D7_13_v3	853991 - 855431	PF3D7_1320800	dihydrolipoyllysine-residue succinyltransferase component of 2-oxoglutarate dehydrogenase complex	-2.03451	-1.50873	0.525779
Pf3D7_13_v3	1703569 - 1705069	PF3D7_1343200	tRNA guanosine-2'-O-methyltransferase, putative	-2.38636	-1.8607	0.525667
Pf3D7_02_v3	277956 - 279456	PF3D7_0207000	merozoite surface protein 4	-2.09735	-1.57302	0.52433
Pf3D7_14_v3	3119853 - 3121353	PF3D7_1475800	conserved Plasmodium protein, unknown function	-1.6298	-1.1056	0.524207
Pf3D7_13_v3	1233918 - 1235418	PF3D7_1329100	myosin F, putative	-1.66645	-2.19065	-0.524201
Pf3D7_14_v3	2730985 - 2732485	PF3D7_1466800	conserved Plasmodium protein, unknown function	-1.62223	-1.09821	0.524027
Pf3D7_04_v3	232749 - 234012	PF3D7_0404200	conserved Plasmodium protein, unknown function	-1.58179	-1.05797	0.52382
Pf3D7_08_v3	898002 - 899002	PF3D7_0819800	conserved Plasmodium protein, unknown function	-1.69992	-2.22374	-0.523819
Pf3D7_10_v3	148341 - 149841	PF3D7_1003200	ribosome-binding factor A, putative	-1.76296	-1.23921	0.523745
Pf3D7_11_v3	480947 - 482350	PF3D7_1112700	conserved Plasmodium protein, unknown function	-1.60372	-1.08025	0.523471
Pf3D7_10_v3	717453 - 718953	PF3D7_1018000	tRNA pseudouridine synthase, putative	-1.69239	-2.21569	-0.523308
Pf3D7_10_v3	259804 - 261304	PF3D7_1006100	CCR4-NOT transcription complex subunit 5, putative	-1.40367	-0.880753	0.522913
Pf3D7_12_v3	1880906 - 1882406	PF3D7_1245000	5-formyltetrahydrofolate cyclo-ligase, putative	-1.303	-0.780116	0.522887
Pf3D7_03_v3	520003 - 521503	PF3D7_0312200	tetratricopeptide repeat protein, putative	-1.77621	-1.25371	0.522509
Pf3D7_07_v3	925691 - 927191	PF3D7_0721400	rhoptry protein, putative	-1.90424	-1.38185	0.522392
Pf3D7_01_v3	153175 - 154675	PF3D7_0103500	conserved Plasmodium protein, unknown function	-1.56801	-1.04649	0.521522
Pf3D7_14_v3	263402 - 264902	PF3D7_1407300	pre-mRNA-splicing factor 38B, putative	-1.6089	-1.08755	0.521348
Pf3D7_11_v3	1012465 - 1013965	PF3D7_1125900	XTBD domain-containing protein, putative	-1.60373	-1.0824	0.521331
Pf3D7_06_v3	655096 - 656374	PF3D7_0615600	zinc finger protein, putative	-2.28787	-1.76668	0.521183
Pf3D7_14_v3	2343718 - 2345218	PF3D7_1457200	thioredoxin 1	-1.51343	-2.03411	-0.520679
Pf3D7_14_v3	781863 - 783076	PF3D7_1418800	signal recognition particle RNA	-2.36888	-2.88913	-0.520245
Pf3D7_12_v3	1405468 - 1406968	PF3D7_1233800	conserved protein, unknown function	-2.35403	-1.83398	0.520046
Pf3D7_09_v3	1039712 - 1041212	PF3D7_0925900	parasitophorous vacuolar protein 5, putative	-1.83287	-2.35282	-0.519946
Pf3D7_04_v3	1126778 - 1128278	PF3D7_0424900	Plasmodium exported protein (PHISTa), unknown function	2.24776	1.72787	-0.519886
Pf3D7_11_v3	538902 - 540402	PF3D7_1114100	rhomboid protease ROM1	-1.79619	-1.27632	0.519867
Pf3D7_03_v3	511598 - 512629	PF3D7_0312000	conserved protein, unknown function	-1.52631	-1.00697	0.51934
Pf3D7_05_v3	1307277 - 1308777	PF3D7_0532300	Plasmodium exported protein (PHISTb), unknown function	-1.52626	-1.00732	0.518945
Pf3D7_05_v3	380076 - 381576	PF3D7_0509100	structural maintenance of chromosomes protein 4, putative	-1.76577	-2.28466	-0.51889
Pf3D7_09_v3	625649 - 627149	PF3D7_0914500	conserved Plasmodium protein, unknown function	-2.22408	-1.70543	0.518653
Pf3D7_14_v3	2906065 - 2907565	PF3D7_1471100	exported protein 2	-1.88351	-1.36487	0.518649
Pf3D7_04_v3	1122985 - 1124485	PF3D7_0424800	Plasmodium exported protein (PHISTb), unknown function	2.32582	1.80726	-0.518562
Pf3D7_11_v3	1464558 - 1466058	PF3D7_1137200	apical exonemal protein	-1.6889	-1.17035	0.518554
Pf3D7_12_v3	1055782 - 1057282	PF3D7_1226000	conserved protein, unknown function	-1.72963	-1.21123	0.518404
Pf3D7_05_v3	590269 - 591336	PF3D7_0514000	tubulin--tyrosine ligase, putative	-1.8911	-2.40915	-0.518049
Pf3D7_13_v3	752909 - 754409	PF3D7_1318300	conserved Plasmodium protein, unknown function	-2.20641	-1.68868	0.517725
Pf3D7_14_v3	70367 - 71867	PF3D7_1401800	choline kinase	-1.8522	-1.33459	0.517616
Pf3D7_04_v3	437982 - 439386	PF3D7_0409200	protein SOF1, putative	-1.88944	-2.40688	-0.517445
Pf3D7_09_v3	336771 - 338063	PF3D7_0907000	conserved Plasmodium protein, unknown function	-2.1523	-2.66968	-0.517378
Pf3D7_11_v3	1175725 - 1176940	PF3D7_1130600	methyltransferase, putative	-2.30345	-1.78624	0.517203
Pf3D7_09_v3	536181 - 537681	PF3D7_0911800	conserved Plasmodium protein, unknown function	-1.78721	-1.27038	0.516829
Pf3D7_03_v3	309651 - 311151	PF3D7_0306900	40S ribosomal protein S23, putative	-2.38052	-2.89734	-0.516813
Pf3D7_04_v3	994997 - 996497	PF3D7_0421800	conserved Plasmodium protein, unknown function	-0.915773	-0.399059	0.516714
Pf3D7_10_v3	1362569 - 1363472	PF3D7_1034100	conserved protein, unknown function	-1.65664	-1.13998	0.516656
Pf3D7_14_v3	2431176 - 2432676	PF3D7_1459300	OPA3-like protein, putative	-1.61888	-2.13538	-0.516503
Pf3D7_07_v3	278206 - 279706	PF3D7_0705500	inositol-phosphate phosphatase, putative	-2.22989	-1.71344	0.516452
Pf3D7_06_v3	760997 - 762438	PF3D7_0618100	conserved Plasmodium protein, unknown function	-1.95857	-1.44213	0.516433
Pf3D7_12_v3	1574196 - 1575696	PF3D7_1237800	ubiquitin-like modifier HUB1, putative	-1.49293	-0.976846	0.516087
Pf3D7_12_v3	157232 - 158732	PF3D7_1202700	conserved Plasmodium protein, unknown function	-1.89098	-1.37516	0.515822
Pf3D7_14_v3	2716785 - 2718285	PF3D7_1466400	AP2 domain transcription factor AP2-EXP	-1.9475	-2.46312	-0.515617
Pf3D7_11_v3	845928 - 847428	PF3D7_1122300	conserved Plasmodium protein, unknown function	-1.76253	-1.24743	0.515107
Pf3D7_14_v3	909226 - 910726	PF3D7_1422600	conserved Plasmodium protein, unknown function	-1.78403	-1.26898	0.515045
Pf3D7_04_v3	412402 - 413902	PF3D7_0408600	sporozoite invasion-associated protein 1	-1.51178	-0.996814	0.514966
Pf3D7_12_v3	435091 - 436591	PF3D7_1209400	cytosolic iron-sulfur protein assembly protein 1, putative	-1.42302	-0.908371	0.51465
Pf3D7_14_v3	2829943 - 2831443	PF3D7_1468800	splicing factor U2AF large subunit, putative	-2.2132	-1.69886	0.514341
Pf3D7_03_v3	819707 - 821207	PF3D7_0319700	ABC transporter I family member 1, putative	-1.87057	-1.35632	0.514248
Pf3D7_11_v3	1703142 - 1704642	PF3D7_1142400	coproporphyrinogen-III oxidase	-2.27874	-1.76476	0.513974
Pf3D7_12_v3	688371 - 689871	PF3D7_1217400	conserved protein, unknown function	-1.89231	-1.37845	0.513858
Pf3D7_09_v3	296117 - 297617	PF3D7_0905900	coatomer subunit beta, putative	-2.43156	-2.94527	-0.513715
Pf3D7_08_v3	1280115 - 1281434	PF3D7_0830100	unspecified product	-1.80842	-1.2948	0.513614
Pf3D7_06_v3	905822 - 907322	PF3D7_0622200	radical SAM protein, putative	-1.88942	-1.37591	0.513514
Pf3D7_01_v3	506374 - 507874	PF3D7_0113300	Plasmodium exported protein (hyp1), unknown function	-1.71492	-1.20145	0.513477
Pf3D7_06_v3	667355 - 668855	PF3D7_0615900	protein phosphatase, putative	-1.906	-1.39252	0.513475
Pf3D7_14_v3	125341 - 126485	PF3D7_1403400	conserved Plasmodium protein, unknown function	-1.80965	-1.29662	0.513027
Pf3D7_11_v3	1225974 - 1227218	PF3D7_1131700	conserved Plasmodium protein, unknown function	-1.40011	-1.91292	-0.512811
Pf3D7_13_v3	1283987 - 1285487	PF3D7_1330500	CTLH domain-containing protein, putative	-1.03278	-0.520145	0.512633
Pf3D7_04_v3	869736 - 871236	PF3D7_0419600	ran-specific GTPase-activating protein 1, putative	-2.25248	-2.76494	-0.512457
Pf3D7_13_v3	1086862 - 1088083	PF3D7_1326100	WD repeat-containing protein, putative	-2.2308	-1.71846	0.512338
Pf3D7_09_v3	633700 - 635200	PF3D7_0914800	GINS complex subunit Psf3, putative	-1.73616	-1.22412	0.512041
Pf3D7_08_v3	931320 - 932820	PF3D7_0820700	2-oxoglutarate dehydrogenase E1 component	-1.96758	-1.45589	0.511691
Pf3D7_07_v3	459056 - 460556	PF3D7_0710100	conserved protein, unknown function	-1.78443	-2.29611	-0.511678
Pf3D7_12_v3	1479514 - 1481000	PF3D7_1235400	tetQ family GTPase, putative	-2.13136	-1.61989	0.511464
Pf3D7_10_v3	941734 - 943234	PF3D7_1022400	serine/arginine-rich splicing factor 4	-1.72705	-2.23846	-0.511401
Pf3D7_02_v3	210333 - 211346	PF3D7_0204800	3'-5' exonuclease, putative	-1.78529	-1.27394	0.511354
Pf3D7_07_v3	747989 - 749489	PF3D7_0717300	transcription initiation factor IIE subunit alpha, putative	-1.86886	-1.35817	0.510698
Pf3D7_13_v3	81717 - 83217	PF3D7_1301400	Plasmodium exported protein (hyp12), unknown function	-1.35442	-0.843751	0.510672
Pf3D7_12_v3	634546 - 635534	PF3D7_1215600	conserved protein, unknown function	-1.90022	-1.38968	0.510537
Pf3D7_14_v3	2865745 - 2866356	PF3D7_1469800	conserved Plasmodium protein, unknown function	-1.76444	-2.27494	-0.510496
Pf3D7_04_v3	659623 - 661123	PF3D7_0414700	GTP-binding protein, putative	-1.80102	-1.29058	0.510443
Pf3D7_13_v3	2691075 - 2692575	PF3D7_1367500	NADH-cytochrome b5 reductase, putative	-1.71559	-1.20517	0.510428
Pf3D7_11_v3	480446 - 481849	PF3D7_1112600	ATPase, putative	-1.44507	-0.934839	0.510228
Pf3D7_01_v3	494243 - 495743	PF3D7_0113100	surface-associated interspersed protein 1.1 (SURFIN 1.1)	-1.53269	-1.02264	0.510051
Pf3D7_09_v3	1277006 - 1278506	PF3D7_0932000	conserved Plasmodium protein, unknown function	-1.80795	-1.29809	0.509863
Pf3D7_09_v3	596734 - 597692	PF3D7_0913900	arginine--tRNA ligase, putative	-2.03742	-1.52757	0.50985
Pf3D7_04_v3	1028328 - 1029828	PF3D7_0422500	pre-mRNA-splicing helicase BRR2, putative	-2.19356	-1.68374	0.509818
Pf3D7_05_v3	554788 - 555763	PF3D7_0513000	conserved protein, unknown function	-1.65542	-2.16521	-0.509791
Pf3D7_13_v3	1910886 - 1912006	PF3D7_1347800	leucine-rich repeat protein	-2.15921	-2.66888	-0.509673
Pf3D7_13_v3	797853 - 799353	PF3D7_1319300	tRNA (guanine(26)-N(2))-dimethyltransferase, putative	-1.78009	-1.27071	0.509383
Pf3D7_13_v3	2546763 - 2548263	PF3D7_1363500	CCR4 domain-containing protein 2, putative	-2.45183	-1.9425	0.509331
Pf3D7_13_v3	1585899 - 1587026	PF3D7_1339400	cytochrome c oxidase subunit ApiCOX14, putative	-1.59967	-1.09046	0.509217
Pf3D7_05_v3	944431 - 945931	PF3D7_0522800	pre-mRNA-splicing factor BUD31, putative	-1.4693	-0.960302	0.509
Pf3D7_10_v3	1168457 - 1169938	PF3D7_1028300	rRNA-processing protein EBP2, putative	-2.3654	-1.8564	0.508997
Pf3D7_12_v3	925749 - 927249	PF3D7_1223000	conserved Plasmodium protein, unknown function	-1.75009	-1.24133	0.508755
Pf3D7_14_v3	3065263 - 3066763	PF3D7_1474700	protein kinase, putative	-1.75895	-1.25022	0.50873
Pf3D7_01_v3	509248 - 510748	PF3D7_0113400	Plasmodium exported protein, unknown function	-1.62816	-1.11993	0.508224
Pf3D7_08_v3	880589 - 882089	PF3D7_0819500	conserved protein, unknown function	-1.79006	-1.28192	0.508138
Pf3D7_14_v3	2302344 - 2303563	PF3D7_1456100	serine hydroxymethyltransferase	-2.01881	-1.51068	0.508128
Pf3D7_12_v3	1535379 - 1536879	PF3D7_1236900	conserved Plasmodium protein, unknown function	-1.79081	-1.28291	0.507895
Pf3D7_01_v3	218723 - 220223	PF3D7_0105000	unspecified product	-1.87658	-2.38439	-0.507816
Pf3D7_06_v3	1102352 - 1103852	PF3D7_0627500	protein DJ-1	-1.65079	-1.14323	0.507565
Pf3D7_04_v3	458709 - 460209	PF3D7_0409800	zinc finger protein, putative	-1.74119	-1.23385	0.507336
Pf3D7_01_v3	205456 - 206669	PF3D7_0104600	conserved Plasmodium protein, unknown function	-1.72727	-1.22019	0.507085
Pf3D7_10_v3	227797 - 229297	PF3D7_1005100	U3 small nucleolar RNA-associated protein 25, putative	-1.88375	-1.3771	0.506647
Pf3D7_04_v3	177517 - 179017	PF3D7_0403200	pre-mRNA splicing factor, putative	-2.12121	-1.61499	0.506217
Pf3D7_14_v3	2333786 - 2335286	PF3D7_1456900	conserved protein, unknown function	-2.03461	-1.52847	0.506141
Pf3D7_06_v3	256603 - 258103	PF3D7_0606100	RNA-binding protein, putative	-2.20745	-1.70149	0.505962
Pf3D7_13_v3	2226540 - 2228040	PF3D7_1356100	conserved Plasmodium protein, unknown function	-1.76948	-1.26354	0.505938
Pf3D7_11_v3	1445488 - 1446988	PF3D7_1136700	conserved Plasmodium protein, unknown function	-1.85601	-1.35008	0.505929
Pf3D7_13_v3	776245 - 777745	PF3D7_1318800	translocation protein SEC63, putative	-1.91869	-2.42436	-0.505664
Pf3D7_06_v3	1253485 - 1254905	PF3D7_0630000	CPW-WPC family protein	-2.13607	-2.64156	-0.505496
Pf3D7_05_v3	867891 - 869391	PF3D7_0521200	conserved protein, unknown function	-1.75363	-1.24826	0.50537
Pf3D7_11_v3	1872146 - 1873646	PF3D7_1147200	tubulin--tyrosine ligase, putative	-1.1655	-1.67021	-0.504717
Pf3D7_03_v3	161204 - 162704	PF3D7_0303000	N-ethylmaleimide-sensitive fusion protein	-2.2946	-1.79049	0.504105
Pf3D7_12_v3	792949 - 794449	PF3D7_1219700	raf kinase inhibitor	-1.56776	-1.06403	0.503722
Pf3D7_11_v3	582198 - 583698	PF3D7_1115300	cysteine proteinase falcipain 2b	-2.16694	-1.66322	0.503719
Pf3D7_02_v3	386581 - 387772	PF3D7_0209300	2C-methyl-D-erythritol 2,4-cyclodiphosphate synthase	-1.7324	-1.22873	0.503668
Pf3D7_14_v3	982521 - 983391	PF3D7_1425100	small nucleolar RNA snoR31	-2.23881	-1.73519	0.503615
Pf3D7_07_v3	724716 - 725795	PF3D7_0716600	cysteine desulfurase	-1.52067	-1.01723	0.503444
Pf3D7_10_v3	220853 - 221943	PF3D7_1004700	conserved protein, unknown function	-1.75703	-1.25359	0.503437
Pf3D7_04_v3	93309 - 94809	PF3D7_0401600	rifin	-1.62665	-1.12337	0.503281
Pf3D7_03_v3	401076 - 402576	PF3D7_0309400	small nucleolar RNA Me18S-Um1356	-1.96247	-2.46547	-0.502992
Pf3D7_06_v3	350015 - 351515	PF3D7_0608400	conserved Plasmodium protein, unknown function	-1.77016	-1.26722	0.502936
Pf3D7_14_v3	772907 - 774407	PF3D7_1418100	liver specific protein 1, putative	-1.79708	-1.29419	0.502885
Pf3D7_10_v3	70319 - 71819	PF3D7_1001200	acyl-CoA binding protein, isoform 2, ACBP2	-1.56006	-1.05723	0.502825
Pf3D7_14_v3	976907 - 978407	PF3D7_1424400	60S ribosomal protein L7-3, putative	-2.01784	-2.52064	-0.502801
Pf3D7_05_v3	746134 - 747634	PF3D7_0517800	apicortin, putative	-1.79871	-2.30139	-0.502681
Pf3D7_02_v3	435049 - 436549	PF3D7_0210700	syntaxin, Qa-SNARE family	-1.72014	-1.21759	0.502552
Pf3D7_14_v3	2302845 - 2304064	PF3D7_1456200	conserved Plasmodium protein, unknown function	-1.91604	-1.4139	0.502145
Pf3D7_02_v3	623806 - 625306	PF3D7_0215100	RING zinc finger protein, putative	-2.10677	-1.60467	0.5021
Pf3D7_14_v3	1117590 - 1119090	PF3D7_1428500	protein kinase, putative	-1.55274	-1.05109	0.501654
Pf3D7_06_v3	488787 - 490287	PF3D7_0611700	60S ribosomal protein L39	-1.88013	-2.38175	-0.501615
Pf3D7_10_v3	1393838 - 1395338	PF3D7_1035200	S-antigen	-1.60597	-1.10467	0.501297
Pf3D7_10_v3	1510525 - 1511841	PF3D7_1038200	conserved Plasmodium protein, unknown function	-2.11152	-1.61031	0.501205
Pf3D7_11_v3	360435 - 361907	PF3D7_1108200	D-tyrosyl-tRNA(Tyr) deacylase	-1.7979	-1.29691	0.500989
Pf3D7_13_v3	1752986 - 1754486	PF3D7_1343800	conserved Plasmodium protein, unknown function	-1.71329	-1.21255	0.500737
Pf3D7_10_v3	104183 - 105683	PF3D7_1002000	Plasmodium exported protein (hyp2), unknown function	-2.09652	-1.59613	0.500388
Pf3D7_10_v3	954882 - 956382	PF3D7_1022800	4-hydroxy-3-methylbut-2-en-1-yl diphosphate synthase (ferredoxin), putative	-1.36663	-0.866392	0.500233
Pf3D7_11_v3	1940347 - 1941847	PF3D7_1148800	Plasmodium exported protein (hyp11), unknown function	-1.92084	-1.42086	0.49998
Pf3D7_09_v3	597235 - 598193	PF3D7_0914000	pseudouridylate synthase, putative	-2.08617	-1.58638	0.499796
Pf3D7_08_v3	1157651 - 1159151	PF3D7_0826600	SNARE protein, putative	-1.94282	-1.44316	0.499653
Pf3D7_12_v3	1955538 - 1957038	PF3D7_1247400	peptidyl-prolyl cis-trans isomerase FKBP35	-1.90004	-1.40068	0.499365
Pf3D7_12_v3	795499 - 796999	PF3D7_1219900	ribulose-phosphate 3-epimerase, putative	-1.83964	-1.34065	0.498997
Pf3D7_14_v3	3146489 - 3147989	PF3D7_1476500	probable protein, unknown function	-0.932253	-0.433299	0.498954
Pf3D7_07_v3	179035 - 180535	PF3D7_0704100	conserved Plasmodium membrane protein, unknown function	-1.45451	-0.956182	0.498326
Pf3D7_12_v3	1584095 - 1585595	PF3D7_1238100	calcyclin binding protein, putative	-1.51207	-1.01392	0.498142
Pf3D7_06_v3	342822 - 343711	PF3D7_0608300	heptatricopeptide repeat-containing protein, putative	-1.79242	-1.29435	0.498068
Pf3D7_02_v3	832804 - 834304	PF3D7_0220700	Plasmodium exported protein (hyp9), unknown function	-1.33287	-0.835026	0.497845
Pf3D7_02_v3	767243 - 767975	PF3D7_0218900	Plasmodium RNA of unknown function RUF2	-1.60609	-1.10895	0.497141
Pf3D7_13_v3	1829189 - 1830689	PF3D7_1345700	isocitrate dehydrogenase [NADP], mitochondrial	-1.74238	-2.23945	-0.497073
Pf3D7_07_v3	834551 - 835955	PF3D7_0718800	conserved protein, unknown function	-1.85185	-2.34861	-0.496768
Pf3D7_11_v3	1045587 - 1047087	PF3D7_1126700	autophagy-related protein 23, putative	-1.9214	-1.42487	0.496534
Pf3D7_11_v3	790263 - 790766	PF3D7_1120900	heat shock factor-binding protein 1	-1.33283	-1.82909	-0.496265
Pf3D7_11_v3	1295800 - 1297300	PF3D7_1133500	conserved Plasmodium protein, unknown function	-1.868	-1.37187	0.496135
Pf3D7_09_v3	365924 - 367424	PF3D7_0907800	ribosomal protein L35, apicoplast, putative	-2.06263	-2.55811	-0.49548
Pf3D7_11_v3	908365 - 909865	PF3D7_1123100	calcium-dependent protein kinase 7	-1.73053	-1.23507	0.495466
Pf3D7_08_v3	852447 - 853947	PF3D7_0818700	DNA helicase, putative	-1.63616	-2.13123	-0.495072
Pf3D7_12_v3	344921 - 346421	PF3D7_1207400	conserved Plasmodium protein, unknown function	-1.79481	-1.30099	0.493823
Pf3D7_13_v3	161916 - 163416	PF3D7_1303300	conserved Plasmodium protein, unknown function	-1.74051	-1.24685	0.493661
Pf3D7_05_v3	1150809 - 1152309	PF3D7_0527800	tRNA Leucine	-1.91698	-1.42368	0.493297
Pf3D7_14_v3	1982607 - 1984107	PF3D7_1448400	ubiquitin-protein ligase, putative	-1.60513	-1.11201	0.493121
Pf3D7_02_v3	601212 - 602712	PF3D7_0214700	conserved Plasmodium protein, unknown function	-1.5232	-1.03047	0.492736
Pf3D7_11_v3	606418 - 607900	PF3D7_1116000	rhoptry neck protein 4	-2.17231	-1.68012	0.492188
Pf3D7_10_v3	1419532 - 1421032	PF3D7_1035800	probable protein, unknown function	-1.62948	-1.13733	0.492149
Pf3D7_02_v3	73896 - 75396	PF3D7_0201500	Plasmodium exported protein (hyp9), unknown function	-1.35813	-0.866153	0.491973
Pf3D7_09_v3	1318968 - 1320343	PF3D7_0933200	calcyclin-binding protein, putative	-1.72566	-1.23385	0.491807
Pf3D7_13_v3	1890621 - 1892121	PF3D7_1347200	nucleoside transporter 1	-2.3101	-2.80158	-0.491479
Pf3D7_06_v3	131538 - 133038	PF3D7_0603300	dihydroorotate dehydrogenase	-1.83718	-1.34571	0.491476
Pf3D7_06_v3	846994 - 848403	PF3D7_0620200	conserved Plasmodium protein, unknown function	-1.64836	-1.15716	0.491203
Pf3D7_09_v3	1042541 - 1044041	PF3D7_0926000	protein kinase, putative	-1.70798	-1.21693	0.491047
Pf3D7_05_v3	1070246 - 1071746	PF3D7_0525800	inner membrane complex protein 1g, putative	-1.64168	-1.15067	0.491006
Pf3D7_08_v3	981723 - 983069	PF3D7_0822200	phosphorylated CTD interacting factor 1 WW domain-containing protein, putative	-2.09089	-1.60011	0.490779
Pf3D7_14_v3	524805 - 526305	PF3D7_1413000	conserved Plasmodium protein, unknown function	-1.9908	-2.48152	-0.490719
Pf3D7_13_v3	2004634 - 2005960	PF3D7_1350000	conserved Plasmodium protein, unknown function	-1.86749	-2.35781	-0.49032
Pf3D7_11_v3	760694 - 762194	PF3D7_1120100	phosphoglycerate mutase, putative	-1.59838	-2.08844	-0.490061
Pf3D7_14_v3	1653046 - 1654546	PF3D7_1440500	allantoicase, putative	-1.97416	-1.48486	0.489303
Pf3D7_10_v3	573128 - 574628	PF3D7_1014400	MO15-related protein kinase	-1.87251	-1.3834	0.489111
Pf3D7_08_v3	773738 - 774798	PF3D7_0817100	tRNA modification GTPase, putative	-1.48157	-1.97043	-0.488855
Pf3D7_10_v3	588590 - 590090	PF3D7_1014600	transcriptional coactivator ADA2	-2.2339	-2.72254	-0.488639
Pf3D7_14_v3	1329077 - 1330577	PF3D7_1433400	zinc finger protein, putative	-2.15814	-2.64657	-0.488426
Pf3D7_02_v3	210834 - 211847	PF3D7_0204900	2-methoxy-6-polyprenyl-1,4-benzoquinol methylase, mitochondrial, putative	-1.32312	-0.835062	0.488062
Pf3D7_06_v3	104061 - 105501	PF3D7_0602400	elongation factor G	-2.00521	-1.51729	0.487916
Pf3D7_14_v3	1997803 - 1999303	PF3D7_1448600	SNARE protein, putative	-1.69349	-1.20564	0.487854
Pf3D7_04_v3	647888 - 649388	PF3D7_0414200	calmodulin-like protein	-1.92189	-1.43415	0.487741
Pf3D7_14_v3	520208 - 521708	PF3D7_1412900	ubiquitin-conjugating enzyme E2, putative	-1.98033	-1.49263	0.487701
Pf3D7_07_v3	1334438 - 1335938	PF3D7_0731000	unspecified product	-1.83641	-1.34886	0.487554
Pf3D7_12_v3	1530847 - 1532246	PF3D7_1236700	S-adenosyl-methyltransferase, putative	-1.61818	-1.13066	0.487522
Pf3D7_13_v3	1695893 - 1697393	PF3D7_1343000	phosphoethanolamine N-methyltransferase	-1.73407	-2.22077	-0.486709
Pf3D7_06_v3	629817 - 630954	PF3D7_0615300	GPI-anchored wall transfer protein 1, putative	-1.40186	-1.8885	-0.48664
Pf3D7_06_v3	823747 - 825155	PF3D7_0619500	acyl-CoA synthetase	-1.50183	-1.01545	0.486384
Pf3D7_06_v3	616761 - 618261	PF3D7_0614900	conserved Plasmodium membrane protein, unknown function	-1.89168	-1.40553	0.486155
Pf3D7_02_v3	392289 - 393789	PF3D7_0209500	conserved Plasmodium protein, unknown function	-1.40332	-1.88945	-0.48613
Pf3D7_10_v3	448153 - 449653	PF3D7_1011700	DNA repair protein RAD23, putative	-2.34599	-1.86003	0.485959
Pf3D7_01_v3	477279 - 477778	PF3D7_0112700	28S ribosomal RNA	-0.728609	-1.21454	-0.485935
Pf3D7_12_v3	474957 - 476457	PF3D7_1210600	conserved Plasmodium protein, unknown function	-1.87572	-2.36165	-0.485928
Pf3D7_05_v3	1232400 - 1233900	PF3D7_0530300	conserved Plasmodium membrane protein, unknown function	-1.51257	-1.99755	-0.484981
Pf3D7_05_v3	139709 - 141209	PF3D7_0503400	actin-depolymerizing factor 1	-2.17215	-1.68731	0.484848
Pf3D7_09_v3	1334294 - 1335738	PF3D7_0933700	conserved Plasmodium protein, unknown function	-1.62493	-1.14046	0.484465
Pf3D7_03_v3	387973 - 389135	PF3D7_0309100	conserved Plasmodium protein, unknown function	-1.89646	-2.38051	-0.484054
Pf3D7_11_v3	1629774 - 1631274	PF3D7_1140700	conserved Plasmodium protein, unknown function	-1.57054	-2.0544	-0.483853
Pf3D7_05_v3	645658 - 647158	PF3D7_0515600	conserved Plasmodium protein, unknown function	-1.46143	-1.94523	-0.483797
Pf3D7_11_v3	1167878 - 1169378	PF3D7_1130400	26S protease regulatory subunit 6A, putative	-1.87757	-2.36105	-0.483475
Pf3D7_12_v3	677601 - 679101	PF3D7_1217200	multiple RNA-binding domain-containing protein 1, putative	-1.68074	-1.19751	0.483222
Pf3D7_13_v3	1461327 - 1462679	PF3D7_1335800	conserved Plasmodium protein, unknown function	-2.17068	-1.68754	0.483139
Pf3D7_12_v3	610269 - 611769	PF3D7_1214400	ER membrane protein complex subunit 6, putative	-1.7543	-1.27166	0.482633
Pf3D7_11_v3	545631 - 547131	PF3D7_1114300	unspecified product	-2.33509	-1.85264	0.482454
Pf3D7_11_v3	1249732 - 1251232	PF3D7_1132200	T-complex protein 1 subunit alpha	-2.16364	-1.6815	0.482139
Pf3D7_05_v3	1122609 - 1124109	PF3D7_0526900	transmembrane emp24 domain-containing protein, putative	-1.89405	-1.41211	0.481943
Pf3D7_08_v3	1268134 - 1269634	PF3D7_0829600	early transcribed membrane protein 8	-1.56605	-1.08416	0.481884
Pf3D7_11_v3	1075905 - 1077286	PF3D7_1127700	conserved Plasmodium protein, unknown function	-2.00282	-2.48412	-0.481294
Pf3D7_06_v3	135961 - 137461	PF3D7_0603400	trophozoite exported protein 1	-2.26659	-1.78556	0.481026
Pf3D7_10_v3	986810 - 987356	PF3D7_1023500	conserved Plasmodium protein, unknown function	-1.14702	-1.62785	-0.480829
Pf3D7_14_v3	479430 - 480930	PF3D7_1411900	p1/s1 nuclease, putative	-1.79669	-1.31593	0.480761
Pf3D7_12_v3	302326 - 303826	PF3D7_1206700	eukaryotic translation initiation factor 5, putative	-2.02716	-2.50786	-0.480702
Pf3D7_07_v3	196690 - 198190	PF3D7_0704300	conserved Plasmodium membrane protein, unknown function	-1.69555	-1.2156	0.479947
Pf3D7_04_v3	680809 - 682309	PF3D7_0415300	cdc2-related protein kinase 3	-1.85407	-1.37423	0.479836
Pf3D7_14_v3	506359 - 507859	PF3D7_1412500	actin II	-1.94367	-1.46398	0.479692
Pf3D7_09_v3	1011823 - 1012617	PF3D7_0925000	conserved Plasmodium protein, unknown function	-1.40312	-0.923566	0.479553
Pf3D7_11_v3	1312256 - 1313756	PF3D7_1133900	conserved Plasmodium protein, unknown function	-1.87212	-1.39262	0.479501
Pf3D7_02_v3	872130 - 873630	PF3D7_0221800	hypothetical protein	1.66249	1.18337	-0.479119
Pf3D7_10_v3	397493 - 398993	PF3D7_1009800	conserved Plasmodium membrane protein, unknown function	-2.0559	-1.57718	0.478721
Pf3D7_09_v3	661826 - 663326	PF3D7_0915700	cytochrome c oxidase subunit ApiCOX30, putative	-1.5408	-1.06248	0.478329
Pf3D7_06_v3	869409 - 870909	PF3D7_0621100	conserved Plasmodium protein, unknown function	-1.81155	-1.3334	0.478146
Pf3D7_14_v3	2528494 - 2529994	PF3D7_1462300	GTP-binding protein, putative	-2.06376	-1.58593	0.477834
Pf3D7_09_v3	821664 - 823164	PF3D7_0920000	long chain fatty acid elongation enzyme, putative	-1.26601	-0.788331	0.477679
Pf3D7_01_v3	201535 - 203035	PF3D7_0104400	4-hydroxy-3-methylbut-2-enyl diphosphate reductase	-1.77569	-1.29806	0.477628
Pf3D7_12_v3	288802 - 290302	PF3D7_1206300	conserved Plasmodium protein, unknown function	-1.63132	-1.15375	0.477575
Pf3D7_13_v3	2115711 - 2117211	PF3D7_1352900	Plasmodium exported protein, unknown function	-1.76165	-1.28436	0.477286
Pf3D7_08_v3	559006 - 560506	PF3D7_0811100	mitochondrial carrier protein, putative	-1.94883	-1.47162	0.477215
Pf3D7_12_v3	980300 - 981800	PF3D7_1224200	BRO1 domain-containing protein, putative	-1.69088	-1.21386	0.477013
Pf3D7_14_v3	92374 - 93874	PF3D7_1402600	small nucleolar RNA snoR22	-1.6278	-2.10455	-0.476746
Pf3D7_11_v3	1388409 - 1389909	PF3D7_1135500	conserved protein, unknown function	-1.81007	-1.33333	0.476736
Pf3D7_12_v3	1806856 - 1808356	PF3D7_1242800	rab specific GDP dissociation inhibitor	-1.89189	-2.36843	-0.476538
Pf3D7_13_v3	2472529 - 2474029	PF3D7_1361800	glideosome-associated connector	-1.63679	-1.16061	0.476179
Pf3D7_12_v3	211856 - 213209	PF3D7_1204500	conserved protein, unknown function	-1.42452	-1.90048	-0.475953
Pf3D7_04_v3	1098810 - 1100310	PF3D7_0424400	surface-associated interspersed protein 4.2 (SURFIN 4.2)	-1.52782	-1.05277	0.475045
Pf3D7_06_v3	401124 - 402624	PF3D7_0609400	mitochondrial cardiolipin synthase, putative	-1.61295	-1.138	0.474951
Pf3D7_13_v3	2153161 - 2154661	PF3D7_1353900	proteasome subunit alpha type-7, putative	-2.03713	-1.56235	0.474779
Pf3D7_14_v3	982229 - 982848	PF3D7_1425000	Plasmodium RNA of unknown function RUF4	-1.4364	-0.962244	0.474155
Pf3D7_11_v3	1396765 - 1398005	PF3D7_1135800	conserved Plasmodium protein, unknown function	-1.59782	-1.12405	0.473765
Pf3D7_13_v3	858298 - 859798	PF3D7_1321000	conserved Plasmodium protein, unknown function	-1.83955	-1.36585	0.473703
Pf3D7_13_v3	101841 - 103341	PF3D7_1301800	surface-associated interspersed protein 13.1 (SURFIN 13.1), pseudogene	-1.44433	-0.970805	0.473522
Pf3D7_13_v3	1425096 - 1426596	PF3D7_1335200	reticulocyte binding protein homologue 6, pseudogene	-1.21484	-1.68802	-0.473177
Pf3D7_02_v3	133063 - 134563	PF3D7_0202600	nucleic acid binding protein, putative	-2.16807	-1.695	0.473067
Pf3D7_14_v3	2747391 - 2748891	PF3D7_1467200	WD repeat-containing protein 79, putative	-1.90002	-1.4273	0.472726
Pf3D7_08_v3	1063561 - 1065061	PF3D7_0824400	nucleoside transporter 2	-1.68166	-1.20895	0.472714
Pf3D7_12_v3	722948 - 724448	PF3D7_1218400	triose or hexose phosphate/phosphate translocator, putative	-2.44311	-2.91574	-0.472631
Pf3D7_14_v3	606848 - 608348	PF3D7_1415000	uracil-DNA glycosylase	-1.30432	-0.8317	0.472622
Pf3D7_13_v3	2321059 - 2322559	PF3D7_1358600	zinc finger protein, putative	-1.33425	-1.80622	-0.471969
Pf3D7_10_v3	861949 - 863449	PF3D7_1021300	apicoplast integral membrane protein, putative	-1.52611	-1.99805	-0.471948
Pf3D7_05_v3	366021 - 367521	PF3D7_0508900	conserved Plasmodium protein, unknown function	-1.42423	-0.952406	0.471827
Pf3D7_14_v3	2980599 - 2982099	PF3D7_1473200	DnaJ protein, putative	-1.74927	-2.22093	-0.471659
Pf3D7_11_v3	921070 - 922322	PF3D7_1123300	RING zinc finger protein, putative	-2.84187	-2.37058	0.471293
Pf3D7_10_v3	1320950 - 1322193	PF3D7_1033000	heptatricopeptide repeat-containing protein HPR1, putative	-1.77269	-1.30148	0.471214
Pf3D7_09_v3	792216 - 793716	PF3D7_0919300	thioredoxin-like protein 1, putative	-1.12715	-0.656476	0.470671
Pf3D7_11_v3	719991 - 721491	PF3D7_1119100	tRNA m(1)G methyltransferase, putative	-2.09433	-1.62368	0.470648
Pf3D7_10_v3	398206 - 399706	PF3D7_1009900	heptatricopeptide repeat-containing protein, putative	-1.87384	-1.40326	0.470582
Pf3D7_13_v3	1667653 - 1669153	PF3D7_1342400	casein kinase II beta chain	-2.31098	-2.78141	-0.470435
Pf3D7_14_v3	1084602 - 1086102	PF3D7_1427600	CorA-like Mg2+ transporter protein, putative	-1.72781	-1.2578	0.470011
Pf3D7_09_v3	1081183 - 1082683	PF3D7_0926500	tetratricopeptide repeat protein, putative	-1.66794	-1.19809	0.46985
Pf3D7_13_v3	2284213 - 2285312	PF3D7_1357600	conserved protein, unknown function	-1.92145	-1.45193	0.469515
Pf3D7_11_v3	725239 - 726739	PF3D7_1119300	splicing factor U2AF small subunit, putative	-1.9734	-1.5042	0.469202
Pf3D7_04_v3	517725 - 518683	PF3D7_0411600	tRNA Glutamic acid	-1.68257	-2.15171	-0.469137
Pf3D7_11_v3	932864 - 934364	PF3D7_1123500	golgi protein 2	-1.8182	-1.34922	0.468985
Pf3D7_06_v3	1179503 - 1180571	PF3D7_0628500	conserved Plasmodium protein, unknown function	-1.54735	-1.07847	0.468873
Pf3D7_14_v3	3105948 - 3107448	PF3D7_1475500	LCCL domain-containing protein	-0.615787	-1.08466	-0.468869
Pf3D7_09_v3	1216000 - 1217500	PF3D7_0930500	diacylglycerol kinase, putative	-2.12722	-1.65863	0.468589
Pf3D7_08_v3	380563 - 382063	PF3D7_0807300	ras-related protein Rab-18	-2.46787	-2.93634	-0.468468
Pf3D7_13_v3	1242171 - 1243671	PF3D7_1329400	AMP deaminase, putative	-1.6427	-1.17456	0.468143
Pf3D7_10_v3	1247677 - 1249032	PF3D7_1030700	RNA methyltransferase, putative	-1.65218	-1.18432	0.467862
Pf3D7_03_v3	844712 - 846212	PF3D7_0320300	T-complex protein 1 subunit epsilon	-1.96225	-1.49449	0.467759
Pf3D7_13_v3	292441 - 293941	PF3D7_1306300	SAM dependent methyltransferase, putative	-1.4459	-0.978279	0.467616
Pf3D7_13_v3	143595 - 145095	PF3D7_1302600	deoxyhypusine hydroxylase	-2.48542	-2.01785	0.467567
Pf3D7_14_v3	1451603 - 1453103	PF3D7_1435800	GTPase Era, putative	-1.49036	-1.0229	0.467457
Pf3D7_06_v3	1217306 - 1218806	PF3D7_0629600	RNA-binding protein, putative	-1.66476	-1.1974	0.467356
Pf3D7_08_v3	614362 - 614917	PF3D7_0812220	GTPase, putative	-1.90499	-1.43764	0.46735
Pf3D7_07_v3	642972 - 644472	PF3D7_0714000	histone H2B variant	-2.01663	-2.48393	-0.4673
Pf3D7_02_v3	669842 - 670912	PF3D7_0216300	conserved Plasmodium protein, unknown function	-2.29898	-1.83181	0.467166
Pf3D7_06_v3	264330 - 265830	PF3D7_0606400	conserved Plasmodium protein, unknown function	-1.80052	-2.26739	-0.466866
Pf3D7_13_v3	1097964 - 1099464	PF3D7_1326400	translation initiation factor eIF-2B subunit gamma, putative	-2.60409	-2.13731	0.466782
Pf3D7_11_v3	1732400 - 1733900	PF3D7_1143300	DNA-directed RNA polymerases I and III subunit RPAC1, putative	-1.89159	-1.42498	0.466608
Pf3D7_02_v3	357514 - 359014	PF3D7_0208700	conserved Plasmodium protein, unknown function, unspecified product	-2.019	-1.55249	0.466502
Pf3D7_12_v3	1799789 - 1801061	PF3D7_1242600	protein farnesyltransferase subunit alpha	-2.23896	-1.77251	0.466454
Pf3D7_05_v3	1119151 - 1120651	PF3D7_0526700	conserved protein, unknown function	-1.94337	-1.47696	0.466407
Pf3D7_05_v3	553341 - 554489	PF3D7_0512900	AKAP-like protein	-2.00655	-1.54032	0.466225
Pf3D7_14_v3	2549786 - 2551191	PF3D7_1462600	conserved Plasmodium membrane protein, unknown function	-1.85232	-2.31846	-0.466136
Pf3D7_14_v3	361039 - 362539	PF3D7_1409200	conserved Plasmodium protein, unknown function	-1.76564	-1.29953	0.466113
Pf3D7_05_v3	1011671 - 1013171	PF3D7_0524300	conserved Plasmodium protein, unknown function	-1.52182	-1.98781	-0.465986
Pf3D7_02_v3	604044 - 605544	PF3D7_0214800	conserved Plasmodium membrane protein, unknown function	-1.98814	-1.52228	0.465857
Pf3D7_07_v3	952614 - 954114	PF3D7_0722300	ubiquitin carboxyl-terminal hydrolase, putative	-1.42572	-0.960155	0.465565
Pf3D7_10_v3	1153931 - 1155431	PF3D7_1027800	60S ribosomal protein L3	-2.16877	-1.70382	0.464946
Pf3D7_05_v3	1191182 - 1192682	PF3D7_0529100	thioredoxin-like protein, putative	-1.58133	-1.11657	0.464755
Pf3D7_13_v3	2836052 - 2837552	PF3D7_1372100	Plasmodium exported protein (PHISTb), unknown function	2.82754	2.36295	-0.464586
Pf3D7_14_v3	237244 - 238744	PF3D7_1406500	WD repeat-containing protein 65, putative	-1.60921	-1.1448	0.464416
Pf3D7_05_v3	517385 - 518885	PF3D7_0511600	apical rhoptry neck protein	-1.86021	-2.32402	-0.463802
Pf3D7_11_v3	282494 - 283867	PF3D7_1106700	DNA replication ATP-dependent helicase/nuclease DNA2, putative	-2.20768	-1.74405	0.463626
Pf3D7_05_v3	662550 - 664050	PF3D7_0516000	RAP protein, putative	-1.6569	-1.19346	0.463435
Pf3D7_06_v3	560960 - 562460	PF3D7_0613700	syntaxin-binding protein, putative	-1.86886	-1.40574	0.463124
Pf3D7_06_v3	938151 - 939651	PF3D7_0623000	chorismate synthase	-2.00453	-1.54158	0.462944
Pf3D7_13_v3	1626310 - 1627810	PF3D7_1340900	sodium-dependent phosphate transporter	-1.4525	-1.91541	-0.462909
Pf3D7_13_v3	524719 - 526219	PF3D7_1312450	apical ring associated protein 1, putative	-1.65495	-2.1178	-0.462844
Pf3D7_14_v3	1348494 - 1349994	PF3D7_1433700	conserved Plasmodium protein, unknown function	-2.01115	-1.54851	0.462636
Pf3D7_14_v3	589625 - 591125	PF3D7_1414600	mRNA-capping enzyme subunit alpha	-1.76869	-1.30615	0.462534
Pf3D7_03_v3	464275 - 465161	PF3D7_0310800	conserved Plasmodium protein, unknown function	-1.20243	-1.66488	-0.462453
Pf3D7_12_v3	1438849 - 1439894	PF3D7_1234400	microgamete surface protein MiGS, putative	-1.60651	-2.06873	-0.462219
Pf3D7_11_v3	667222 - 668366	PF3D7_1117500	tyrosine--tRNA ligase	-1.73504	-1.27285	0.46219
Pf3D7_13_v3	144173 - 145673	PF3D7_1302700	ATP-dependent RNA helicase DHR1, putative	-2.32458	-1.86256	0.462021
Pf3D7_13_v3	2799003 - 2800503	PF3D7_1371000	18S ribosomal RNA	-1.93599	-1.47411	0.461882
Pf3D7_05_v3	533838 - 535338	PF3D7_0512300	CDK-activating kinase assembly factor MAT1	-2.03634	-1.57447	0.461872
Pf3D7_07_v3	721468 - 722216	PF3D7_0716500	conserved Plasmodium protein, unknown function	-1.64641	-1.18456	0.461844
Pf3D7_11_v3	1915391 - 1916891	PF3D7_1148100	unspecified product	-1.7937	-2.25548	-0.461783
Pf3D7_14_v3	1705283 - 1706518	PF3D7_1442000	ADP-ribosylation factor, putative	-1.64036	-1.17863	0.461725
Pf3D7_01_v3	280154 - 281654	PF3D7_0106700	small ribosomal subunit assembling AARP2 protein	-2.28527	-1.82363	0.461643
Pf3D7_13_v3	1813429 - 1814929	PF3D7_1345200	rhomboid protease ROM6, putative	-1.44306	-0.981525	0.461535
Pf3D7_14_v3	1866615 - 1868115	PF3D7_1445500	conserved Plasmodium protein, unknown function	-2.02442	-1.56301	0.461406
Pf3D7_06_v3	184538 - 185391	PF3D7_0604400	conserved protein, unknown function	-1.66995	-2.13132	-0.461376
Pf3D7_04_v3	659038 - 660538	PF3D7_0414600	acylated pleckstrin-homology domain-containing protein, putative	-1.47132	-1.01001	0.461306
Pf3D7_14_v3	1282145 - 1283568	PF3D7_1432400	leucine-rich repeat protein	-1.69275	-1.23149	0.46126
Pf3D7_10_v3	1028867 - 1030042	PF3D7_1024600	RAP protein, putative	-1.66941	-1.20816	0.461252
Pf3D7_06_v3	772006 - 773506	PF3D7_0618400	LMBR1 domain-containing protein, putative	-1.16458	-0.70338	0.461202
Pf3D7_03_v3	577866 - 579366	PF3D7_0314300	DER1-like protein	-2.02936	-1.56825	0.461108
Pf3D7_07_v3	864926 - 866426	PF3D7_0719900	conserved Plasmodium membrane protein, unknown function	-2.15103	-1.6902	0.460828
Pf3D7_13_v3	1158365 - 1159865	PF3D7_1327600	nicotinamide/nicotinic acid mononucleotide adenylyltransferase	-1.71178	-1.25101	0.460779
Pf3D7_12_v3	2086459 - 2087959	PF3D7_1251000	HSP20-like chaperone, putative	-1.64493	-1.18415	0.460774
Pf3D7_14_v3	1703309 - 1704592	PF3D7_1441800	vacuolar protein sorting-associated protein 60, putative	-1.67641	-1.2159	0.460513
Pf3D7_08_v3	746988 - 748488	PF3D7_0816000	ribosome assembly protein RRB1, putative	-1.6908	-1.23053	0.460263
Pf3D7_08_v3	377023 - 378523	PF3D7_0807200	conserved Plasmodium membrane protein, unknown function	-1.83412	-1.37421	0.459912
Pf3D7_09_v3	1439782 - 1441282	PF3D7_0936400	ring-exported protein 4	-1.68011	-1.22025	0.459865
Pf3D7_06_v3	115225 - 116583	PF3D7_0602800	JmjC domain-containing protein, putative	-2.14364	-1.68407	0.45957
Pf3D7_14_v3	2824369 - 2825869	PF3D7_1468700	eukaryotic initiation factor 4A	-2.35607	-2.81562	-0.459551
Pf3D7_10_v3	894369 - 895869	PF3D7_1021700	conserved Plasmodium membrane protein, unknown function	-2.35632	-1.89692	0.459396
Pf3D7_05_v3	965122 - 966622	PF3D7_0523200	heptatricopeptide repeat-containing protein, putative	-2.19168	-1.73231	0.459378
Pf3D7_13_v3	2738349 - 2739849	PF3D7_1368900	conserved protein, unknown function	-2.09534	-1.63627	0.459071
Pf3D7_05_v3	63064 - 64564	PF3D7_0501200	parasite-infected erythrocyte surface protein	-1.50438	-1.96315	-0.458768
Pf3D7_11_v3	1006854 - 1008354	PF3D7_1125700	kelch domain-containing protein, putative	-1.40672	-0.948013	0.458711
Pf3D7_14_v3	2390903 - 2391617	PF3D7_1458200	conserved Plasmodium protein, unknown function	-1.83768	-1.37907	0.458611
Pf3D7_08_v3	285958 - 287458	PF3D7_0805100	conserved protein, unknown function	-1.36386	-0.90537	0.45849
Pf3D7_11_v3	712363 - 713863	PF3D7_1118700	myosin light chain B	-1.63221	-1.17399	0.458217
Pf3D7_11_v3	397776 - 399158	PF3D7_1110000	conserved Plasmodium protein, unknown function	-2.04555	-1.58734	0.458203
Pf3D7_14_v3	2724224 - 2725724	PF3D7_1466500	conserved Plasmodium protein, unknown function	-1.77193	-1.31429	0.45764
Pf3D7_13_v3	1339193 - 1340693	PF3D7_1332400	nucleotidyltransferase, putative	-2.05223	-1.59461	0.457615
Pf3D7_08_v3	952447 - 953947	PF3D7_0821100	protein kinase 1	-1.99085	-1.53345	0.457397
Pf3D7_13_v3	321517 - 323017	PF3D7_1306800	RED-like protein, putative	-2.22622	-1.76943	0.45679
Pf3D7_01_v3	336167 - 337667	PF3D7_0108300	conserved Plasmodium protein, unknown function	-2.17449	-1.71832	0.456169
Pf3D7_11_v3	1482374 - 1483874	PF3D7_1137900	conserved Plasmodium protein, unknown function	-1.77641	-1.32028	0.456134
Pf3D7_13_v3	1381630 - 1383130	PF3D7_1333800	Voldacs domain-containing protein, putative	-1.60736	-1.1514	0.455968
Pf3D7_12_v3	1794335 - 1795835	PF3D7_1242300	conserved Plasmodium membrane protein, unknown function	-1.40471	-0.948876	0.455837
Pf3D7_03_v3	985264 - 986764	PF3D7_0323500	survival motor neuron-like protein	-1.73861	-1.28282	0.45579
Pf3D7_14_v3	1483165 - 1484665	PF3D7_1436400	conserved Plasmodium protein, unknown function	-2.02278	-1.56701	0.455772
Pf3D7_07_v3	194390 - 195890	PF3D7_0704200	tRNA m5C-methyltransferase, putative	-1.64589	-1.19016	0.45573
Pf3D7_14_v3	2660411 - 2661911	PF3D7_1465700	plasmepsin VIII, putative	-1.39146	-0.93594	0.455518
Pf3D7_01_v3	300368 - 301868	PF3D7_0107300	conserved Plasmodium protein, unknown function	-1.46018	-1.00474	0.455442
Pf3D7_02_v3	174412 - 175912	PF3D7_0203800	conserved Plasmodium protein, unknown function	-1.65929	-1.20405	0.455246
Pf3D7_12_v3	609513 - 610269	PF3D7_1214300	geranylgeranyl transferase type-2 subunit beta, putative	-1.16146	-1.61621	-0.454753
Pf3D7_06_v3	1010218 - 1011427	PF3D7_0624700	N-acetylglucosaminyl-phosphatidylinositol de-N-acetylase, putative	-1.50732	-1.96206	-0.454732
Pf3D7_07_v3	1024122 - 1025171	PF3D7_0724500	conserved Plasmodium protein, unknown function	-2.03664	-2.49053	-0.453893
Pf3D7_13_v3	2494923 - 2496423	PF3D7_1362400	calpain	-2.36324	-1.90939	0.453852
Pf3D7_14_v3	2338653 - 2340153	PF3D7_1457000	signal peptide peptidase	-2.55074	-2.09719	0.453548
Pf3D7_10_v3	1242477 - 1243977	PF3D7_1030400	conserved protein, unknown function	-1.79027	-2.24336	-0.453093
Pf3D7_13_v3	1634030 - 1635530	PF3D7_1341200	60S ribosomal protein L18, putative	-1.73304	-2.18601	-0.452969
Pf3D7_10_v3	607309 - 608809	PF3D7_1014900	conserved Plasmodium protein, unknown function	-1.25654	-0.803685	0.452856
Pf3D7_04_v3	542309 - 543623	PF3D7_0412200	conserved Plasmodium protein, unknown function	-1.67112	-2.12342	-0.452293
Pf3D7_05_v3	877562 - 878567	PF3D7_0521500	ribosomal large subunit pseudouridylate synthase, putative	-1.94457	-1.4923	0.45227
Pf3D7_11_v3	1803050 - 1804550	PF3D7_1145400	dynamin-like protein	-2.03524	-1.58299	0.452249
Pf3D7_12_v3	1593825 - 1595325	PF3D7_1238500	conserved Plasmodium protein, unknown function	-2.00801	-1.55656	0.451456
Pf3D7_06_v3	871702 - 873202	PF3D7_0621200	pyridoxine biosynthesis protein PDX1	-1.98438	-1.53308	0.451298
Pf3D7_06_v3	1014867 - 1016367	PF3D7_0624900	GAS8-like protein, putative	-1.54219	-1.99332	-0.451133
Pf3D7_03_v3	566246 - 567746	PF3D7_0314000	HSP20-like chaperone, putative	-1.81148	-1.3606	0.450876
Pf3D7_10_v3	1363070 - 1363973	PF3D7_1034200	ribosomal protein L27, putative	-1.63783	-1.18703	0.450796
Pf3D7_13_v3	2215345 - 2216845	PF3D7_1355900	RWD domain-containing protein, putative	-1.53256	-1.08191	0.450651
Pf3D7_14_v3	664598 - 666098	PF3D7_1416400	conserved protein, unknown function	-1.50053	-1.04992	0.450611
Pf3D7_11_v3	1817204 - 1818592	PF3D7_1145800	conserved Plasmodium protein, unknown function	-1.77894	-1.32838	0.450557
Pf3D7_02_v3	565120 - 566620	PF3D7_0214000	T-complex protein 1 subunit theta	-2.35459	-1.90412	0.450466
Pf3D7_14_v3	2396331 - 2397831	PF3D7_1458300	conserved Plasmodium protein, unknown function	-2.01534	-1.56489	0.450445
Pf3D7_14_v3	2866246 - 2866857	PF3D7_1469900	protein MGET	-1.65087	-2.10109	-0.450219
Pf3D7_13_v3	1970252 - 1971752	PF3D7_1349100	nucleoside diphosphate hydrolase, putative	-1.8786	-1.42842	0.450179
Pf3D7_06_v3	655597 - 656875	PF3D7_0615700	RNA and export factor binding protein, putative	-2.23012	-1.78	0.450114
Pf3D7_08_v3	97071 - 98571	PF3D7_0801100	28S ribosomal RNA	-1.17976	-1.62971	-0.449944
Pf3D7_07_v3	481474 - 482699	PF3D7_0710700	conserved Plasmodium protein, unknown function	-1.38968	-0.939833	0.449844
Pf3D7_10_v3	227205 - 228705	PF3D7_1005000	methionine--tRNA ligase, putative	-1.96717	-1.5175	0.449667
Pf3D7_14_v3	3104571 - 3106071	PF3D7_1475400	cysteine repeat modular protein 4	-0.414264	-0.863904	-0.44964
Pf3D7_10_v3	232318 - 233283	PF3D7_1005200	conserved Plasmodium protein, unknown function	-1.85301	-1.40356	0.44945
Pf3D7_05_v3	1072645 - 1074145	PF3D7_0525900	NIMA related kinase 2	-1.99643	-2.44582	-0.449385
Pf3D7_08_v3	1338658 - 1340158	PF3D7_0831300	Plasmodium exported protein, unknown function	-1.61944	-1.1704	0.449039
Pf3D7_02_v3	541549 - 542310	PF3D7_0213400	protein kinase 7	-2.05477	-2.50379	-0.449023
Pf3D7_13_v3	2618027 - 2619527	PF3D7_1365500	aminomethyltransferase, mitochondrial, putative	-2.03134	-1.58241	0.448924
Pf3D7_14_v3	1246029 - 1247529	PF3D7_1431700	60S ribosomal protein L14, putative	-2.16416	-2.61271	-0.448547
Pf3D7_12_v3	647888 - 649388	PF3D7_1216200	glycerol-3-phosphate dehydrogenase [NAD(+)], putative	-2.05844	-1.60995	0.448491
Pf3D7_14_v3	2549285 - 2550690	PF3D7_1462500	conserved Plasmodium protein, unknown function	-1.81606	-2.26436	-0.448299
Pf3D7_11_v3	1921655 - 1923155	PF3D7_1148500	unspecified product	-1.47734	-1.02927	0.448063
Pf3D7_13_v3	1570669 - 1572169	PF3D7_1338900	serine/threonine protein kinase, putative	-1.79724	-1.34923	0.448016
Pf3D7_05_v3	1188446 - 1189946	PF3D7_0529000	conserved Plasmodium protein, unknown function	-1.89514	-1.44743	0.44771
Pf3D7_09_v3	583468 - 584724	PF3D7_0913500	protease, putative	-1.64937	-1.20167	0.447699
Pf3D7_12_v3	1457232 - 1458732	PF3D7_1234900	conserved Plasmodium protein, unknown function	-1.76709	-1.31952	0.447566
Pf3D7_04_v3	1046697 - 1048195	PF3D7_0423000	conserved Plasmodium protein, unknown function	-1.82428	-1.37698	0.447308
Pf3D7_14_v3	777091 - 778591	PF3D7_1418400	tRNA Proline	-1.32068	-1.76748	-0.446806
Pf3D7_04_v3	1052506 - 1054006	PF3D7_0423300	conserved Plasmodium protein, unknown function	-1.55588	-1.10912	0.446758
Pf3D7_11_v3	1935082 - 1936582	PF3D7_1148700	Plasmodium exported protein (PHISTc), unknown function	-1.41207	-0.965376	0.446697
Pf3D7_11_v3	715787 - 716793	PF3D7_1118800	actin-related protein 2/3 complex subunit 1, putative	-1.63559	-1.18899	0.446596
Pf3D7_03_v3	203541 - 205041	PF3D7_0304100	inner membrane complex protein 1e, putative	-1.84854	-1.40215	0.446389
Pf3D7_06_v3	221313 - 222737	PF3D7_0605200	conserved protein, unknown function	-1.63012	-1.18377	0.446346
Pf3D7_01_v3	204955 - 206168	PF3D7_0104500	conserved protein, unknown function	-1.67971	-1.23338	0.446334
Pf3D7_12_v3	112258 - 113758	PF3D7_1202000	ATP-dependent DNA/RNA helicase PSH2	-2.28586	-1.8397	0.446155
Pf3D7_14_v3	2997444 - 2998592	PF3D7_1473600	conserved Plasmodium protein, unknown function	-1.63581	-1.18968	0.446133
Pf3D7_01_v3	382425 - 383783	PF3D7_0109850	phosphatidate cytidylyltransferase, putative	-1.39878	-0.952834	0.445945
Pf3D7_04_v3	872137 - 873637	PF3D7_0419700	apical merozoite protein	-1.4862	-1.0403	0.445896
Pf3D7_13_v3	1277873 - 1279373	PF3D7_1330300	DnaJ protein, putative	-1.88421	-1.43847	0.445739
Pf3D7_03_v3	148805 - 150305	PF3D7_0302800	RNA-binding protein, putative	-1.68924	-1.24357	0.445671
Pf3D7_07_v3	1318582 - 1320082	PF3D7_0730700	tRNA Threonine	-1.94762	-1.50212	0.445497
Pf3D7_14_v3	1530330 - 1531830	PF3D7_1437800	trafficking protein particle complex subunit 5, putative	-1.59183	-1.14649	0.445336
Pf3D7_06_v3	824248 - 825656	PF3D7_0619600	conserved Plasmodium protein, unknown function	-1.60245	-1.15725	0.445198
Pf3D7_04_v3	516568 - 517720	PF3D7_0411400	DEAD box ATP-dependent RNA helicase, putative	-1.69761	-1.25249	0.445122
Pf3D7_12_v3	226570 - 228070	PF3D7_1205200	HAD domain ookinete protein, putative	-1.76803	-1.32298	0.445043
Pf3D7_06_v3	483407 - 484907	PF3D7_0611500	conserved protein, unknown function	-2.25243	-1.80739	0.445042
Pf3D7_14_v3	1840028 - 1841528	PF3D7_1444600	conserved Plasmodium protein, unknown function	-1.47007	-1.02515	0.444911
Pf3D7_11_v3	124236 - 125736	PF3D7_1102600	Plasmodium exported protein, unknown function	-1.1498	-0.705091	0.444709
Pf3D7_13_v3	2595388 - 2596888	PF3D7_1364500	exosome complex component RRP45, putative	-1.79171	-2.23629	-0.444585
Pf3D7_07_v3	693522 - 695022	PF3D7_0715700	conserved protein, unknown function	-1.61572	-1.1712	0.444513
Pf3D7_12_v3	310398 - 311330	PF3D7_1206900	conserved Plasmodium protein, unknown function	-1.88271	-2.32697	-0.44426
Pf3D7_01_v3	115299 - 116799	PF3D7_0102500	erythrocyte binding antigen-181	-1.06429	-0.620315	0.443973
Pf3D7_09_v3	527478 - 528978	PF3D7_0911500	conserved Plasmodium protein, unknown function	-1.69389	-1.24996	0.443929
Pf3D7_13_v3	767771 - 768548	PF3D7_1318600	conserved Plasmodium protein, unknown function	-1.44651	-1.00269	0.443817
Pf3D7_13_v3	1663230 - 1664730	PF3D7_1342200	conserved Plasmodium membrane protein, unknown function	-2.14602	-1.70222	0.443793
Pf3D7_07_v3	672817 - 673950	PF3D7_0715000	4-nitrophenylphosphatase	-1.67355	-1.22985	0.443699
Pf3D7_09_v3	941998 - 943498	PF3D7_0923100	OTU domain-containing protein, putative	-2.13474	-1.69152	0.443214
Pf3D7_10_v3	1044504 - 1045606	PF3D7_1024900	conserved Plasmodium protein, unknown function	-1.90458	-1.46157	0.443012
Pf3D7_14_v3	2494262 - 2495762	PF3D7_1461400	MORN repeat protein, putative	-1.74315	-1.30018	0.442964
Pf3D7_08_v3	346954 - 348454	PF3D7_0806500	DnaJ protein, putative	-2.05776	-1.61489	0.442867
Pf3D7_14_v3	1050317 - 1051584	PF3D7_1427000	conserved Plasmodium protein, unknown function	-1.75454	-1.31229	0.442255
Pf3D7_12_v3	880686 - 881968	PF3D7_1222100	conserved Plasmodium protein, unknown function	-1.83956	-1.39732	0.442233
Pf3D7_10_v3	575578 - 577078	PF3D7_1014500	conserved Plasmodium protein, unknown function	-2.05399	-1.61201	0.441982
Pf3D7_11_v3	1513191 - 1514691	PF3D7_1138400	guanylyl cyclase	-1.46122	-1.01959	0.441631
Pf3D7_14_v3	2580542 - 2582042	PF3D7_1463700	cyclin 1	-2.12055	-2.56205	-0.441501
Pf3D7_10_v3	756794 - 758294	PF3D7_1019000	eukaryotic translation initiation factor subunit eIF2A, putative	-2.15008	-1.70863	0.441458
Pf3D7_11_v3	1648320 - 1649820	PF3D7_1141100	conserved Plasmodium protein, unknown function	-1.83858	-2.27991	-0.441326
Pf3D7_12_v3	1140303 - 1141442	PF3D7_1228000	conserved protein, unknown function	-1.65442	-1.21385	0.440575
Pf3D7_08_v3	1143807 - 1145307	PF3D7_0826200	alpha/beta hydrolase, putative	-1.32323	-0.882748	0.440487
Pf3D7_09_v3	659413 - 660675	PF3D7_0915600	conserved Plasmodium protein, unknown function	-2.08657	-1.64625	0.440317
Pf3D7_05_v3	691142 - 692642	PF3D7_0516600	sporozoite surface antigen MB2	-1.96776	-1.52759	0.440171
Pf3D7_12_v3	997352 - 998852	PF3D7_1224500	histone chaperone ASF1, putative	-1.86773	-2.30786	-0.44013
Pf3D7_13_v3	912045 - 913545	PF3D7_1321900	conserved protein, unknown function	-1.91571	-1.47564	0.440068
Pf3D7_10_v3	1457506 - 1459006	PF3D7_1036900	conserved Plasmodium protein, unknown function	-1.98608	-1.54602	0.440059
Pf3D7_12_v3	1519326 - 1520826	PF3D7_1236300	conserved protein, unknown function	-1.60906	-1.16903	0.440034
Pf3D7_07_v3	987366 - 988644	PF3D7_0723700	metallo-hydrolase/oxidoreductase, putative	-1.75987	-1.32	0.43987
Pf3D7_14_v3	1964174 - 1965674	PF3D7_1448100	conserved Plasmodium protein, unknown function	-2.38425	-1.94447	0.43978
Pf3D7_03_v3	196938 - 198438	PF3D7_0303900	phosphatidylethanolamine-binding protein, putative	-1.53672	-1.97629	-0.439564
Pf3D7_14_v3	1864920 - 1866420	PF3D7_1445400	protein serine/threonine kinase-1	-2.45444	-2.01502	0.439413
Pf3D7_06_v3	390248 - 391748	PF3D7_0609100	zinc transporter ZIP1, putative	-1.44063	-1.00134	0.43929
Pf3D7_14_v3	550861 - 552361	PF3D7_1413900	DnaJ protein, putative	-1.51687	-1.07765	0.439224
Pf3D7_14_v3	1830008 - 1831508	PF3D7_1444400	conserved Plasmodium protein, unknown function	-2.08684	-1.64787	0.43897
Pf3D7_13_v3	2028138 - 2029638	PF3D7_1350900	AP2 domain transcription factor AP2-O4, putative	-1.67066	-1.23264	0.438012
Pf3D7_09_v3	1329286 - 1330786	PF3D7_0933500	gamma-tubulin complex component, putative	-1.85667	-1.41874	0.43793
Pf3D7_10_v3	283576 - 285076	PF3D7_1007000	transmembrane protein 147, putative	-1.78143	-1.34351	0.437921
Pf3D7_08_v3	603922 - 605422	PF3D7_0812100	proteasome activator complex subunit 4, putative	-2.07026	-2.50818	-0.437921
Pf3D7_14_v3	1894517 - 1896017	PF3D7_1446200	M17 leucyl aminopeptidase	-1.58192	-2.01984	-0.437918
Pf3D7_04_v3	236513 - 238013	PF3D7_0404300	conserved Plasmodium protein, unknown function	-2.15764	-2.59534	-0.437697
Pf3D7_14_v3	2479736 - 2480939	PF3D7_1460900	apicoplast ribosomal protein S10, putative	-2.15224	-1.71464	0.437598
Pf3D7_09_v3	853557 - 855057	PF3D7_0920800	inosine-5'-monophosphate dehydrogenase	-1.7577	-1.3202	0.437501
Pf3D7_10_v3	1440900 - 1442400	PF3D7_1036500	conserved Plasmodium protein, unknown function	-1.58944	-1.15197	0.437463
Pf3D7_12_v3	210393 - 211515	PF3D7_1204400	sexual stage-specific protein G37, putative	-1.84785	-2.28527	-0.437416
Pf3D7_12_v3	601565 - 602927	PF3D7_1214100	GPI ethanolamine phosphate transferase 3, putative	-1.57752	-1.14041	0.437105
Pf3D7_09_v3	802137 - 803528	PF3D7_0919700	pyridoxal phosphate homeostasis protein, putative	-1.94198	-1.50509	0.436886
Pf3D7_11_v3	1379352 - 1380852	PF3D7_1135200	regulator of chromosome condensation, putative, pseudogene	-1.7915	-1.35465	0.436845
Pf3D7_14_v3	2708417 - 2709917	PF3D7_1466300	26S proteasome regulatory subunit RPN2, putative	-2.29772	-2.73402	-0.436299
Pf3D7_14_v3	1752509 - 1754009	PF3D7_1442900	protein transport protein SEC7, putative	-2.22791	-2.66393	-0.436025
Pf3D7_05_v3	682707 - 684207	PF3D7_0516500	major facilitator superfamily domain-containing protein, putative	-1.87742	-1.44144	0.435982
Pf3D7_14_v3	2429591 - 2431091	PF3D7_1459200	WD repeat-containing protein, putative	-1.96731	-1.53141	0.4359
Pf3D7_07_v3	696404 - 697904	PF3D7_0715800	drug/metabolite transporter DMT1, putative	-1.59935	-2.03515	-0.435799
Pf3D7_07_v3	1209801 - 1211301	PF3D7_0728100	conserved Plasmodium membrane protein, unknown function	-1.48185	-1.04615	0.435701
Pf3D7_03_v3	208419 - 209919	PF3D7_0304200	EH domain-containing protein	-2.18442	-1.74874	0.435682
Pf3D7_13_v3	453416 - 454560	PF3D7_1310200	conserved Plasmodium protein, unknown function	-1.35942	-0.92374	0.435675
Pf3D7_04_v3	689829 - 691129	PF3D7_0415600	GTP:AMP phosphotransferase	-1.58194	-1.14633	0.43561
Pf3D7_14_v3	617896 - 619396	PF3D7_1415400	conserved Plasmodium protein, unknown function	-1.72764	-1.29224	0.435396
Pf3D7_04_v3	518601 - 519830	PF3D7_0411700	conserved Plasmodium protein, unknown function	-1.88765	-1.45227	0.435377
Pf3D7_07_v3	95760 - 97260	PF3D7_0702300	sporozoite threonine and asparagine-rich protein	-1.20934	-0.774396	0.434939
Pf3D7_03_v3	363733 - 365233	PF3D7_0308200	T-complex protein 1 subunit eta	-1.834	-1.39911	0.434892
Pf3D7_14_v3	1671150 - 1672650	PF3D7_1441000	cytoplasmic tRNA 2-thiolation protein 2, putative	-1.94833	-1.51354	0.434783
Pf3D7_06_v3	764992 - 766492	PF3D7_0618200	conserved protein, unknown function	-2.11305	-2.54782	-0.434769
Pf3D7_13_v3	907502 - 909002	PF3D7_1321800	protein transport protein SFT2, putative	-1.85061	-1.41613	0.434476
Pf3D7_07_v3	325529 - 326571	PF3D7_0706800	tRNA Threonine	-2.33107	-2.76546	-0.434394
Pf3D7_03_v3	396648 - 398148	PF3D7_0309300	N2227-like protein, putative	-1.70998	-1.2756	0.434381
Pf3D7_11_v3	1064051 - 1065551	PF3D7_1127300	tRNA (guanine-N(7)-)-methyltransferase, putative	-1.75428	-1.32001	0.43427
Pf3D7_05_v3	1181538 - 1183038	PF3D7_0528800	nucleolar preribosomal GTPase, putative	-1.84224	-1.40812	0.434121
Pf3D7_13_v3	1361092 - 1362592	PF3D7_1333200	ubiquitin-activating enzyme	-1.36308	-0.929396	0.433686
Pf3D7_06_v3	302790 - 304290	PF3D7_0607200	RING zinc finger protein, putative	-1.82061	-1.38694	0.433671
Pf3D7_12_v3	1353604 - 1355104	PF3D7_1232900	nucleotidyltransferase, putative	-2.15295	-1.71942	0.433539
Pf3D7_14_v3	2172055 - 2173025	PF3D7_1452900	conserved protein, unknown function	-1.88244	-1.44905	0.43339
Pf3D7_14_v3	2295490 - 2296990	PF3D7_1456000	AP2 domain transcription factor, putative	-2.11158	-1.67824	0.433338
Pf3D7_13_v3	806218 - 807718	PF3D7_1319500	conserved protein, unknown function	-1.57022	-1.13691	0.433311
Pf3D7_11_v3	686234 - 687734	PF3D7_1118100	AP-1 complex subunit sigma, putative	-1.51613	-1.94889	-0.432757
Pf3D7_05_v3	844317 - 845817	PF3D7_0520600	bis(5'-nucleosyl)-tetraphosphatase [asymmetrical]	-2.14449	-1.71188	0.432606
Pf3D7_02_v3	336582 - 338057	PF3D7_0208300	conserved Plasmodium protein, unknown function	-1.91244	-1.47997	0.432472
Pf3D7_12_v3	1467072 - 1468572	PF3D7_1235200	V-type K+-independent H+-translocating inorganic pyrophosphatase	-1.43504	-1.00258	0.432459
Pf3D7_05_v3	658177 - 659677	PF3D7_0515800	BolA-like protein, putative	-1.91095	-1.47859	0.432362
Pf3D7_11_v3	1822469 - 1823969	PF3D7_1146000	ribosome assembly protein 4, putative	-1.66976	-1.23744	0.43232
Pf3D7_14_v3	774459 - 775959	PF3D7_1418200	conserved Plasmodium protein, unknown function	-1.68577	-1.25413	0.431646
Pf3D7_03_v3	565156 - 566656	PF3D7_0313900	conserved Plasmodium protein, unknown function	-1.48534	-1.0542	0.431139
Pf3D7_13_v3	2541040 - 2542282	PF3D7_1363200	bifunctional polynucleotide phosphatase/kinase	-2.10625	-1.67511	0.431135
Pf3D7_03_v3	664652 - 666152	PF3D7_0316400	conserved protein, unknown function	-1.61439	-1.18335	0.431035
Pf3D7_12_v3	1137148 - 1138606	PF3D7_1227800	elongator complex protein 3, putative	-2.18876	-1.75785	0.430905
Pf3D7_14_v3	1340688 - 1342188	PF3D7_1433600	signal peptidase complex subunit SPC1, putative	-1.64736	-2.07824	-0.430885
Pf3D7_14_v3	1963462 - 1964962	PF3D7_1448000	U3 small nucleolar RNA-associated protein 12, putative	-2.18179	-1.75122	0.430565
Pf3D7_10_v3	1033684 - 1035184	PF3D7_1024800	exported protein 3	-2.09242	-2.52289	-0.430473
Pf3D7_05_v3	599422 - 600546	PF3D7_0514300	aspartate--tRNA ligase, putative	-1.88889	-1.45849	0.430398
Pf3D7_09_v3	90795 - 92295	PF3D7_0902000	serine/threonine protein kinase, FIKK family	-1.57145	-1.14107	0.430378
Pf3D7_04_v3	473096 - 474540	PF3D7_0410300	protein phosphatase PPM1, putative	-2.62284	-2.19266	0.430179
Pf3D7_13_v3	1552603 - 1554103	PF3D7_1338400	SprT-like domain-containing protein, putative	-2.12727	-1.69721	0.430058
Pf3D7_09_v3	1286007 - 1287507	PF3D7_0932200	profilin	-1.83298	-1.40321	0.42977
Pf3D7_06_v3	395241 - 396741	PF3D7_0609300	conserved Plasmodium protein, unknown function	-1.47061	-1.04103	0.429583
Pf3D7_12_v3	1840236 - 1841736	PF3D7_1243900	double C2-like domain-containing protein	-1.85465	-1.42531	0.429341
Pf3D7_03_v3	997648 - 999148	PF3D7_0323800	conserved Plasmodium protein, unknown function	-1.95207	-1.52274	0.429325
Pf3D7_13_v3	2795118 - 2796618	PF3D7_1370800	unspecified product	-1.2314	-0.802347	0.429054
Pf3D7_09_v3	979465 - 980965	PF3D7_0924100	conserved Plasmodium protein, unknown function	-2.15775	-1.72874	0.429006
Pf3D7_13_v3	241234 - 242156	PF3D7_1304700	cyclin	-1.90544	-1.47647	0.428968
Pf3D7_07_v3	1228214 - 1229714	PF3D7_0728700	alpha/beta hydrolase, putative	-1.30627	-0.87738	0.428894
Pf3D7_14_v3	891122 - 891989	PF3D7_1421900	copper transporter, putative	-0.763673	-0.334802	0.428871
Pf3D7_14_v3	250058 - 251558	PF3D7_1406900	radical SAM protein, putative	-1.49972	-1.07104	0.428682
Pf3D7_01_v3	120749 - 122249	PF3D7_0102600	serine/threonine protein kinase, FIKK family	-1.54915	-1.12079	0.428353
Pf3D7_09_v3	714989 - 716323	PF3D7_0917100	N-glycosylase/DNA lyase, putative	-1.63571	-1.20737	0.428348
Pf3D7_13_v3	2664652 - 2666152	PF3D7_1366600	signal recognition particle receptor subunit alpha, putative	-2.40855	-1.98039	0.428163
Pf3D7_02_v3	406899 - 408399	PF3D7_0209900	unspecified product	-1.93098	-1.50307	0.427914
Pf3D7_02_v3	326931 - 328431	PF3D7_0208100	conserved Plasmodium protein, unknown function	-1.58649	-1.15883	0.427668
Pf3D7_13_v3	2146647 - 2148147	PF3D7_1353600	ER lumen protein retaining receptor	-2.56087	-2.98852	-0.42765
Pf3D7_13_v3	964190 - 965484	PF3D7_1323000	beta-hydroxyacyl-ACP dehydratase	-1.4563	-1.88395	-0.427649
Pf3D7_14_v3	875885 - 877385	PF3D7_1421200	40S ribosomal protein S25	-2.3431	-2.77074	-0.427639
Pf3D7_13_v3	1144718 - 1146218	PF3D7_1327300	conserved Plasmodium protein, unknown function	-1.31376	-0.886255	0.427503
Pf3D7_03_v3	250241 - 251741	PF3D7_0305200	conserved Plasmodium protein, unknown function	-1.95378	-1.52631	0.427473
Pf3D7_04_v3	361264 - 362299	PF3D7_0407000	conserved Plasmodium protein, unknown function	-1.67121	-1.24397	0.427238
Pf3D7_13_v3	497513 - 499013	PF3D7_1311700	cytochrome c, putative	-1.31936	-0.892241	0.427119
Pf3D7_08_v3	1033515 - 1034916	PF3D7_0823400	alpha/beta hydrolase, putative	-1.97257	-2.39924	-0.426668
Pf3D7_03_v3	764939 - 766439	PF3D7_0318400	conserved Plasmodium protein, unknown function	-1.42732	-1.00088	0.426442
Pf3D7_14_v3	2558097 - 2559597	PF3D7_1462800	glyceraldehyde-3-phosphate dehydrogenase	-1.78762	-2.21398	-0.426361
Pf3D7_14_v3	1457130 - 1458630	PF3D7_1436000	glucose-6-phosphate isomerase	-2.34308	-1.91701	0.426063
Pf3D7_02_v3	134522 - 136022	PF3D7_0202700	octaprenyl pyrophosphate synthase	-2.03045	-1.60476	0.42569
Pf3D7_04_v3	778924 - 780248	PF3D7_0417500	memo-like protein	-1.72868	-1.30309	0.425587
Pf3D7_12_v3	2102116 - 2103616	PF3D7_1251600	conserved Plasmodium protein, unknown function	-2.17052	-1.74514	0.425378
Pf3D7_07_v3	1214477 - 1215673	PF3D7_0728400	conserved Plasmodium protein, unknown function, unspecified product	-1.09208	-1.5174	-0.425312
Pf3D7_10_v3	617236 - 618438	PF3D7_1015200	cysteine--tRNA ligase	-1.92739	-1.5021	0.425289
Pf3D7_10_v3	1163422 - 1164285	PF3D7_1028100	protoporphyrinogen oxidase	-2.20351	-1.7783	0.425206
Pf3D7_05_v3	1035228 - 1036728	PF3D7_0525000	zinc finger protein, putative	-1.59864	-1.17384	0.424799
Pf3D7_09_v3	1367114 - 1368592	PF3D7_0935100	protein kish, putative	-2.00826	-1.58353	0.42473
Pf3D7_10_v3	1256383 - 1257883	PF3D7_1031200	MORN repeat-containing protein 1	-1.49432	-1.06979	0.424526
Pf3D7_03_v3	592047 - 593547	PF3D7_0314700	RING finger protein RNF1	-2.15284	-1.72845	0.424394
Pf3D7_11_v3	1155436 - 1156936	PF3D7_1129900	major facilitator superfamily-related transporter, putative	-2.04396	-1.61974	0.424224
Pf3D7_01_v3	395590 - 397090	PF3D7_0110500	bromodomain protein, putative	-1.67084	-1.24685	0.423993
Pf3D7_10_v3	1199532 - 1200892	PF3D7_1029300	conserved protein, unknown function	-1.80285	-1.37887	0.423981
Pf3D7_04_v3	312493 - 313993	PF3D7_0405700	lysine decarboxylase, putative	-1.785	-1.36117	0.423831
Pf3D7_12_v3	1516016 - 1517516	PF3D7_1236200	conserved Plasmodium protein, unknown function	-1.76511	-2.18889	-0.423783
Pf3D7_14_v3	2178730 - 2180018	PF3D7_1453200	conserved Plasmodium protein, unknown function	-2.00476	-1.58099	0.423763
Pf3D7_10_v3	754410 - 755910	PF3D7_1018900	conserved Plasmodium protein, unknown function	-1.61957	-1.19583	0.423739
Pf3D7_10_v3	1135656 - 1137156	PF3D7_1027100	U3 small nucleolar ribonucleoprotein protein MPP10, putative	-2.11383	-1.69018	0.423649
Pf3D7_13_v3	1460826 - 1462178	PF3D7_1335700	conserved oligomeric Golgi complex subunit 3, putative	-2.17655	-1.75292	0.423625
Pf3D7_03_v3	247770 - 249270	PF3D7_0305100	conserved Plasmodium protein, unknown function	-1.79307	-1.3695	0.423569
Pf3D7_03_v3	465084 - 466584	PF3D7_0310900	conserved Plasmodium protein, unknown function	-2.01709	-1.59366	0.423428
Pf3D7_02_v3	159160 - 160512	PF3D7_0203200	conserved Plasmodium protein, unknown function	-1.58009	-1.15675	0.423343
Pf3D7_11_v3	186723 - 188223	PF3D7_1104200	chromatin remodeling protein	-1.39148	-1.81461	-0.423131
Pf3D7_03_v3	570551 - 572051	PF3D7_0314100	vesicle transport v-SNARE protein, putative	-2.01545	-1.5924	0.423051
Pf3D7_13_v3	960647 - 961712	PF3D7_1322900	conserved protein, unknown function	-1.51689	-1.93993	-0.423048
Pf3D7_11_v3	390008 - 390642	PF3D7_1109300	small nucleolar RNA snR61/Z1/Z11	-2.01963	-1.59661	0.423024
Pf3D7_14_v3	2107873 - 2109373	PF3D7_1451400	transcriptional regulatory protein sir2b	-1.86788	-1.44501	0.422871
Pf3D7_14_v3	749329 - 750829	PF3D7_1417700	conserved protein, unknown function	-1.62764	-1.20538	0.422253
Pf3D7_13_v3	1763189 - 1764689	PF3D7_1344100	TLD domain-containing protein, putative	-2.15089	-1.72881	0.42208
Pf3D7_05_v3	518128 - 519628	PF3D7_0511700	EKC/KEOPS complex subunit CGI121	-1.95386	-1.53195	0.421907
Pf3D7_05_v3	557512 - 559012	PF3D7_0513100	conserved protein, unknown function	-2.41468	-1.99283	0.421847
Pf3D7_12_v3	1525716 - 1527216	PF3D7_1236500	conserved Plasmodium protein, unknown function	-1.73015	-2.15199	-0.421839
Pf3D7_13_v3	343524 - 345024	PF3D7_1307700	TOM1-like protein, putative	-1.80942	-1.38761	0.421807
Pf3D7_14_v3	99846 - 101346	PF3D7_1402800	conserved Plasmodium protein, unknown function	-1.98894	-1.56717	0.421764
Pf3D7_13_v3	2449460 - 2450960	PF3D7_1361100	protein transport protein Sec24A	-2.35971	-2.78135	-0.421642
Pf3D7_11_v3	1662620 - 1664120	PF3D7_1141400	phosphatidylinositol N-acetylglucosaminyltransferase subunit H, putative	-1.77386	-1.35257	0.421284
Pf3D7_11_v3	1025975 - 1027475	PF3D7_1126300	DnaJ protein, putative	-1.40298	-1.82393	-0.420948
Pf3D7_14_v3	1187348 - 1188848	PF3D7_1430200	plasmepsin IX	-1.48745	-1.06654	0.420908
Pf3D7_14_v3	2197980 - 2199369	PF3D7_1453500	NAD(P) transhydrogenase, putative	-1.73617	-2.15665	-0.420483
Pf3D7_14_v3	247221 - 248721	PF3D7_1406800	glideosome associated protein with multiple membrane spans 3	-1.89735	-1.47699	0.420354
Pf3D7_11_v3	257778 - 259278	PF3D7_1106100	apicoplast ribosomal protein S15 precursor, putative	-1.48537	-1.90549	-0.420118
Pf3D7_11_v3	939613 - 941026	PF3D7_1123800	structural maintenance of chromosomes protein 5, putative	-1.30988	-0.890031	0.419853
Pf3D7_06_v3	212532 - 213556	PF3D7_0604900	conserved Plasmodium protein, unknown function	-1.55159	-1.1321	0.419494
Pf3D7_04_v3	345307 - 346807	PF3D7_0406600	conserved protein, unknown function	-1.37347	-0.953991	0.419479
Pf3D7_02_v3	545395 - 546480	PF3D7_0213500	tetratricopeptide repeat protein, putative	-1.66685	-1.24746	0.419396
Pf3D7_08_v3	474785 - 475571	PF3D7_0809300	unspecified product	-1.51922	-1.09997	0.41925
Pf3D7_01_v3	586390 - 587890	PF3D7_0115100	Plasmodium exported protein (PHISTa), unknown function	0.139869	-0.279299	-0.419167
Pf3D7_09_v3	1366650 - 1367394	PF3D7_0935000	U2 small nuclear ribonucleoprotein B'', putative	-1.39027	-0.972227	0.418048
Pf3D7_03_v3	809080 - 810580	PF3D7_0319400	kinesin-8, putative	-1.56397	-1.982	-0.418031
Pf3D7_08_v3	1095062 - 1096421	PF3D7_0825300	SAYSvFN domain-containing protein, putative	-1.6547	-1.2368	0.417902
Pf3D7_01_v3	285950 - 287450	PF3D7_0106800	ras-related protein Rab-5C	-1.9466	-1.52877	0.417826
Pf3D7_11_v3	1829463 - 1830963	PF3D7_1146500	leucine-rich repeat protein	-1.53101	-1.11337	0.417646
Pf3D7_09_v3	908358 - 909223	PF3D7_0922400	para-aminobenzoic acid synthetase	-1.88707	-1.46956	0.417513
Pf3D7_08_v3	566823 - 568323	PF3D7_0811300	CCR4-associated factor 1	-1.81268	-1.39529	0.41739
Pf3D7_13_v3	1401776 - 1403276	PF3D7_1334300	MSP7-like protein	-1.8005	-1.38321	0.417294
Pf3D7_14_v3	143139 - 144483	PF3D7_1404000	DNA-directed RNA polymerase II subunit RPB4, putative	-1.98627	-1.56906	0.417207
Pf3D7_09_v3	87575 - 89075	PF3D7_0901900	probable protein, unknown function	-1.64843	-1.2313	0.417139
Pf3D7_13_v3	2334415 - 2335915	PF3D7_1358900	GTP-binding protein, putative	-1.92907	-1.51201	0.417053
Pf3D7_14_v3	776312 - 777171	PF3D7_1418300	calmodulin, putative	-1.52178	-1.93878	-0.417002
Pf3D7_13_v3	1304794 - 1306294	PF3D7_1331100	DNA polymerase theta, putative	-1.91325	-1.49635	0.416905
Pf3D7_08_v3	968240 - 969688	PF3D7_0821500	ribosomal RNA small subunit methyltransferase NEP1, putative	-2.16829	-1.75142	0.416873
Pf3D7_12_v3	1345352 - 1346551	PF3D7_1232700	conserved Plasmodium protein, unknown function	-1.62179	-1.20494	0.416857
Pf3D7_11_v3	67465 - 68965	PF3D7_1101100	rifin	2.65416	2.23764	-0.416521
Pf3D7_05_v3	625981 - 627296	PF3D7_0515100	rhomboid protease ROM9	-1.78755	-1.37115	0.416396
Pf3D7_04_v3	396327 - 397827	PF3D7_0408100	conserved Plasmodium protein, unknown function	-2.09972	-1.68377	0.415944
Pf3D7_07_v3	1020167 - 1021506	PF3D7_0724200	type 2A phosphatase-associated protein 42, putative	-1.74993	-1.33407	0.415858
Pf3D7_07_v3	1210656 - 1212156	PF3D7_0728200	actin-like protein, putative	-1.51864	-1.103	0.415637
Pf3D7_13_v3	2563624 - 2565124	PF3D7_1364000	conserved protein, unknown function	-1.98644	-2.40207	-0.415631
Pf3D7_14_v3	2113504 - 2115004	PF3D7_1451500	pre-mRNA-splicing factor CWF18, putative	-1.65836	-1.24283	0.415535
Pf3D7_13_v3	1810021 - 1811521	PF3D7_1345100	thioredoxin 2	-2.03408	-1.61863	0.415446
Pf3D7_06_v3	161881 - 163381	PF3D7_0603900	conserved Plasmodium protein, unknown function	-1.97112	-1.55621	0.414912
Pf3D7_13_v3	694731 - 696231	PF3D7_1316700	conserved protein, unknown function	-2.02514	-2.44004	-0.414903
Pf3D7_11_v3	121006 - 122506	PF3D7_1102500	Plasmodium exported protein (PHISTb), unknown function	-1.87229	-1.45751	0.414778
Pf3D7_02_v3	554794 - 556294	PF3D7_0213600	conserved Plasmodium protein, unknown function	-1.60168	-1.187	0.414676
Pf3D7_13_v3	98547 - 100047	PF3D7_1301700	CX3CL1-binding protein 2	-1.808	-1.39336	0.414635
Pf3D7_02_v3	218407 - 219688	PF3D7_0205200	MORN repeat protein, putative	-1.36938	-0.95492	0.414463
Pf3D7_12_v3	1935521 - 1937021	PF3D7_1246600	pre-mRNA-splicing factor CWC26, putative	-1.42781	-1.01351	0.414301
Pf3D7_10_v3	1025119 - 1026619	PF3D7_1024500	conserved Plasmodium protein, unknown function	-1.69092	-1.27666	0.414252
Pf3D7_09_v3	664977 - 666477	PF3D7_0915900	conserved Plasmodium protein, unknown function	-1.71842	-1.30541	0.413011
Pf3D7_07_v3	361004 - 362504	PF3D7_0707800	RAP protein, putative	-1.39472	-0.982168	0.412549
Pf3D7_12_v3	1162460 - 1163960	PF3D7_1228600	merozoite surface protein 9	-1.21377	-0.801286	0.412482
Pf3D7_09_v3	1408198 - 1409698	PF3D7_0935700	Plasmodium exported protein, unknown function	-1.75821	-1.34578	0.412433
Pf3D7_11_v3	1341180 - 1342680	PF3D7_1134400	conserved protein, unknown function	-1.83814	-1.42574	0.4124
Pf3D7_11_v3	1555005 - 1556505	PF3D7_1139200	VPS9 domain-containing protein, putative	-1.91523	-1.50317	0.412055
Pf3D7_12_v3	2153617 - 2155117	PF3D7_1252700	Plasmodium exported protein (PHISTb), unknown function	-1.51703	-1.10504	0.411991
Pf3D7_07_v3	1157909 - 1159409	PF3D7_0727200	cysteine desulfurase, putative	-1.90302	-1.49108	0.411941
Pf3D7_10_v3	742906 - 744406	PF3D7_1018600	tRNA wybutosine-synthesizing protein, putative	-2.01462	-1.60299	0.411626
Pf3D7_11_v3	1882774 - 1884274	PF3D7_1147300	conserved Plasmodium protein, unknown function	-2.0192	-1.60793	0.411275
Pf3D7_04_v3	267880 - 268958	PF3D7_0404900	6-cysteine protein P41	-1.86697	-1.45601	0.410961
Pf3D7_09_v3	656417 - 657917	PF3D7_0915500	conserved Plasmodium protein, unknown function	-1.63539	-1.22482	0.410576
Pf3D7_07_v3	1123992 - 1125492	PF3D7_0726400	conserved Plasmodium membrane protein, unknown function	-1.81584	-1.40544	0.410402
Pf3D7_10_v3	137764 - 139264	PF3D7_1002900	conserved Plasmodium protein, unknown function	-1.86703	-2.27742	-0.41039
Pf3D7_09_v3	335491 - 336481	PF3D7_0906910	tubulin-specific chaperone, putative	-2.3936	-1.98385	0.409747
Pf3D7_07_v3	750876 - 752376	PF3D7_0717400	queuine tRNA-ribosyltransferase, putative	-2.04599	-1.63648	0.40951
Pf3D7_09_v3	174541 - 176041	PF3D7_0903700	alpha tubulin 1	-1.88345	-2.29274	-0.409291
Pf3D7_06_v3	673117 - 674617	PF3D7_0616200	kinetochore protein NDC80, putative	-1.48955	-1.08028	0.409278
Pf3D7_13_v3	734373 - 735536	PF3D7_1317500	conserved protein, unknown function	-1.84014	-1.43128	0.408863
Pf3D7_14_v3	1034860 - 1036135	PF3D7_1426600	conserved Plasmodium protein, unknown function	-1.74021	-1.33136	0.408856
Pf3D7_13_v3	2274084 - 2275212	PF3D7_1357300	dynein light chain, putative	-1.62197	-2.03082	-0.40885
Pf3D7_12_v3	2039352 - 2040852	PF3D7_1249800	THO complex subunit 2, putative	-3.01373	-2.60494	0.408797
Pf3D7_14_v3	1025265 - 1026260	PF3D7_1426300	dynein intermediate chain, putative	-1.56224	-1.97101	-0.408767
Pf3D7_14_v3	1563574 - 1565074	PF3D7_1438700	DNA primase small subunit	-1.53529	-1.12701	0.408279
Pf3D7_04_v3	469430 - 470526	PF3D7_0410200	tRNA Isoleucine	-2.06218	-2.47023	-0.408053
Pf3D7_14_v3	1655709 - 1656933	PF3D7_1440600	protein SOC3, putative	-2.05684	-2.4648	-0.407965
Pf3D7_14_v3	3006600 - 3008100	PF3D7_1473900	conserved Plasmodium protein, unknown function	-1.79545	-1.38766	0.407787
Pf3D7_14_v3	3127619 - 3129119	PF3D7_1476000	conserved Plasmodium protein, unknown function	-1.52658	-1.11888	0.407706
Pf3D7_13_v3	411601 - 413101	PF3D7_1308900	mRNA-decapping enzyme 2, putative	-1.45818	-1.86576	-0.407585
Pf3D7_13_v3	355708 - 357208	PF3D7_1308000	conserved Plasmodium membrane protein, unknown function	-1.6788	-1.27185	0.40695
Pf3D7_02_v3	358141 - 359641	PF3D7_0208800	conserved Plasmodium protein, unknown function	-2.1095	-1.70266	0.406849
Pf3D7_04_v3	404866 - 406231	PF3D7_0408300	zinc finger Ran-binding domain-containing protein 2, putative	-1.78271	-1.37619	0.406518
Pf3D7_11_v3	1289500 - 1291000	PF3D7_1133300	LEM3/CDC50 family protein, putative	-1.82899	-1.4225	0.40649
Pf3D7_11_v3	290679 - 292179	PF3D7_1107000	U6 snRNA-associated Sm-like protein LSm4, putative	-2.37438	-1.968	0.406384
Pf3D7_07_v3	1288899 - 1290399	PF3D7_0730200	AP-4 complex subunit beta, putative	-1.88353	-1.47736	0.406167
Pf3D7_03_v3	554121 - 555033	PF3D7_0313600	conserved Plasmodium protein, unknown function	-1.97757	-2.38355	-0.405981
Pf3D7_10_v3	257199 - 258699	PF3D7_1006000	IMP1-like protein, putative	-1.89535	-2.30111	-0.405758
Pf3D7_07_v3	837134 - 838634	PF3D7_0719000	conserved protein, unknown function	-1.72564	-1.31992	0.405719
Pf3D7_03_v3	607932 - 609382	PF3D7_0314900	conserved Plasmodium membrane protein, unknown function	-1.91664	-1.51104	0.405599
Pf3D7_13_v3	748471 - 749971	PF3D7_1318100	ferredoxin	-1.65883	-1.25335	0.405475
Pf3D7_10_v3	469978 - 471478	PF3D7_1012200	rhoptry associated adhesin	-1.75287	-1.34789	0.404984
Pf3D7_12_v3	1358168 - 1359668	PF3D7_1233100	conserved protein, unknown function	-1.27064	-0.865981	0.404662
Pf3D7_10_v3	1111105 - 1112421	PF3D7_1026400	cell division cycle protein 20 homolog, putative	-1.54508	-1.14043	0.404651
Pf3D7_05_v3	752436 - 753797	PF3D7_0518100	protein AMR2	-1.75634	-1.352	0.404342
Pf3D7_05_v3	1254797 - 1255720	PF3D7_0530800	CPW-WPC family protein	-1.75922	-1.35497	0.404252
Pf3D7_07_v3	1263444 - 1264944	PF3D7_0729800	dynein light chain, putative	-1.05049	-0.646379	0.404109
Pf3D7_12_v3	1338316 - 1339816	PF3D7_1232400	CWC16 domain-containing protein, putative	-2.00041	-1.59631	0.404104
Pf3D7_09_v3	1083695 - 1085195	PF3D7_0926600	conserved Plasmodium membrane protein, unknown function	-1.22941	-0.825489	0.403918
Pf3D7_13_v3	1468843 - 1470343	PF3D7_1336000	conserved Plasmodium protein, unknown function	-1.57275	-1.97656	-0.403811
Pf3D7_12_v3	1137649 - 1139107	PF3D7_1227900	RNA pseudouridylate synthase, putative	-2.35929	-1.9555	0.403788
Pf3D7_05_v3	357260 - 358760	PF3D7_0508700	pre-mRNA-processing ATP-dependent RNA helicase PRP5, putative	-1.74776	-2.15151	-0.403754
Pf3D7_11_v3	1975406 - 1976906	PF3D7_1149200	ring-infected erythrocyte surface antigen	-1.48254	-1.07886	0.403682
Pf3D7_10_v3	348167 - 349667	PF3D7_1008400	26S protease regulatory subunit 4, putative	-2.39003	-2.79352	-0.403483
Pf3D7_02_v3	870624 - 872124	PF3D7_0221700	Plasmodium exported protein, unknown function	0.940987	0.537515	-0.403471
Pf3D7_05_v3	808627 - 810127	PF3D7_0519500	CCR4 domain-containing protein 1, putative	-1.9634	-1.55996	0.403446
Pf3D7_06_v3	1153164 - 1154664	PF3D7_0628100	HECT-domain (ubiquitin-transferase), putative	-1.30346	-0.900098	0.403362
Pf3D7_14_v3	355549 - 357049	PF3D7_1409100	aldo-keto reductase, putative	-1.87824	-2.28153	-0.40329
Pf3D7_12_v3	532299 - 533799	PF3D7_1211900	non-SERCA-type Ca2+ -transporting P-ATPase	-1.98593	-1.58285	0.403073
Pf3D7_09_v3	1433608 - 1435108	PF3D7_0936200	Plasmodium exported protein (hyp11), unknown function	-1.36932	-0.966628	0.402688
Pf3D7_10_v3	1513916 - 1515416	PF3D7_1038300	conserved Plasmodium protein, unknown function	-1.76365	-1.36098	0.402671
Pf3D7_04_v3	105103 - 106603	PF3D7_0401800	Plasmodium exported protein (PHISTb), unknown function	-1.74242	-1.33997	0.402446
Pf3D7_01_v3	268673 - 270173	PF3D7_0106300	calcium-transporting ATPase	-2.14606	-2.54849	-0.40243
Pf3D7_11_v3	127788 - 129288	PF3D7_1102700	early transcribed membrane protein 11.1	-2.08503	-1.68266	0.402365
Pf3D7_09_v3	1119275 - 1120098	PF3D7_0927400	conserved Plasmodium protein, unknown function	-1.56713	-1.96931	-0.402183
Pf3D7_05_v3	867083 - 868583	PF3D7_0521100	conserved Plasmodium protein, unknown function	-1.68159	-1.27951	0.402077
Pf3D7_10_v3	214716 - 216216	PF3D7_1004600	conserved Plasmodium membrane protein, unknown function	-2.27921	-1.87717	0.40204
Pf3D7_14_v3	546953 - 548453	PF3D7_1413800	diphthamide biosynthesis protein 1, putative	-1.79734	-1.39536	0.401983
Pf3D7_11_v3	691058 - 692558	PF3D7_1118200	heat shock protein 90, putative	-1.75773	-1.35591	0.40182
Pf3D7_07_v3	473041 - 474541	PF3D7_0710300	conserved protein, unknown function	-1.61834	-1.21654	0.4018
Pf3D7_14_v3	1013765 - 1015265	PF3D7_1425900	conserved Plasmodium protein, unknown function	-1.71788	-1.31626	0.401617
Pf3D7_07_v3	690067 - 691567	PF3D7_0715600	GTP-binding translation elongation factor tu family protein, putative	-1.55842	-1.95988	-0.401457
Pf3D7_07_v3	427722 - 429222	PF3D7_0709500	conserved Plasmodium protein, unknown function	-1.95801	-1.5567	0.401308
Pf3D7_09_v3	124506 - 126006	PF3D7_0902800	serine repeat antigen 9	-1.7881	-1.38702	0.401072
Pf3D7_14_v3	150764 - 152264	PF3D7_1404400	ribosomal protein L16, mitochondrial, putative	-1.67985	-1.27879	0.40107
Pf3D7_14_v3	351547 - 353047	PF3D7_1408900	tRNA-dihydrouridine synthase, putative	-2.18731	-1.78644	0.400866
Pf3D7_08_v3	1357313 - 1358813	PF3D7_0831600	cytoadherence linked asexual protein 8	-1.59842	-1.19769	0.400734
Pf3D7_11_v3	1270203 - 1271703	PF3D7_1132800	aquaglyceroporin	-1.43009	-1.02949	0.400608
Pf3D7_12_v3	1974247 - 1975671	PF3D7_1248100	methyltransferase, putative	-2.13704	-1.7368	0.400236
Pf3D7_12_v3	2237209 - 2238709	PF3D7_1255100	rifin	2.84391	2.44384	-0.400077
Pf3D7_08_v3	170864 - 172364	PF3D7_0802400	conserved Plasmodium protein, unknown function	-1.89608	-1.49613	0.399952
Pf3D7_13_v3	332596 - 334096	PF3D7_1307300	ATP-dependent RNA helicase DBP6, putative	-1.84857	-1.44866	0.39991
Pf3D7_13_v3	1298773 - 1299904	PF3D7_1331000	protein kinase, putative	-1.77732	-1.37754	0.399782
Pf3D7_14_v3	1579749 - 1581249	PF3D7_1439100	DEAD/DEAH box helicase, putative	-1.98676	-1.58733	0.399439
Pf3D7_02_v3	408982 - 410482	PF3D7_0210000	secretory complex protein 61 gamma subunit	-2.27485	-2.67429	-0.399438
Pf3D7_10_v3	1168958 - 1170439	PF3D7_1028400	nucleolar preribosomal assembly protein, putative	-2.12789	-1.72849	0.399406
Pf3D7_02_v3	656340 - 657840	PF3D7_0215900	palmitoyltransferase DHHC11, putative	-1.56438	-1.16523	0.399149
Pf3D7_10_v3	1247176 - 1248531	PF3D7_1030600	tRNA N6-adenosine threonylcarbamoyltransferase	-1.69707	-1.29799	0.399083
Pf3D7_09_v3	286140 - 287640	PF3D7_0905700	autophagy-related protein 3, putative	-1.37833	-1.77735	-0.399023
Pf3D7_13_v3	809186 - 810686	PF3D7_1319600	ACDC domain-containing protein, putative	-1.17913	-0.780142	0.398992
Pf3D7_03_v3	175299 - 176799	PF3D7_0303300	DNA-directed RNA polymerases I, II, and III subunit RPABC2, putative	-1.88858	-1.49038	0.398195
Pf3D7_06_v3	1042448 - 1043544	PF3D7_0625700	conserved protein, unknown function	-1.43014	-1.82831	-0.398161
Pf3D7_12_v3	1945913 - 1947413	PF3D7_1247000	DNA replication origin binding protein, putative	-1.23218	-0.83404	0.398142
Pf3D7_08_v3	536119 - 537619	PF3D7_0810500	protein phosphatase PPM7, putative	-1.38963	-1.78774	-0.39811
Pf3D7_12_v3	118401 - 119901	PF3D7_1202300	dynein heavy chain, putative	-1.66924	-1.27123	0.398004
Pf3D7_13_v3	1595820 - 1597320	PF3D7_1339700	conserved Plasmodium protein, unknown function	-1.80475	-1.40678	0.397976
Pf3D7_11_v3	1419571 - 1421071	PF3D7_1136200	conserved Plasmodium protein, unknown function	-1.3085	-1.70618	-0.397675
Pf3D7_10_v3	803002 - 804326	PF3D7_1019700	conserved Plasmodium protein, unknown function	-1.49248	-1.89004	-0.397563
Pf3D7_09_v3	715490 - 716824	PF3D7_0917200	conserved protein, unknown function	-1.6367	-1.23919	0.397502
Pf3D7_10_v3	959396 - 960896	PF3D7_1022900	CDGSH iron-sulfur domain-containing protein, putative	-1.71511	-2.11253	-0.397427
Pf3D7_11_v3	1497515 - 1498707	PF3D7_1138200	conserved protein, unknown function	-1.80154	-1.40412	0.397414
Pf3D7_10_v3	824093 - 825449	PF3D7_1020400	rRNA (cytosine-C(5))-methyltransferase, putative	-1.70383	-1.30648	0.397347
Pf3D7_11_v3	671015 - 672515	PF3D7_1117700	GTP-binding nuclear protein RAN/TC4	-1.90172	-1.50459	0.39713
Pf3D7_13_v3	2409966 - 2411355	PF3D7_1360300	conserved Plasmodium protein, unknown function	-1.66314	-1.26605	0.397089
Pf3D7_14_v3	2042008 - 2043508	PF3D7_1449800	conserved protein, unknown function	-2.04497	-1.6479	0.397076
Pf3D7_14_v3	555272 - 556772	PF3D7_1414000	26S proteasome regulatory subunit RPN13, putative	-1.42301	-1.02597	0.397038
Pf3D7_06_v3	690631 - 691767	PF3D7_0616600	conserved protein, unknown function	-1.64449	-1.24747	0.397026
Pf3D7_05_v3	535272 - 536772	PF3D7_0512400	conserved Plasmodium protein, unknown function	-1.65081	-1.25383	0.396984
Pf3D7_10_v3	1299142 - 1300293	PF3D7_1032300	conserved protein, unknown function	-1.32927	-0.932432	0.396839
Pf3D7_13_v3	994778 - 996278	PF3D7_1324000	conserved Plasmodium protein, unknown function	-1.97219	-1.57538	0.396802
Pf3D7_11_v3	1756682 - 1757486	PF3D7_1144100	mitochondrial large subunit ribosomal protein, putative	-1.321	-0.92435	0.396652
Pf3D7_01_v3	476429 - 476928	PF3D7_0112600	unspecified product	-1.18705	-1.58336	-0.396303
Pf3D7_13_v3	1678692 - 1680192	PF3D7_1342800	phosphoenolpyruvate carboxykinase	-1.87931	-1.48306	0.39625
Pf3D7_13_v3	2058615 - 2060115	PF3D7_1351700	inner membrane complex protein 1f, putative	-1.49596	-1.1002	0.395756
Pf3D7_08_v3	546865 - 548198	PF3D7_0810700	conserved Plasmodium protein, unknown function	-1.79102	-1.39539	0.395637
Pf3D7_02_v3	386080 - 387271	PF3D7_0209200	exosome complex component MTR3, putative	-1.89964	-1.50408	0.395555
Pf3D7_13_v3	2068768 - 2069816	PF3D7_1352000	GTP-binding protein, putative	-1.60368	-1.99902	-0.395337
Pf3D7_11_v3	1272406 - 1273906	PF3D7_1132900	glycine cleavage system H protein	-1.57243	-1.17714	0.395298
Pf3D7_14_v3	2002873 - 2004373	PF3D7_1448900	conserved protein, unknown function	-1.56165	-1.16647	0.395181
Pf3D7_14_v3	2281662 - 2283162	PF3D7_1455700	conserved Plasmodium protein, unknown function	-1.75758	-1.36261	0.394974
Pf3D7_12_v3	1486083 - 1487583	PF3D7_1235700	ATP synthase subunit beta, mitochondrial	-1.66655	-1.2716	0.394953
Pf3D7_13_v3	1794266 - 1795766	PF3D7_1344700	conserved Plasmodium protein, unknown function	-1.85314	-1.45823	0.394915
Pf3D7_03_v3	670373 - 671873	PF3D7_0316600	formate-nitrite transporter	-1.27545	-0.880547	0.394906
Pf3D7_07_v3	389865 - 391365	PF3D7_0708600	inner membrane complex protein 1d, putative	-2.01348	-2.40823	-0.394757
Pf3D7_08_v3	478326 - 479826	PF3D7_0809500	histone acetyltransferase subunit NuA4, putative	-1.75538	-1.36066	0.394722
Pf3D7_03_v3	192091 - 193591	PF3D7_0303700	lipoamide acyltransferase component of branched-chain alpha-keto acid dehydrogenase complex	-2.15373	-1.75905	0.394671
Pf3D7_02_v3	274007 - 275507	PF3D7_0206800	merozoite surface protein 2	-2.56556	-2.17094	0.394619
Pf3D7_07_v3	421249 - 422749	PF3D7_0709300	Cg2 protein	-1.95951	-2.35402	-0.394512
Pf3D7_10_v3	699323 - 700823	PF3D7_1017400	phosphomannomutase, putative	-1.43403	-1.0396	0.394436
Pf3D7_04_v3	842906 - 844061	PF3D7_0418800	MOLO1 domain-containing protein, putative	-1.64106	-2.03539	-0.394333
Pf3D7_09_v3	510528 - 511966	PF3D7_0911300	cysteine repeat modular protein 1	-1.55081	-1.94507	-0.394262
Pf3D7_09_v3	848514 - 850014	PF3D7_0920700	CRAL/TRIO domain-containing protein, putative	-2.07631	-1.68223	0.394085
Pf3D7_10_v3	1021775 - 1023004	PF3D7_1024300	ATP synthase-associated protein, putative	-1.9468	-1.55273	0.39407
Pf3D7_14_v3	97904 - 99404	PF3D7_1402700	U2 snRNP-associated SURP motif-containing protein, putative	-1.29541	-1.68863	-0.393225
Pf3D7_07_v3	114238 - 115738	PF3D7_0703000	conserved Plasmodium protein, unknown function	-1.65394	-2.04701	-0.39307
Pf3D7_01_v3	130340 - 131840	PF3D7_0102900	aspartate--tRNA ligase	-2.19584	-2.58871	-0.392872
Pf3D7_14_v3	152311 - 153638	PF3D7_1404500	rRNA biogenesis protein RRP5, putative	-1.97967	-1.5869	0.392763
Pf3D7_03_v3	216940 - 218440	PF3D7_0304400	60S ribosomal protein L44	-1.91436	-2.30696	-0.392595
Pf3D7_10_v3	1006961 - 1008461	PF3D7_1023900	chromodomain-helicase-DNA-binding protein 1 homolog, putative	-2.13982	-2.5323	-0.392481
Pf3D7_14_v3	45832 - 47332	PF3D7_1401200	Plasmodium exported protein, unknown function	-1.3292	-1.72143	-0.392231
Pf3D7_05_v3	255017 - 256223	PF3D7_0505900	mediator of RNA polymerase II transcription subunit 11, putative	-1.84035	-1.44816	0.392193
Pf3D7_13_v3	894282 - 895782	PF3D7_1321500	3',5'-cyclic nucleotide phosphodiesterase beta, unspecified product	-1.75593	-2.14806	-0.39213
Pf3D7_05_v3	1315341 - 1316841	PF3D7_0532500	Plasmodium exported protein, unknown function	-1.85298	-1.46098	0.391997
Pf3D7_05_v3	1195333 - 1196814	PF3D7_0529300	apicoplast TIC22 protein	-1.59546	-1.20362	0.391837
Pf3D7_01_v3	223460 - 224960	PF3D7_0105200	heptatricopeptide repeat and RAP domain-containing protein, putative	-1.65326	-1.26143	0.391829
Pf3D7_10_v3	690320 - 691820	PF3D7_1017100	rhoptry neck protein 12	-1.8002	-1.40895	0.391251
Pf3D7_08_v3	1054134 - 1055634	PF3D7_0824200	conserved Plasmodium protein, unknown function	-2.06511	-1.6739	0.391218
Pf3D7_08_v3	867637 - 869137	PF3D7_0819000	conserved Plasmodium protein, unknown function	-2.11126	-1.72012	0.391144
Pf3D7_14_v3	124840 - 125984	PF3D7_1403300	tetratricopeptide repeat protein, putative	-1.59569	-1.20474	0.390948
Pf3D7_10_v3	273090 - 274590	PF3D7_1006700	conserved Plasmodium protein, unknown function	-2.14643	-1.75576	0.390677
Pf3D7_14_v3	1726913 - 1728413	PF3D7_1442500	geranylgeranyl transferase type-2 subunit alpha, putative	-2.23674	-1.84624	0.3905
Pf3D7_07_v3	143018 - 144518	PF3D7_0703600	conserved protein, unknown function	-1.94809	-1.55777	0.390318
Pf3D7_10_v3	128275 - 129775	PF3D7_1002700	conserved Plasmodium protein, unknown function	-1.81496	-1.4247	0.390253
Pf3D7_14_v3	2753520 - 2755020	PF3D7_1467400	50S ribosomal protein L22, apicoplast, putative	-1.92653	-1.53633	0.390203
Pf3D7_05_v3	536978 - 537998	PF3D7_0512450	conserved Plasmodium protein, unknown function, pseudogene	-1.82748	-2.21763	-0.390154
Pf3D7_12_v3	501729 - 503229	PF3D7_1211300	DNA helicase MCM8, putative	-1.41806	-1.02798	0.390086
Pf3D7_05_v3	1040744 - 1042244	PF3D7_0525100	acyl-CoA synthetase	-2.15918	-1.76922	0.389952
Pf3D7_09_v3	159041 - 160541	PF3D7_0903400	ATP-dependent RNA helicase DDX60, putative	-2.06585	-2.45572	-0.389866
Pf3D7_12_v3	1123787 - 1125287	PF3D7_1227600	conserved Plasmodium protein, unknown function	-1.87404	-1.48432	0.389715
Pf3D7_14_v3	1713565 - 1715065	PF3D7_1442300	tRNA import protein tRIP	-2.11433	-2.50372	-0.389388
Pf3D7_12_v3	2006693 - 2008193	PF3D7_1249000	conserved Plasmodium membrane protein, unknown function	-2.09492	-1.70558	0.389348
Pf3D7_02_v3	824364 - 825864	PF3D7_0220500	Plasmodium exported protein (hyp2), unknown function	-1.92815	-1.53892	0.389238
Pf3D7_12_v3	1566079 - 1567579	PF3D7_1237500	conserved Plasmodium protein, unknown function	-1.74509	-1.35586	0.389226
Pf3D7_08_v3	323177 - 324277	PF3D7_0805800	conserved Plasmodium protein, unknown function	-1.70751	-2.0967	-0.389188
Pf3D7_05_v3	964544 - 966044	PF3D7_0523100	mitochondrial-processing peptidase subunit alpha, putative	-2.0654	-1.67638	0.389017
Pf3D7_13_v3	1379121 - 1380621	PF3D7_1333700	histone H3-like centromeric protein CSE4	-1.53636	-1.14741	0.388955
Pf3D7_12_v3	1017849 - 1019005	PF3D7_1225100	isoleucine--tRNA ligase, putative	-1.65508	-1.26614	0.388938
Pf3D7_09_v3	493162 - 494662	PF3D7_0910800	cytosolic Fe-S cluster assembly factor NBP35, putative	-2.24333	-1.8546	0.388726
Pf3D7_12_v3	489903 - 491361	PF3D7_1211100	HSP20-like chaperone, putative	-2.03222	-1.64362	0.388603
Pf3D7_12_v3	105839 - 107336	PF3D7_1201800	cytochrome c oxidase assembly protein COX19, putative	-1.65821	-1.26966	0.388548
Pf3D7_12_v3	27187 - 28687	PF3D7_1200200	rifin	2.60892	2.2205	-0.388426
Pf3D7_06_v3	621537 - 622771	PF3D7_0615000	conserved Plasmodium protein, unknown function	-1.74964	-1.36127	0.388369
Pf3D7_14_v3	1800072 - 1801330	PF3D7_1444000	conserved Plasmodium protein, unknown function	-2.13896	-2.52727	-0.388315
Pf3D7_04_v3	909186 - 910686	PF3D7_0420200	holo-[acyl-carrier-protein] synthase, putative	-1.78683	-1.39856	0.388271
Pf3D7_14_v3	2485087 - 2486363	PF3D7_1461100	conserved Plasmodium protein, unknown function	-1.78213	-1.39386	0.388267
Pf3D7_13_v3	2541541 - 2542783	PF3D7_1363300	50S ribosomal protein L9, mitochondrial, putative	-2.05068	-1.66245	0.388226
Pf3D7_09_v3	963286 - 964786	PF3D7_0923800	thioredoxin reductase	-2.18594	-1.79776	0.388177
Pf3D7_14_v3	1016118 - 1017618	PF3D7_1426000	60S ribosomal protein L21	-1.91653	-2.30465	-0.388121
Pf3D7_05_v3	906836 - 908336	PF3D7_0522400	conserved Plasmodium protein, unknown function	-1.95649	-1.5686	0.387894
Pf3D7_11_v3	131487 - 132987	PF3D7_1102800	early transcribed membrane protein 11.2	-1.46334	-1.07549	0.387851
Pf3D7_14_v3	517693 - 519193	PF3D7_1412800	glycylpeptide N-tetradecanoyltransferase	-1.83578	-1.44799	0.387788
Pf3D7_13_v3	739526 - 741026	PF3D7_1317800	40S ribosomal protein S19	-2.48409	-2.87184	-0.387741
Pf3D7_05_v3	179420 - 180920	PF3D7_0504700	centrosomal protein CEP120, putative	-1.66641	-1.27925	0.387159
Pf3D7_06_v3	422122 - 423622	PF3D7_0609800	palmitoyltransferase DHHC2, putative	-1.84288	-1.45579	0.387094
Pf3D7_14_v3	80424 - 81620	PF3D7_1402100	pseudouridine synthase, putative	-1.757	-1.36991	0.387086
Pf3D7_07_v3	1251003 - 1252503	PF3D7_0729300	60S ribosomal export protein NMD3, putative	-2.01269	-1.62584	0.386848
Pf3D7_13_v3	2467482 - 2468982	PF3D7_1361500	PH domain-containing protein, putative	-1.6616	-1.27477	0.386828
Pf3D7_11_v3	677751 - 679251	PF3D7_1117900	conserved Plasmodium protein, unknown function	-1.58132	-1.19455	0.386778
Pf3D7_11_v3	1112995 - 1114495	PF3D7_1128700	GPI-anchor transamidase, putative	-1.6615	-1.27532	0.386179
Pf3D7_10_v3	993421 - 994821	PF3D7_1023800	conserved Plasmodium protein, unknown function	-1.7375	-1.35141	0.386089
Pf3D7_05_v3	749678 - 751160	PF3D7_0518000	NOSIP domain-containing protein, putative	-1.54731	-1.16142	0.385891
Pf3D7_07_v3	249652 - 251152	PF3D7_0705000	mRNA cap guanine-N7 methyltransferase, putative	-1.80303	-1.41725	0.385775
Pf3D7_06_v3	962045 - 963545	PF3D7_0623700	ATP-dependent RNA helicase SUV3, putative	-1.92342	-1.53771	0.385714
Pf3D7_12_v3	447450 - 448770	PF3D7_1209800	ATP synthase mitochondrial F1 complex assembly factor 1, putative	-1.93006	-1.54448	0.385576
Pf3D7_03_v3	612922 - 614422	PF3D7_0315100	eukaryotic translation initiation factor 4E	-2.09877	-1.71323	0.385532
Pf3D7_03_v3	285612 - 286904	PF3D7_0305900	conserved Plasmodium protein, unknown function	-2.00267	-1.61719	0.385479
Pf3D7_05_v3	879855 - 881355	PF3D7_0521600	conserved Plasmodium protein, unknown function	-1.26633	-0.880892	0.385436
Pf3D7_03_v3	166603 - 168103	PF3D7_0303100	CLP1 P-loop domain-containing protein, putative	-1.99429	-1.60886	0.385429
Pf3D7_10_v3	221354 - 222444	PF3D7_1004800	ADP/ATP carrier protein, putative	-1.70293	-1.31761	0.385319
Pf3D7_05_v3	572161 - 573586	PF3D7_0513400	GTP-binding protein, putative	-1.68237	-1.29706	0.385312
Pf3D7_14_v3	596646 - 598146	PF3D7_1414700	ubiquitin carboxyl-terminal hydrolase, putative	-1.70137	-1.31647	0.384906
Pf3D7_13_v3	2793236 - 2794736	PF3D7_1370500	unspecified product	-1.82249	-2.20711	-0.384628
Pf3D7_01_v3	420353 - 421774	PF3D7_0110900	adenylate kinase-like protein 1	-2.08014	-1.69555	0.384588
Pf3D7_14_v3	2362577 - 2364077	PF3D7_1457600	conserved Plasmodium protein, unknown function	-1.90493	-1.52049	0.384447
Pf3D7_11_v3	443328 - 444828	PF3D7_1111300	protein transport protein BOS1, putative	-1.98436	-1.60009	0.384273
Pf3D7_03_v3	741734 - 742690	PF3D7_0318000	conserved Plasmodium protein, unknown function	-1.87182	-1.48757	0.384256
Pf3D7_14_v3	2239727 - 2241227	PF3D7_1454600	mitochondrial ribosomal protein S11 precursor, putative	-1.86806	-1.484	0.384057
Pf3D7_13_v3	1317306 - 1318806	PF3D7_1331600	protein tyrosine phosphatase-like protein, putative	-1.8375	-1.45377	0.383731
Pf3D7_07_v3	328584 - 329934	PF3D7_0707100	tRNA Lysine	-2.15928	-2.54254	-0.38326
Pf3D7_09_v3	115049 - 116549	PF3D7_0902600	serine/threonine protein kinase, FIKK family	-1.88757	-1.50453	0.383041
Pf3D7_13_v3	896715 - 898215	PF3D7_1321600	cGMP-specific 3',5'-cyclic phosphodiesterase gamma, putative	-1.73984	-1.35681	0.383029
Pf3D7_13_v3	297859 - 299359	PF3D7_1306400	26S protease regulatory subunit 10B, putative	-2.06563	-2.44822	-0.382586
Pf3D7_12_v3	358833 - 359993	PF3D7_1207900	conserved Plasmodium protein, unknown function	-1.76486	-1.3823	0.382568
Pf3D7_03_v3	291942 - 293442	PF3D7_0306200	activator of Hsp90 ATPase	-1.57876	-1.19624	0.382515
Pf3D7_13_v3	2079763 - 2081263	PF3D7_1352200	U3 small nucleolar RNA-associated protein 15, putative	-1.76502	-1.38275	0.382262
Pf3D7_12_v3	1112169 - 1113669	PF3D7_1227400	conserved Plasmodium protein, unknown function	-2.27465	-1.89251	0.382133
Pf3D7_13_v3	2209958 - 2211458	PF3D7_1355700	NLI interacting factor-like phosphatase, putative	-2.01855	-2.40047	-0.38192
Pf3D7_12_v3	1527534 - 1529034	PF3D7_1236600	p25-alpha family protein, putative	-1.72243	-1.34053	0.381893
Pf3D7_12_v3	1855181 - 1856681	PF3D7_1244200	RNA polymerase II transcription factor B subunit 2, putative	-1.69926	-1.31749	0.381766
Pf3D7_14_v3	3138139 - 3139639	PF3D7_1476300	Plasmodium exported protein (PHISTb), unknown function	-1.65633	-1.27489	0.381443
Pf3D7_09_v3	635620 - 637120	PF3D7_0914900	BSD-domain protein, putative	-2.12012	-1.73882	0.3813
Pf3D7_08_v3	910216 - 911716	PF3D7_0820100	RNA-binding protein, putative	-1.77007	-1.38886	0.381215
Pf3D7_07_v3	1074254 - 1075754	PF3D7_0725300	conserved protein, unknown function	-1.92353	-1.54232	0.381214
Pf3D7_13_v3	1370800 - 1372170	PF3D7_1333500	conserved Plasmodium protein, unknown function	-1.73969	-1.3585	0.381191
Pf3D7_06_v3	1098149 - 1099649	PF3D7_0627300	E3 ubiquitin-protein ligase RNF5, putative	-1.7557	-2.13685	-0.381143
Pf3D7_12_v3	1279111 - 1280611	PF3D7_1231200	conserved Plasmodium protein, unknown function	-2.44426	-2.06331	0.380946
Pf3D7_02_v3	292203 - 293703	PF3D7_0207300	serine repeat antigen 8	-1.65827	-2.03908	-0.380804
Pf3D7_14_v3	105625 - 106869	PF3D7_1402900	conserved Plasmodium protein, unknown function	-2.36662	-1.98583	0.380789
Pf3D7_05_v3	617493 - 618627	PF3D7_0514800	inositol polyphosphate multikinase, putative	-1.66119	-2.0419	-0.380713
Pf3D7_04_v3	365378 - 366878	PF3D7_0407300	transcription factor, putative	-1.57228	-1.1918	0.380481
Pf3D7_03_v3	446499 - 447999	PF3D7_0310400	parasite-infected erythrocyte surface protein	-1.80472	-1.42457	0.380148
Pf3D7_10_v3	1510024 - 1511340	PF3D7_1038100	GDP dissociation inhibitor, putative	-2.14927	-1.76923	0.380041
Pf3D7_07_v3	120771 - 121913	PF3D7_0703100	cytosolic iron-sulfur assembly component 2, putative	-1.81877	-2.19839	-0.37962
Pf3D7_14_v3	2746820 - 2748320	PF3D7_1467100	DNA-3-methyladenine glycosylase, putative	-1.94343	-1.56399	0.379435
Pf3D7_12_v3	2053929 - 2055429	PF3D7_1250100	osmiophilic body protein G377	-1.63956	-1.26089	0.378674
Pf3D7_12_v3	1802652 - 1804152	PF3D7_1242700	40S ribosomal protein S17, putative	-2.35236	-2.7309	-0.378541
Pf3D7_02_v3	243296 - 244796	PF3D7_0206000	DNA repair protein RAD2, putative	-1.60631	-1.98476	-0.378447
Pf3D7_13_v3	956995 - 958217	PF3D7_1322600	conserved Plasmodium protein, unknown function	-1.51602	-1.89416	-0.378148
Pf3D7_09_v3	1026354 - 1027593	PF3D7_0925600	zinc binding protein (Yippee), putative	-1.93392	-2.31201	-0.378089
Pf3D7_11_v3	1186603 - 1188103	PF3D7_1130800	armadillo repeat protein PF16, putative	-1.51294	-1.89087	-0.377929
Pf3D7_09_v3	681484 - 682984	PF3D7_0916300	conserved Plasmodium protein, unknown function	-1.48866	-1.11074	0.37792
Pf3D7_05_v3	166648 - 168148	PF3D7_0504200	ATP-dependent RNA helicase DDX27, putative	-1.6988	-1.32105	0.377745
Pf3D7_13_v3	886270 - 887770	PF3D7_1321400	palmitoyltransferase DHHC8, putative	-1.90577	-1.52817	0.377604
Pf3D7_03_v3	576323 - 577006	PF3D7_0314200	conserved Plasmodium protein, unknown function	-1.80333	-2.18085	-0.37752
Pf3D7_13_v3	2138727 - 2140227	PF3D7_1353400	Ran-binding protein, putative	-2.25959	-2.63682	-0.377231
Pf3D7_03_v3	334769 - 336269	PF3D7_0307700	conserved Plasmodium protein, unknown function	-2.37091	-2.74812	-0.377214
Pf3D7_11_v3	1048920 - 1050420	PF3D7_1126800	RNA-binding protein, putative	-1.83132	-1.45419	0.377131
Pf3D7_10_v3	1350281 - 1351696	PF3D7_1033800	plasmepsin VII	-2.20108	-2.57799	-0.376911
Pf3D7_12_v3	734459 - 735959	PF3D7_1218600	arginine--tRNA ligase	-1.99886	-2.37551	-0.376641
Pf3D7_06_v3	234335 - 235835	PF3D7_0605600	nucleoside diphosphate kinase, putative	-2.17702	-1.80047	0.376549
Pf3D7_11_v3	324823 - 326323	PF3D7_1107600	conserved Plasmodium protein, unknown function	-1.71521	-1.33871	0.376503
Pf3D7_11_v3	990862 - 992362	PF3D7_1125300	DNA-directed RNA polymerase	-1.68744	-1.31117	0.376273
Pf3D7_14_v3	2228283 - 2229783	PF3D7_1454300	SNF1-related serine/threonine protein kinase KIN	-1.5399	-1.16368	0.376217
Pf3D7_03_v3	426289 - 427789	PF3D7_0310200	phd finger protein, putative	-2.13115	-1.75499	0.376163
Pf3D7_09_v3	826640 - 827728	PF3D7_0920100	chaperone, putative	-2.21922	-2.59532	-0.376104
Pf3D7_01_v3	214775 - 216275	PF3D7_0104800	novel putative transporter 1, putative	-2.08097	-1.7049	0.376071
Pf3D7_12_v3	1907961 - 1908648	PF3D7_1245800	epsin-like protein, putative	-0.998441	-0.622524	0.375918
Pf3D7_06_v3	104562 - 106002	PF3D7_0602500	geranylgeranyl transferase type-2 subunit beta, putative	-2.1093	-1.73342	0.375876
Pf3D7_08_v3	400860 - 402360	PF3D7_0807800	26S proteasome regulatory subunit RPN10, putative	-2.4008	-2.77651	-0.375704
Pf3D7_08_v3	814149 - 815649	PF3D7_0817800	conserved Plasmodium protein, unknown function	-1.26026	-0.88481	0.375447
Pf3D7_02_v3	589500 - 591000	PF3D7_0214500	conserved Plasmodium protein, unknown function	-2.03095	-1.6557	0.375255
Pf3D7_12_v3	78567 - 80067	PF3D7_1201000	Plasmodium exported protein (PHISTb), unknown function	-1.54343	-1.16822	0.375206
Pf3D7_06_v3	451666 - 453166	PF3D7_0610700	conserved Plasmodium protein, unknown function	-1.60641	-1.98143	-0.375013
Pf3D7_14_v3	3201930 - 3203430	PF3D7_1477700	Plasmodium exported protein (PHISTa), unknown function	2.66954	2.29452	-0.375011
Pf3D7_13_v3	2129530 - 2131030	PF3D7_1353200	membrane associated histidine-rich protein 2	-1.36116	-0.986292	0.37487
Pf3D7_09_v3	1220500 - 1221985	PF3D7_0930600	peptidyl-prolyl cis-trans isomerase	-1.83579	-1.46093	0.374867
Pf3D7_06_v3	277262 - 278762	PF3D7_0606600	conserved Plasmodium protein, unknown function	-2.12011	-1.74536	0.374745
Pf3D7_13_v3	1413447 - 1414876	PF3D7_1334800	MSP7-like protein	-1.84675	-1.47214	0.374609
Pf3D7_08_v3	1253797 - 1255057	PF3D7_0829200	prohibitin 1, putative	-1.8091	-1.43471	0.374385
Pf3D7_01_v3	374587 - 376087	PF3D7_0109400	tubulin-specific chaperone a, putative	-0.923069	-0.548802	0.374266
Pf3D7_05_v3	706756 - 708256	PF3D7_0516800	AP2 domain transcription factor AP2-O2, putative	-2.07812	-2.45219	-0.374071
Pf3D7_09_v3	1131635 - 1133135	PF3D7_0927900	phosphatidylserine decarboxylase	-2.16693	-1.79302	0.37391
Pf3D7_13_v3	996720 - 998220	PF3D7_1324100	conserved Plasmodium membrane protein, unknown function	-1.90059	-1.52668	0.373908
Pf3D7_10_v3	700745 - 702245	PF3D7_1017500	myosin essential light chain ELC	-1.39781	-1.02396	0.373845
Pf3D7_13_v3	2198593 - 2200093	PF3D7_1355500	serine/threonine protein phosphatase 5	-1.72169	-1.34813	0.37356
Pf3D7_07_v3	689557 - 691057	PF3D7_0715500	ATP synthase subunit epsilon, mitochondrial, putative	-1.43404	-1.80735	-0.373307
Pf3D7_10_v3	314016 - 315516	PF3D7_1007800	conserved Plasmodium protein, unknown function	-1.91604	-1.54277	0.373267
Pf3D7_09_v3	549946 - 551424	PF3D7_0912200	conserved protein, unknown function	-1.79188	-2.16514	-0.373253
Pf3D7_06_v3	901863 - 903363	PF3D7_0622100	conserved Plasmodium protein, unknown function	-1.28238	-0.909236	0.373147
Pf3D7_06_v3	1019023 - 1020523	PF3D7_0625000	sphingomyelin synthase 1, putative	-1.63489	-1.26189	0.372999
Pf3D7_14_v3	2801507 - 2803007	PF3D7_1468200	telomere length and silencing protein 1, putative	-1.62243	-1.24969	0.372742
Pf3D7_14_v3	1366114 - 1367478	PF3D7_1434100	queuine tRNA-ribosyltransferase, putative	-1.95141	-1.57886	0.372544
Pf3D7_11_v3	1892097 - 1893434	PF3D7_1147500	protein farnesyltransferase subunit beta	-1.84229	-1.46976	0.372524
Pf3D7_08_v3	1176588 - 1177809	PF3D7_0827200	conserved Plasmodium protein, unknown function	-1.84512	-2.21762	-0.372492
Pf3D7_13_v3	123915 - 125415	PF3D7_1302200	protein UIS3	-0.137191	-0.509638	-0.372446
Pf3D7_11_v3	1400101 - 1401601	PF3D7_1135900	3-oxo-5-alpha-steroid 4-dehydrogenase, putative	-1.8855	-2.25795	-0.372443
Pf3D7_13_v3	2182299 - 2183799	PF3D7_1354800	metacaspase-1	-2.02904	-1.65667	0.372364
Pf3D7_13_v3	2032837 - 2034337	PF3D7_1351000	phosphatidylinositol transfer protein, putative	-1.78794	-1.41561	0.372326
Pf3D7_10_v3	1049260 - 1050760	PF3D7_1025000	EF-hand calcium-binding domain-containing protein, putative	-1.85627	-1.48416	0.372109
Pf3D7_13_v3	662740 - 664240	PF3D7_1315900	exportin-T, putative	-2.53336	-2.16138	0.371979
Pf3D7_11_v3	1949209 - 1950709	PF3D7_1149000	antigen 332, DBL-like protein	-1.53674	-1.90856	-0.371815
Pf3D7_11_v3	1209087 - 1210587	PF3D7_1131400	conserved Plasmodium protein, unknown function	-1.82017	-1.44839	0.371782
Pf3D7_11_v3	1584012 - 1585391	PF3D7_1139700	adrenodoxin reductase, putative	-1.54134	-1.16967	0.371673
Pf3D7_14_v3	1166567 - 1167643	PF3D7_1429600	conserved Plasmodium protein, unknown function	-1.62007	-1.24848	0.371589
Pf3D7_06_v3	611470 - 612970	PF3D7_0614700	conserved Plasmodium protein, unknown function	-1.64708	-1.27553	0.371551
Pf3D7_07_v3	1257786 - 1259286	PF3D7_0729600	conserved Plasmodium protein, unknown function	-1.75537	-1.384	0.371369
Pf3D7_14_v3	66581 - 68081	PF3D7_1401700	conserved Plasmodium protein, unknown function	-1.48495	-1.11367	0.371278
Pf3D7_07_v3	1337958 - 1339458	PF3D7_0731100	EMP1-trafficking protein	-2.01258	-1.64146	0.371114
Pf3D7_13_v3	167581 - 169081	PF3D7_1303400	LisH domain-containing protein, putative	-2.61285	-2.24187	0.370975
Pf3D7_09_v3	654341 - 655841	PF3D7_0915400	ATP-dependent 6-phosphofructokinase	-2.0082	-1.63725	0.370955
Pf3D7_05_v3	977816 - 979164	PF3D7_0523600	conserved protein, unknown function	-1.81074	-1.43984	0.370903
Pf3D7_11_v3	1817705 - 1819093	PF3D7_1145900	conserved Plasmodium protein, unknown function	-1.8254	-1.45457	0.370836
Pf3D7_10_v3	1189590 - 1190925	PF3D7_1029100	conserved Plasmodium protein, unknown function	-1.62457	-1.25374	0.370821
Pf3D7_13_v3	2674589 - 2676089	PF3D7_1366900	conserved protein, unknown function	-2.32858	-1.95816	0.370422
Pf3D7_07_v3	1237445 - 1238945	PF3D7_0729100	conserved Plasmodium protein, unknown function	-1.26406	-0.893672	0.370383
Pf3D7_10_v3	1195017 - 1196176	PF3D7_1029200	WD repeat-containing protein, putative	-1.90148	-1.53122	0.370254
Pf3D7_13_v3	371259 - 372759	PF3D7_1308300	40S ribosomal protein S27	-1.97025	-2.3404	-0.370142
Pf3D7_11_v3	628932 - 630432	PF3D7_1116600	dolichyl-diphosphooligosaccharide--protein glycosyltransferase subunit STT3, putative	-1.6384	-1.26841	0.369984
Pf3D7_10_v3	952079 - 953579	PF3D7_1022700	phospholipid scramblase, putative	-1.82449	-1.45465	0.369835
Pf3D7_06_v3	73913 - 75413	PF3D7_0601800	H/ACA snoRNA	-1.31716	-0.947331	0.369833
Pf3D7_10_v3	297566 - 298860	PF3D7_1007500	conserved Plasmodium protein, unknown function	-1.9077	-1.53812	0.369579
Pf3D7_11_v3	1496144 - 1497633	PF3D7_1138100	ubiquitin-related modifier 1, putative	-2.24374	-1.87418	0.369559
Pf3D7_06_v3	1215505 - 1217005	PF3D7_0629500	amino acid transporter AAT1	-1.95195	-1.58251	0.369439
Pf3D7_14_v3	1473938 - 1475438	PF3D7_1436200	conserved Plasmodium protein, unknown function	-1.37473	-1.00538	0.369359
Pf3D7_14_v3	483437 - 484937	PF3D7_1412100	mini-chromosome maintenance complex-binding protein, putative	-2.07064	-1.70141	0.369225
Pf3D7_14_v3	1175769 - 1177269	PF3D7_1429900	ADP-dependent DNA helicase RecQ	-1.73295	-2.10202	-0.36907
Pf3D7_13_v3	2194448 - 2195948	PF3D7_1355300	histone-lysine N-methyltransferase, putative	-2.04106	-1.67211	0.368952
Pf3D7_13_v3	2716852 - 2718352	PF3D7_1368300	conserved Plasmodium protein, unknown function	-2.38175	-2.01291	0.368839
Pf3D7_08_v3	1283762 - 1285077	PF3D7_0830200	28S ribosomal RNA	-1.29934	-1.66815	-0.368818
Pf3D7_12_v3	1531348 - 1532747	PF3D7_1236800	protein-S-isoprenylcysteine O-methyltransferase, putative	-1.67002	-1.30128	0.368738
Pf3D7_13_v3	1206700 - 1208200	PF3D7_1328500	alpha/beta-hydrolase, putative	-1.63499	-2.00372	-0.368733
Pf3D7_12_v3	966991 - 968491	PF3D7_1223600	conserved Plasmodium protein, unknown function	-1.94151	-1.57279	0.368715
Pf3D7_13_v3	2403544 - 2405044	PF3D7_1360000	ATP synthase-associated protein, putative	-1.66975	-1.30141	0.368333
Pf3D7_01_v3	183722 - 185222	PF3D7_0104200	StAR-related lipid transfer protein	-1.47587	-1.844	-0.368127
Pf3D7_10_v3	732356 - 733856	PF3D7_1018300	peptidase, putative	-2.55204	-2.18419	0.367855
Pf3D7_12_v3	1255689 - 1257189	PF3D7_1230600	sun-family protein, putative	-2.17899	-1.81117	0.367811
Pf3D7_05_v3	1100202 - 1101702	PF3D7_0526600	conserved Plasmodium protein, unknown function	-1.61943	-1.25179	0.367637
Pf3D7_13_v3	457960 - 459460	PF3D7_1310400	conserved Plasmodium protein, unknown function	-1.88951	-1.52189	0.367618
Pf3D7_13_v3	2779353 - 2780853	PF3D7_1369800	tRNA Arginine	-1.95888	-1.59127	0.367609
Pf3D7_06_v3	1117037 - 1118537	PF3D7_0627800	acetyl-CoA synthetase, putative	-2.39174	-2.75911	-0.367379
Pf3D7_03_v3	738382 - 739426	PF3D7_0317800	26S proteasome non-ATPase regulatory subunit 9, putative	-1.5074	-1.14014	0.367263
Pf3D7_13_v3	2686560 - 2688060	PF3D7_1367400	conserved Plasmodium protein, unknown function	-2.12382	-1.75725	0.366571
Pf3D7_13_v3	1524561 - 1526061	PF3D7_1337700	conserved Plasmodium protein, unknown function	-1.39143	-1.02494	0.366488
Pf3D7_12_v3	402528 - 403849	PF3D7_1208700	conserved protein, unknown function	-1.61338	-1.2469	0.36648
Pf3D7_14_v3	1258471 - 1259971	PF3D7_1432000	syntaxin, Qa-SNARE family	-1.85707	-1.49066	0.366409
Pf3D7_13_v3	516826 - 518105	PF3D7_1312100	GYF domain-containing protein, putative	-2.32767	-2.69398	-0.366309
Pf3D7_04_v3	218086 - 219586	PF3D7_0403900	SET domain protein, putative	-1.35745	-0.991597	0.365849
Pf3D7_13_v3	2197478 - 2198978	PF3D7_1355400	tRNA Threonine	-1.93602	-2.30171	-0.365689
Pf3D7_11_v3	1292855 - 1294355	PF3D7_1133400	apical membrane antigen 1	-1.33453	-0.968874	0.365658
Pf3D7_03_v3	673457 - 674957	PF3D7_0316700	protein YOP1, putative	-1.79825	-1.43289	0.365356
Pf3D7_08_v3	574985 - 576485	PF3D7_0811400	conserved protein, unknown function	-2.0681	-1.7032	0.364899
Pf3D7_09_v3	539372 - 540872	PF3D7_0911900	falstatin	-1.85834	-2.22298	-0.36464
Pf3D7_12_v3	922526 - 924026	PF3D7_1222900	conserved Plasmodium protein, unknown function	-1.51558	-1.15097	0.364611
Pf3D7_07_v3	710408 - 711908	PF3D7_0716100	protein SDA1, putative	-2.01792	-1.65334	0.364575
Pf3D7_03_v3	787452 - 788952	PF3D7_0318700	conserved Plasmodium protein, unknown function	-1.43217	-1.06781	0.364357
Pf3D7_02_v3	83665 - 85165	PF3D7_0201700	DnaJ protein, putative	-1.6325	-1.26817	0.364329
Pf3D7_03_v3	585554 - 587054	PF3D7_0314600	conserved protein, unknown function	-1.89492	-1.5311	0.363818
Pf3D7_02_v3	923148 - 924648	PF3D7_0223500	erythrocyte membrane protein 1, PfEMP1	3.40916	3.04553	-0.363639
Pf3D7_06_v3	261445 - 262824	PF3D7_0606200	ubiquitin-conjugating enzyme E2 PEX4, putative	-1.50514	-1.14153	0.363618
Pf3D7_10_v3	1360809 - 1362147	PF3D7_1034000	Sec1 family protein, putative	-1.99884	-2.36226	-0.363422
Pf3D7_05_v3	429853 - 431353	PF3D7_0510100	conserved protein, unknown function	-1.99608	-2.35949	-0.363417
Pf3D7_03_v3	371631 - 373131	PF3D7_0308600	pre-mRNA-processing factor 19, putative	-1.62138	-1.25797	0.363411
Pf3D7_09_v3	874958 - 876101	PF3D7_0921500	conserved Plasmodium protein, unknown function	-1.64043	-1.27717	0.363256
Pf3D7_10_v3	390665 - 392165	PF3D7_1009700	tubulin--tyrosine ligase, putative	-1.47806	-1.84129	-0.363226
Pf3D7_14_v3	439540 - 441040	PF3D7_1411000	conserved Plasmodium protein, unknown function	-1.8261	-1.46308	0.363025
Pf3D7_05_v3	874070 - 875570	PF3D7_0521300	zinc finger protein, putative	-2.0971	-1.73424	0.362863
Pf3D7_05_v3	1161053 - 1162553	PF3D7_0528100	AP-1 complex subunit beta, putative	-1.8902	-1.52748	0.362724
Pf3D7_11_v3	1599132 - 1600632	PF3D7_1140100	V-type proton ATPase subunit F, putative	-1.70785	-1.34562	0.362239
Pf3D7_14_v3	2004956 - 2006456	PF3D7_1449000	gamete egress and sporozoite traversal protein, putative	-1.63022	-1.99216	-0.36194
Pf3D7_07_v3	901138 - 902048	PF3D7_0720900	tetratricopeptide repeat protein, putative	-1.31396	-0.952167	0.361795
Pf3D7_08_v3	820333 - 821833	PF3D7_0818000	U4/U6.U5 small nuclear ribonucleoprotein, putative	-2.16909	-1.80759	0.361506
Pf3D7_03_v3	794576 - 796076	PF3D7_0319000	P-type ATPase, putative	-1.68843	-2.04968	-0.361241
Pf3D7_07_v3	1371062 - 1372562	PF3D7_0731700	Plasmodium exported protein (hyp9), unknown function	-1.54908	-1.18804	0.361035
Pf3D7_13_v3	1788369 - 1789423	PF3D7_1344500	U6 snRNA phosphodiesterase, putative	-1.22763	-0.866765	0.360861
Pf3D7_14_v3	1183909 - 1185409	PF3D7_1430100	serine/threonine protein phosphatase 2A activator	-1.81435	-1.45378	0.360566
Pf3D7_13_v3	1368216 - 1369716	PF3D7_1333300	transmembrane emp24 domain-containing protein, putative	-2.1951	-1.83474	0.360366
Pf3D7_11_v3	961155 - 962655	PF3D7_1124300	conserved protein, unknown function	-1.76553	-1.4055	0.360033
Pf3D7_03_v3	610719 - 611833	PF3D7_0315000	zinc finger protein, putative	-1.62434	-1.26433	0.360002
Pf3D7_11_v3	361903 - 362920	PF3D7_1108300	pterin-4a-carbinolamine dehydratase	-2.1794	-1.81942	0.359976
Pf3D7_14_v3	678272 - 679772	PF3D7_1416600	conserved Plasmodium protein, unknown function	-1.30541	-1.66529	-0.359877
Pf3D7_02_v3	461018 - 462518	PF3D7_0211400	beta-ketoacyl-ACP synthase III	-1.29134	-0.931534	0.359807
Pf3D7_13_v3	2316001 - 2317501	PF3D7_1358400	conserved Plasmodium protein, unknown function	-1.93636	-1.5768	0.359568
Pf3D7_08_v3	1192425 - 1193845	PF3D7_0827600	conserved Plasmodium protein, unknown function	-1.70655	-2.06606	-0.359504
Pf3D7_07_v3	804239 - 805739	PF3D7_0718100	exported serine/threonine protein kinase	-1.95948	-2.31882	-0.359344
Pf3D7_14_v3	399417 - 400917	PF3D7_1410200	CTP synthase	-1.907	-1.54765	0.359344
Pf3D7_04_v3	270634 - 272134	PF3D7_0405000	ATP-dependent RNA helicase DDX51, putative	-1.95282	-1.59399	0.358821
Pf3D7_13_v3	601982 - 603482	PF3D7_1314000	conserved protein, unknown function	-2.06051	-1.70191	0.358596
Pf3D7_12_v3	816205 - 817408	PF3D7_1220400	debranching enzyme-associated ribonuclease, putative	-1.794	-1.43583	0.358168
Pf3D7_13_v3	1830841 - 1832341	PF3D7_1345800	conserved Plasmodium protein, unknown function	-1.70646	-1.34839	0.358072
Pf3D7_09_v3	1412839 - 1414339	PF3D7_0935800	cytoadherence linked asexual protein 9	-1.76256	-1.40457	0.35799
Pf3D7_10_v3	594307 - 595807	PF3D7_1014700	prohibitin 2, putative	-1.74731	-1.38938	0.357937
Pf3D7_13_v3	341388 - 342888	PF3D7_1307600	DNA-directed RNA polymerase subunit alpha, putative	-1.48564	-1.12782	0.357822
Pf3D7_13_v3	2157042 - 2158127	PF3D7_1354000	conserved Plasmodium protein, unknown function	-1.78697	-2.14454	-0.35757
Pf3D7_12_v3	1870918 - 1872418	PF3D7_1244700	conserved protein, unknown function	-1.36562	-1.00863	0.356986
Pf3D7_01_v3	296932 - 297861	PF3D7_0107200	CCR4 domain-containing protein 3, putative	-1.5927	-1.23572	0.356976
Pf3D7_04_v3	181869 - 183369	PF3D7_0403400	conserved Plasmodium protein, unknown function	-1.88986	-1.53306	0.356801
Pf3D7_12_v3	1198714 - 1200214	PF3D7_1229100	multidrug resistance-associated protein 2	-1.24496	-0.888342	0.356615
Pf3D7_13_v3	1051750 - 1053250	PF3D7_1325400	conserved Plasmodium protein, unknown function	-1.5354	-1.89184	-0.356448
Pf3D7_11_v3	296980 - 298322	PF3D7_1107200	conserved protein, unknown function	-1.78311	-1.42704	0.35607
Pf3D7_13_v3	1489762 - 1491262	PF3D7_1336900	tryptophan--tRNA ligase	-1.95617	-1.60019	0.355979
Pf3D7_11_v3	1057554 - 1059054	PF3D7_1127000	protein phosphatase, putative	-1.65597	-2.01181	-0.355836
Pf3D7_11_v3	980944 - 982444	PF3D7_1124900	60S ribosomal protein L35, putative	-1.94449	-2.30028	-0.355795
Pf3D7_13_v3	274700 - 276200	PF3D7_1305600	site-2 protease S2P, putative	-1.50507	-1.14961	0.355454
Pf3D7_07_v3	754762 - 756262	PF3D7_0717500	calcium-dependent protein kinase 4	-1.70013	-1.3448	0.355326
Pf3D7_13_v3	1331298 - 1332798	PF3D7_1332200	conserved protein, unknown function	-2.08365	-1.72835	0.355304
Pf3D7_10_v3	671353 - 672853	PF3D7_1016700	Plasmodium exported protein (PHISTc), unknown function	-1.84848	-1.49321	0.355262
Pf3D7_14_v3	2869357 - 2870568	PF3D7_1470100	conserved Plasmodium protein, unknown function	-2.01813	-1.66299	0.355141
Pf3D7_13_v3	968298 - 969798	PF3D7_1323200	V-type proton ATPase subunit G, putative	-1.87627	-2.23119	-0.354914
Pf3D7_14_v3	132101 - 133053	PF3D7_1403600	selenoprotein	-1.50631	-1.15148	0.354829
Pf3D7_13_v3	486510 - 488010	PF3D7_1311400	AP-1 complex subunit mu-1	-2.04597	-1.69126	0.354715
Pf3D7_09_v3	574678 - 576178	PF3D7_0913200	elongation factor 1-beta	-2.12939	-2.48409	-0.354698
Pf3D7_13_v3	2735643 - 2737143	PF3D7_1368800	DNA repair endonuclease XPF, putative	-1.81282	-1.45819	0.354629
Pf3D7_05_v3	626482 - 627797	PF3D7_0515200	conserved Plasmodium protein, unknown function	-1.84084	-1.48626	0.354586
Pf3D7_03_v3	129735 - 131235	PF3D7_0302300	erythrocyte membrane protein 1 (PfEMP1), pseudogene	3.31726	2.96271	-0.354548
Pf3D7_10_v3	1334221 - 1335721	PF3D7_1033200	early transcribed membrane protein 10.2	-1.87877	-2.23325	-0.354478
Pf3D7_05_v3	787598 - 789098	PF3D7_0519000	histone RNA hairpin-binding protein, putative	-1.62193	-1.26752	0.354412
Pf3D7_09_v3	887558 - 889058	PF3D7_0921900	conserved Plasmodium protein, unknown function	-1.89544	-1.54122	0.354222
Pf3D7_01_v3	348169 - 349669	PF3D7_0108500	conserved Plasmodium protein, unknown function	-2.15215	-1.79794	0.354214
Pf3D7_02_v3	311655 - 313155	PF3D7_0207700	serine repeat antigen 4	-1.71037	-1.35632	0.354047
Pf3D7_02_v3	116224 - 117724	PF3D7_0202300	Plasmodium exported protein (hyp11), unknown function	-1.74783	-1.39379	0.354044
Pf3D7_09_v3	760270 - 761710	PF3D7_0918500	telomerase RNA	-1.76949	-1.41549	0.354001
Pf3D7_05_v3	312198 - 313698	PF3D7_0507600	protein CAF40, putative	-2.65466	-3.00816	-0.353504
Pf3D7_09_v3	569874 - 571029	PF3D7_0913000	conserved protein, unknown function	-1.69929	-1.34607	0.353211
Pf3D7_10_v3	1552672 - 1554172	PF3D7_1038600	Plasmodium exported protein, unknown function	-1.29302	-0.940022	0.353002
Pf3D7_07_v3	732996 - 734496	PF3D7_0716800	eukaryotic translation initiation factor 3 subunit I, putative	-2.04263	-1.68986	0.352768
Pf3D7_05_v3	939248 - 940748	PF3D7_0522600	inner membrane complex protein	-1.66561	-1.31296	0.352646
Pf3D7_06_v3	850364 - 851376	PF3D7_0620300	conserved Plasmodium protein, unknown function	-1.37567	-1.02317	0.352504
Pf3D7_11_v3	800958 - 801943	PF3D7_1121200	conserved protein, unknown function	-1.44276	-1.79516	-0.352396
Pf3D7_12_v3	1202581 - 1204081	PF3D7_1229200	unspecified product	-1.63474	-1.2826	0.352142
Pf3D7_04_v3	540698 - 541809	PF3D7_0412100	30S ribosomal protein S12, mitochondrial, putative	-1.39799	-1.04591	0.352071
Pf3D7_08_v3	1352455 - 1353955	PF3D7_0831500	Plasmodium exported protein (PHIST), unknown function	-1.64316	-1.29113	0.352034
Pf3D7_05_v3	398497 - 399997	PF3D7_0509400	RNA polymerase I	-2.32749	-1.97546	0.352029
Pf3D7_10_v3	1594777 - 1596277	PF3D7_1039800	exported protein family 3	2.31291	1.96093	-0.351979
Pf3D7_11_v3	1712173 - 1713580	PF3D7_1142800	ATP synthase-associated protein, putative	-2.05986	-1.70799	0.35187
Pf3D7_12_v3	400747 - 402247	PF3D7_1208500	conserved Plasmodium protein, unknown function	-1.63434	-1.28263	0.351708
Pf3D7_06_v3	500640 - 502140	PF3D7_0611800	conserved Plasmodium protein, unknown function	-1.41535	-1.06378	0.351572
Pf3D7_14_v3	600180 - 601680	PF3D7_1414800	small nuclear ribonucleoprotein-associated protein B, putative	-2.02609	-2.3776	-0.351511
Pf3D7_10_v3	1555202 - 1556702	PF3D7_1038700	Plasmodium exported protein, unknown function	-1.65398	-1.30249	0.35149
Pf3D7_13_v3	1042588 - 1044088	PF3D7_1325000	U6 snRNA-associated Sm-like protein LSm6, putative	-2.00387	-1.65257	0.351302
Pf3D7_11_v3	116073 - 117573	PF3D7_1102400	phosphopantothenate--cysteine ligase, putative	-1.63385	-1.98478	-0.350934
Pf3D7_02_v3	643817 - 645317	PF3D7_0215600	conserved Plasmodium protein, unknown function	-1.83399	-2.18473	-0.350735
Pf3D7_12_v3	1402219 - 1403638	PF3D7_1233700	homocysteine S-methyltransferase, putative	-1.78484	-1.43435	0.350494
Pf3D7_09_v3	139976 - 141476	PF3D7_0903300	conserved protein, unknown function	-1.52121	-1.87143	-0.350218
Pf3D7_12_v3	112786 - 114286	PF3D7_1202100	SRAP domain-containing protein, putative	-2.04151	-1.69148	0.350036
Pf3D7_13_v3	840465 - 841669	PF3D7_1320300	conserved protein, unknown function	-1.88631	-2.23631	-0.349997
Pf3D7_07_v3	899052 - 900250	PF3D7_0720800	Ham1-like protein, putative	-2.02314	-1.67336	0.349781
Pf3D7_08_v3	511928 - 513428	PF3D7_0809900	JmjC domain-containing protein, putative	-1.77565	-1.42595	0.349699
Pf3D7_11_v3	1694506 - 1696006	PF3D7_1142300	conserved Plasmodium membrane protein, unknown function	-1.69252	-1.34296	0.34956
Pf3D7_13_v3	1403951 - 1405451	PF3D7_1334400	MSP7-like protein	-1.84275	-1.49324	0.349511
Pf3D7_06_v3	838533 - 840033	PF3D7_0619800	conserved Plasmodium membrane protein, unknown function	-1.8796	-2.22898	-0.349381
Pf3D7_09_v3	167492 - 168992	PF3D7_0903600	conserved protein, unknown function, unspecified product	-1.1068	-0.757488	0.349314
Pf3D7_08_v3	731687 - 733187	PF3D7_0815600	eukaryotic translation initiation factor 3 subunit G, putative	-2.29377	-1.94459	0.349177
Pf3D7_14_v3	658538 - 660038	PF3D7_1416300	N-acyl-phosphatidylethanolamine-hydrolyzing phospholipase D, putative	-1.49754	-1.14845	0.349082
Pf3D7_09_v3	693070 - 694570	PF3D7_0916500	ubiquitin fusion degradation protein 1	-1.80153	-1.4529	0.34863
Pf3D7_02_v3	618929 - 620429	PF3D7_0215000	acyl-CoA synthetase	-1.68102	-1.33246	0.348556
Pf3D7_02_v3	398245 - 399745	PF3D7_0209600	transporter, putative	-1.54799	-1.19946	0.348534
Pf3D7_07_v3	762377 - 763877	PF3D7_0717600	conserved Plasmodium protein, unknown function	-1.20806	-0.859648	0.348416
Pf3D7_02_v3	244357 - 245857	PF3D7_0206100	cysteine desulfuration protein SufE	-1.63061	-1.28225	0.348359
Pf3D7_02_v3	270620 - 272093	PF3D7_0206700	adenylosuccinate lyase	-1.84406	-1.49576	0.348298
Pf3D7_12_v3	1874787 - 1876287	PF3D7_1244800	translation machinery-associated protein 46, putative	-1.81576	-1.46748	0.348277
Pf3D7_04_v3	709583 - 711083	PF3D7_0416200	conserved protein, unknown function	-1.80997	-1.46177	0.348205
Pf3D7_14_v3	2841410 - 2842910	PF3D7_1469300	pre-rRNA-processing protein PNO1, putative	-1.86084	-2.20883	-0.347985
Pf3D7_07_v3	1251846 - 1253346	PF3D7_0729400	ribosome biogenesis protein BRX1, putative	-1.7739	-1.42594	0.347957
Pf3D7_12_v3	347273 - 348773	PF3D7_1207500	RNA-binding protein, putative	-1.97951	-1.63159	0.347919
Pf3D7_14_v3	2077487 - 2078987	PF3D7_1450700	conserved Plasmodium protein, unknown function	-1.69475	-2.04239	-0.347633
Pf3D7_06_v3	42718 - 44218	PF3D7_0601000	exported protein family 4	2.03271	1.6851	-0.347616
Pf3D7_01_v3	386633 - 387207	PF3D7_0109950	conserved protein, unknown function	-1.18474	-1.5323	-0.347552
Pf3D7_13_v3	1048859 - 1050359	PF3D7_1325200	lactate dehydrogenase, putative	-1.53535	-1.88291	-0.347551
Pf3D7_12_v3	1469712 - 1471212	PF3D7_1235300	CCR4-NOT transcription complex subunit 4, putative	-1.81074	-1.4632	0.347539
Pf3D7_12_v3	874440 - 875940	PF3D7_1221900	conserved Plasmodium membrane protein, unknown function	-1.96289	-1.61541	0.347474
Pf3D7_12_v3	235146 - 236646	PF3D7_1205400	kelch domain-containing protein, putative	-1.8211	-1.4737	0.347403
Pf3D7_14_v3	1206417 - 1207897	PF3D7_1430600	endonuclease/exonuclease/phosphatase family protein, putative	-1.54995	-1.20256	0.347392
Pf3D7_14_v3	1617818 - 1619318	PF3D7_1439800	vesicle-associated membrane protein, putative	-1.84416	-2.19151	-0.347347
Pf3D7_10_v3	124938 - 126438	PF3D7_1002600	conserved Plasmodium protein, unknown function	-1.64932	-1.30197	0.347342
Pf3D7_08_v3	1163654 - 1165154	PF3D7_0826900	conserved Plasmodium protein, unknown function	-1.83133	-1.484	0.34733
Pf3D7_06_v3	716049 - 717549	PF3D7_0617200	conserved protein, unknown function	-1.59432	-1.24707	0.347249
Pf3D7_10_v3	559537 - 561037	PF3D7_1014200	male gamete fusion factor HAP2, putative	-1.92622	-2.27313	-0.346908
Pf3D7_12_v3	1147110 - 1148610	PF3D7_1228300	NIMA related kinase 1	-1.6239	-1.97063	-0.346728
Pf3D7_03_v3	558184 - 559332	PF3D7_0313700	conserved Plasmodium protein, unknown function, unspecified product	-1.59091	-1.24441	0.346497
Pf3D7_14_v3	388591 - 390091	PF3D7_1409900	cytidine diphosphate-diacylglycerol synthase	-1.80261	-1.45613	0.346477
Pf3D7_14_v3	2971292 - 2972792	PF3D7_1472800	HSP20-like chaperone, putative	-1.9006	-1.55412	0.346476
Pf3D7_11_v3	1981353 - 1982853	PF3D7_1149300	serine/threonine protein kinase, FIKK family	-1.2487	-0.902236	0.346468
Pf3D7_10_v3	834291 - 835791	PF3D7_1020700	N-acetyltransferase, GNAT family, putative	-2.26895	-1.92263	0.346316
Pf3D7_12_v3	172137 - 173435	PF3D7_1203200	signal recognition particle subunit SRP14	-1.74514	-1.39925	0.345888
Pf3D7_12_v3	1381878 - 1383378	PF3D7_1233400	conserved Plasmodium membrane protein, unknown function	-1.78393	-1.43888	0.345041
Pf3D7_14_v3	2632178 - 2633678	PF3D7_1464900	ATP-dependent zinc metalloprotease FTSH, putative	-2.05917	-1.71432	0.344845
Pf3D7_05_v3	54840 - 56340	PF3D7_0501000	Plasmodium exported protein, unknown function	-1.67347	-1.32866	0.344812
Pf3D7_08_v3	666595 - 668095	PF3D7_0813500	PUB domain-containing protein, putative	-1.2497	-1.59438	-0.344674
Pf3D7_14_v3	2589282 - 2590782	PF3D7_1463900	EF-hand calcium-binding domain-containing protein, putative	-1.78294	-1.4383	0.344639
Pf3D7_13_v3	628175 - 629675	PF3D7_1314700	pinin/SDK/MemA domain-containing protein, putative	-1.6002	-1.25558	0.344622
Pf3D7_10_v3	541695 - 542858	PF3D7_1013800	conserved Plasmodium protein, unknown function	-2.087	-1.74239	0.344606
Pf3D7_13_v3	2608051 - 2609197	PF3D7_1365000	conserved Plasmodium protein, unknown function	-1.81266	-1.46816	0.344499
Pf3D7_14_v3	1570038 - 1571538	PF3D7_1438800	OST-HTH associated domain protein, putative	-1.75803	-2.1024	-0.344376
Pf3D7_07_v3	940775 - 942275	PF3D7_0722000	conserved Plasmodium protein, unknown function	-2.04602	-1.70186	0.344161
Pf3D7_12_v3	432380 - 433880	PF3D7_1209300	telomere repeat-binding zinc finger protein	-2.20192	-1.85802	0.343897
Pf3D7_05_v3	1292410 - 1292909	PF3D7_0532000	28S ribosomal RNA	-0.923775	-1.2676	-0.34382
Pf3D7_12_v3	1586966 - 1588466	PF3D7_1238200	conserved Plasmodium protein, unknown function	-1.41995	-1.07613	0.343819
Pf3D7_06_v3	698251 - 699751	PF3D7_0616900	conserved Plasmodium protein, unknown function	-1.76586	-1.42233	0.343534
Pf3D7_08_v3	1393492 - 1394902	PF3D7_0832250	Plasmodium exported protein, unknown function, pseudogene	3.02622	2.68271	-0.343516
Pf3D7_04_v3	276324 - 277824	PF3D7_0405100	protein transport protein Sec24B, putative	-2.47348	-2.13031	0.343171
Pf3D7_07_v3	1032577 - 1034077	PF3D7_0724600	protein kinase, putative	-1.873	-1.5301	0.342898
Pf3D7_11_v3	456995 - 458435	PF3D7_1111900	Josephin domain-containing protein, putative	-1.43239	-1.08985	0.342544
Pf3D7_09_v3	1142388 - 1143683	PF3D7_0928300	conserved Plasmodium protein, unknown function	-1.51474	-1.17226	0.342479
Pf3D7_06_v3	91505 - 93005	PF3D7_0602100	ATP-dependent RNA helicase, putative	-1.87183	-1.52939	0.342439
Pf3D7_07_v3	795137 - 796512	PF3D7_0718000	dynein heavy chain, putative	-1.98825	-2.33062	-0.342369
Pf3D7_10_v3	1478345 - 1479845	PF3D7_1037300	ADP/ATP transporter on adenylate translocase	-1.85932	-1.51742	0.3419
Pf3D7_12_v3	270714 - 272214	PF3D7_1206000	shewanella-like protein phosphatase 2	-1.80077	-1.45914	0.34163
Pf3D7_06_v3	138192 - 139692	PF3D7_0603500	cation/H+ antiporter	-1.78033	-1.43888	0.341448
Pf3D7_11_v3	841950 - 842989	PF3D7_1122100	GPI transamidase component GPI16, putative	-1.46887	-1.12759	0.341279
Pf3D7_13_v3	2741584 - 2743084	PF3D7_1369000	glycosylphosphatidylinositol anchor attachment 1 protein, putative	-1.66217	-1.32092	0.341254
Pf3D7_06_v3	303637 - 305137	PF3D7_0607300	uroporphyrinogen III decarboxylase	-1.40177	-1.06057	0.341194
Pf3D7_06_v3	347508 - 348509	PF3D7_0608310	sorting assembly machinery 50 kDa subunit, putative	-1.91091	-1.56993	0.340975
Pf3D7_14_v3	292470 - 293970	PF3D7_1408000	plasmepsin II	-2.23695	-1.89599	0.340965
Pf3D7_08_v3	944145 - 945645	PF3D7_0820900	conserved Plasmodium protein, unknown function	-1.89244	-1.5515	0.34094
Pf3D7_13_v3	826047 - 827547	PF3D7_1319900	conserved Plasmodium protein, unknown function	-1.69292	-1.35199	0.340933
Pf3D7_12_v3	960469 - 961969	PF3D7_1223500	conserved Plasmodium protein, unknown function	-1.82041	-1.48012	0.340295
Pf3D7_06_v3	519048 - 520548	PF3D7_0612200	leucine-rich repeat protein	-1.63248	-1.97271	-0.340228
Pf3D7_14_v3	3130103 - 3131603	PF3D7_1476100	early transcribed membrane protein 14.2	-1.18537	-0.845178	0.340196
Pf3D7_14_v3	2931548 - 2932522	PF3D7_1471800	conserved Plasmodium protein, unknown function	-1.63018	-1.97027	-0.340093
Pf3D7_13_v3	161160 - 162660	PF3D7_1303200	SNARE protein, putative	-1.58847	-1.24872	0.339745
Pf3D7_09_v3	135087 - 136587	PF3D7_0903200	ras-related protein RAB7	-2.04182	-2.38149	-0.339665
Pf3D7_13_v3	157395 - 158643	PF3D7_1303000	ATP synthase-associated protein, putative	-1.91797	-1.57843	0.339536
Pf3D7_07_v3	880363 - 881863	PF3D7_0720300	conserved Plasmodium protein, unknown function	-1.43004	-1.09064	0.3394
Pf3D7_08_v3	401594 - 403094	PF3D7_0807900	tyrosine--tRNA ligase	-2.22228	-2.56164	-0.339358
Pf3D7_05_v3	848267 - 849767	PF3D7_0520700	CDC73 domain-containing protein, putative	-2.03729	-1.69806	0.339222
Pf3D7_08_v3	289901 - 291401	PF3D7_0805200	gamete release protein, putative	-1.34144	-1.68064	-0.339202
Pf3D7_14_v3	278175 - 279675	PF3D7_1407700	conserved protein, unknown function	-1.48264	-1.82162	-0.338979
Pf3D7_10_v3	202344 - 203844	PF3D7_1004300	E3 ubiquitin-protein ligase, putative	-1.72081	-2.05977	-0.338958
Pf3D7_12_v3	1909962 - 1911462	PF3D7_1245900	ankyrin-repeat protein, putative	-1.7015	-2.04041	-0.33891
Pf3D7_01_v3	392066 - 393103	PF3D7_0110200	FAD-linked sulfhydryl oxidase ERV1, putative	-1.76163	-1.42289	0.338744
Pf3D7_12_v3	1157558 - 1159053	PF3D7_1228500	RNA pseudouridylate synthase, putative	-1.65597	-1.31723	0.338741
Pf3D7_13_v3	1880901 - 1882401	PF3D7_1346900	conserved Plasmodium protein, unknown function	-1.93566	-1.59722	0.338437
Pf3D7_09_v3	196866 - 198366	PF3D7_0904200	PH domain-containing protein, putative	-1.36452	-1.02629	0.338226
Pf3D7_05_v3	609088 - 610588	PF3D7_0514700	MORN repeat protein, putative	-1.7634	-1.42518	0.338223
Pf3D7_12_v3	1758699 - 1760199	PF3D7_1241300	ribosome-binding factor A, putative	-1.47059	-1.13287	0.337717
Pf3D7_08_v3	674916 - 676389	PF3D7_0813700	ABC transporter F family member 1	-1.7302	-1.39253	0.337671
Pf3D7_14_v3	2844202 - 2845702	PF3D7_1469400	nucleoside transporter 3, putative	-1.47412	-1.1366	0.337516
Pf3D7_01_v3	226785 - 228285	PF3D7_0105400	conserved Plasmodium protein, unknown function	-1.63185	-1.29442	0.337426
Pf3D7_06_v3	643051 - 644551	PF3D7_0615500	cdc2-related protein kinase 5	-1.66219	-1.32478	0.337409
Pf3D7_11_v3	1235891 - 1237391	PF3D7_1131900	conserved Plasmodium protein, unknown function	-1.85359	-1.51619	0.337395
Pf3D7_06_v3	623821 - 625321	PF3D7_0615100	enoyl-acyl carrier reductase	-1.57011	-1.9075	-0.337386
Pf3D7_11_v3	735068 - 736568	PF3D7_1119500	AP-4 complex subunit mu, putative	-1.42018	-1.75735	-0.337165
Pf3D7_02_v3	850051 - 851551	PF3D7_0221100	Plasmodium exported protein, unknown function, pseudogene	2.07449	1.73747	-0.337016
Pf3D7_07_v3	617250 - 618432	PF3D7_0713600	mitochondrial ribosomal protein S5 precursor, putative	-1.77304	-1.43609	0.336949
Pf3D7_08_v3	832184 - 833684	PF3D7_0818300	dynactin subunit 6, putative	-1.8795	-1.54257	0.33693
Pf3D7_14_v3	1537969 - 1539469	PF3D7_1438000	eukaryotic translation initiation factor eIF2A, putative	-2.24381	-1.9071	0.336706
Pf3D7_11_v3	1642892 - 1644392	PF3D7_1140900	conserved Plasmodium protein, unknown function	-1.86817	-1.53151	0.33666
Pf3D7_05_v3	881375 - 882875	PF3D7_0521700	ATP-dependent RNA helicase DDX1, putative	-1.51568	-1.17926	0.336424
Pf3D7_05_v3	329215 - 330715	PF3D7_0508000	6-cysteine protein	-1.55946	-1.22309	0.336366
Pf3D7_07_v3	957517 - 958884	PF3D7_0722500	pre-mRNA-splicing factor CWC15, putative	-2.07899	-2.4153	-0.336313
Pf3D7_13_v3	2469971 - 2471471	PF3D7_1361700	cytochrome c oxidase subunit 2, putative	-1.66184	-1.32554	0.336293
Pf3D7_13_v3	2614144 - 2615644	PF3D7_1365300	conserved Plasmodium protein, unknown function	-1.96266	-1.62639	0.336268
Pf3D7_13_v3	2392369 - 2393869	PF3D7_1359800	ADP-ribosylation factor, putative	-1.7264	-1.39014	0.336259
Pf3D7_13_v3	2711218 - 2712718	PF3D7_1368100	26S proteasome regulatory subunit RPN11, putative	-2.11762	-1.78141	0.336218
Pf3D7_13_v3	2582114 - 2583614	PF3D7_1364300	pre-mRNA-splicing factor ATP-dependent RNA helicase PRP16	-2.07674	-1.7407	0.336038
Pf3D7_09_v3	277368 - 278868	PF3D7_0905500	conserved protein, unknown function	-1.69262	-1.35658	0.336035
Pf3D7_10_v3	1289545 - 1291045	PF3D7_1032000	ribosome maturation factor RimM, putative	-1.35868	-1.02268	0.335996
Pf3D7_14_v3	1697513 - 1699013	PF3D7_1441600	acid cluster protein 33 homologue, putative	-1.58415	-1.24831	0.335841
Pf3D7_06_v3	829889 - 831284	PF3D7_0619700	conserved protein, unknown function	-1.77525	-1.43948	0.335764
Pf3D7_06_v3	159955 - 161252	PF3D7_0603800	centrosomal protein CEP76, putative	-1.5298	-1.19412	0.335675
Pf3D7_04_v3	368884 - 370384	PF3D7_0407500	mitochondrial carrier protein, putative	-1.86297	-1.52738	0.335593
Pf3D7_13_v3	958675 - 960164	PF3D7_1322700	conserved Plasmodium protein, unknown function	-1.76447	-2.09984	-0.335368
Pf3D7_11_v3	213824 - 215324	PF3D7_1104900	calcium/calmodulin-dependent protein kinase, putative	-1.86854	-2.20352	-0.334986
Pf3D7_02_v3	216848 - 217880	PF3D7_0205100	conserved Plasmodium protein, unknown function	-1.76703	-1.43221	0.334823
Pf3D7_01_v3	94049 - 95549	PF3D7_0102100	stevor, pseudogene	2.43171	2.09712	-0.334594
Pf3D7_13_v3	2709066 - 2710404	PF3D7_1368000	conserved protein, unknown function	-1.62575	-1.29145	0.334293
Pf3D7_10_v3	818472 - 819828	PF3D7_1020200	conserved Plasmodium protein, unknown function	-1.61699	-1.28313	0.333863
Pf3D7_13_v3	1622218 - 1623718	PF3D7_1340700	ras-related protein Rab-11B	-1.77625	-1.4424	0.333845
Pf3D7_06_v3	982945 - 984445	PF3D7_0624100	conserved protein, unknown function	-2.00091	-1.66712	0.333798
Pf3D7_10_v3	554159 - 555659	PF3D7_1014100	merozoite surface protein MSA180, putative	-1.7817	-1.44799	0.333712
Pf3D7_13_v3	1106874 - 1108374	PF3D7_1326600	conserved Plasmodium protein, unknown function	-1.35867	-1.02508	0.333592
Pf3D7_08_v3	164415 - 165915	PF3D7_0802200	1-cys peroxiredoxin	-1.01669	-0.683111	0.333582
Pf3D7_10_v3	984830 - 985348	PF3D7_1023300	conserved protein, unknown function	-1.41992	-1.08637	0.333546
Pf3D7_13_v3	835562 - 837062	PF3D7_1320200	TBC domain protein, putative	-1.44817	-1.11476	0.333416
Pf3D7_14_v3	3022227 - 3023727	PF3D7_1474100	mitochondrial ribosomal protein L20 precursor, putative	-1.32103	-0.987694	0.333332
Pf3D7_14_v3	2226204 - 2227704	PF3D7_1454200	conserved Plasmodium protein, unknown function	-1.53077	-1.86407	-0.333296
Pf3D7_05_v3	1044461 - 1045961	PF3D7_0525200	structural maintenance of chromosomes protein 6, putative	-1.75054	-1.41752	0.333015
Pf3D7_10_v3	416971 - 417703	PF3D7_1010400	MORN repeat protein, putative	-1.4221	-1.75508	-0.332986
Pf3D7_12_v3	938139 - 939639	PF3D7_1223300	DNA gyrase subunit A	-1.74311	-1.41046	0.332646
Pf3D7_06_v3	872808 - 874308	PF3D7_0621300	mRNA-binding protein PUF3	-2.04744	-1.71483	0.33261
Pf3D7_12_v3	1810789 - 1812289	PF3D7_1243000	syntaxin, Qa-SNARE family	-1.36247	-1.03001	0.332462
Pf3D7_09_v3	1170338 - 1171838	PF3D7_0929300	conserved Plasmodium protein, unknown function	-1.26758	-1.59994	-0.332365
Pf3D7_07_v3	111546 - 112548	PF3D7_0702800	tRNA Tyrosine	-2.17604	-2.50836	-0.332321
Pf3D7_11_v3	454361 - 455667	PF3D7_1111700	conserved Plasmodium protein, unknown function	-1.84871	-2.18083	-0.332115
Pf3D7_09_v3	971547 - 973047	PF3D7_0924000	patatin-like phospholipase, putative	-1.21034	-0.878327	0.332012
Pf3D7_10_v3	1340645 - 1342145	PF3D7_1033500	WD repeat-containing protein 70, putative	-1.98762	-1.65566	0.331955
Pf3D7_03_v3	368924 - 370424	PF3D7_0308500	activator of Hsp90 ATPase, putative	-1.89786	-1.56625	0.33161
Pf3D7_14_v3	2218079 - 2219579	PF3D7_1454000	RNA-binding protein, putative	-2.25122	-1.91964	0.331576
Pf3D7_09_v3	830181 - 831667	PF3D7_0920200	CS domain protein, putative	-1.49165	-1.16014	0.331514
Pf3D7_07_v3	1161320 - 1162708	PF3D7_0727300	DNA (cytosine-5)-methyltransferase	-1.76402	-2.09532	-0.331301
Pf3D7_13_v3	1105336 - 1106836	PF3D7_1326500	conserved Plasmodium protein, unknown function	-1.65003	-1.31873	0.331292
[truncated: 3,587 more rows]
