# Supplementary material for: Expression Patterns of Plasmodium falciparum Clonally Variant Genes at the Onset of a Blood Infection in Malaria-Naive Humans
Source: mBio. 2021 Aug 3;12(4):e01636-21. doi: 10.1128/mBio.01636-21 (PMC8406225; doi:10.1128/mBio.01636-21)
Supplement: DATA SET S5 [file mbio.01636-21-sd005.xls]

## Sheet: Primers used for qPCR analysis
Name	Sequence (5' →3')	Target gene	Reference
GBPH2+429_Fw	GTAGAGTTTTAGCTCAATGCG	gbph2 (PF3D7_1301200)	-
GBPH2+527_Rv	CCAGGCTTTCATTATTTGTCC	gbph2 (PF3D7_1301200)	-
PFMC-2TM_Fw	CATAATGGAGGGATACAATTCA	pfmc-2tm family	-
PFMC2TM_Rv_1	ACAATATATTCGTTAAGGTATTTC	pfmc-2tm family	-
PFMC2TM_Rv_2	ACAATATATTCTTTAAGGCATTTC	pfmc-2tm family	-
PFF1550w_Fw (set 1)	AAACAAAAGGAAGAGATAAG	stevor (PF3D7_0631900)	Lavazec et al., Mol Microbiol. 2007, doi: 10.1111/j.1365-2958.2007.05767.x
PFF1550w_Rv (set 1)	ATCGCTGCTACATATACAGG	stevor (PF3D7_0631900)	Lavazec et al., Mol Microbiol. 2007, doi: 10.1111/j.1365-2958.2007.05767.x
MAL7P1.310_Fw (set 27)	ATCAAATAAAGTACATGATA	stevor (PF3D7_0832600)	Lavazec et al., Mol Microbiol. 2007, doi: 10.1111/j.1365-2958.2007.05767.x
MAL7P1.310_Rv (set 27)	TGGGACAATTGATTAAGCGC	stevor (PF3D7_0832600)	Lavazec et al., Mol Microbiol. 2007, doi: 10.1111/j.1365-2958.2007.05767.x
PF10_0395_ Fw (set 2)	AAACAAAAGGAAGAGATAAG	stevor (PF3D7_1040200)	Lavazec et al., Mol Microbiol. 2007, doi: 10.1111/j.1365-2958.2007.05767.x
PF10_0395_ Rv (set 2)	GCATACTCAGCAAGAGCACC	stevor (PF3D7_1040200)	Lavazec et al., Mol Microbiol. 2007, doi: 10.1111/j.1365-2958.2007.05767.x
PFA0680C_Fw	GTAATAACGAAGAATGTAAAG	pfmc-2tm (PF3D7_0114100)	Lavazec et al., Nucleic Acids Res. 2006, doi: 10.1093/nar/gkl942
PFA0680C_Rv	GCAGGGCCAAGTGCAGAAG	pfmc-2tm (PF3D7_0114100)	Lavazec et al., Nucleic Acids Res. 2006, doi: 10.1093/nar/gkl942
PF07_0073_Fw	AAGTAGCAGGTCATCGTGGTT	seryl tRNA synthetase (PF3D7_0717700)	Salanti et al., Mol Microbiol. 2003, doi: 10.1046/j.1365-2958.2003.03570.x
PF07_0073_Rv	TTCGGCACATTCTTCCATAA	seryl tRNA synthetase (PF3D7_0717700)	Salanti et al., Mol Microbiol. 2003, doi: 10.1046/j.1365-2958.2003.03570.x
PFF0060W_Fw	GTAATAACGAAGAATGTAAAG	pfmc-2tm (PF3D7_0601200)	Lavazec et al., Nucleic Acids Res. 2006, doi: 10.1093/nar/gkl942
PFF0060W_Rv	TGAGCATCACCAAAACTAGC	pfmc-2tm (PF3D7_0601200)	Lavazec et al., Nucleic Acids Res. 2006, doi: 10.1093/nar/gkl942
PF10_0390_Fw	GTAATAACGAAGAATGTAAAG	pfmc-2tm (PF3D7_1039700)	Lavazec et al., Nucleic Acids Res. 2006, doi: 10.1093/nar/gkl942
PF10_0390_Rv	TGAGAAGAAACATGAGTAC	pfmc-2tm (PF3D7_1039700)	Lavazec et al., Nucleic Acids Res. 2006, doi: 10.1093/nar/gkl942
MAL7P1.5_Fw	GTAATAACGAAGAATGTAAAG	pfmc-2tm (PF3D7_0701600)	Lavazec et al., Nucleic Acids Res. 2006, doi: 10.1093/nar/gkl942
MAL7P1.5_Rv	AGGTTGAGAACCTGGAAGC	pfmc-2tm (PF3D7_0701600)	Lavazec et al., Nucleic Acids Res. 2006, doi: 10.1093/nar/gkl942
PF11_0014_Fw	GTAATAACGAAGAATGTAAAG	pfmc-2tm (PF3D7_1100800)	Lavazec et al., Nucleic Acids Res. 2006, doi: 10.1093/nar/gkl942
PF11_0014_Rv	TAAGATATAGAAGATGCTTC	pfmc-2tm (PF3D7_1100800)	Lavazec et al., Nucleic Acids Res. 2006, doi: 10.1093/nar/gkl942
MAL8P1.213_Fw	GTAATAACGAAGAATGTAAAG	pfmc-2tm (PF3D7_0700800)	Lavazec et al., Nucleic Acids Res. 2006, doi: 10.1093/nar/gkl942
MAL8P1.213_Rv	CAATTAAACCCACAACTACAC	pfmc-2tm (PF3D7_0700800)	Lavazec et al., Nucleic Acids Res. 2006, doi: 10.1093/nar/gkl942
PFB0960C_Fw	GTAATAACGAAGAATGTAAAG	pfmc-2tm (PF3D7_0221500)	Lavazec et al., Nucleic Acids Res. 2006, doi: 10.1093/nar/gkl942
PFB0960C_Rv	GCAGATGCGTGAGTAATACC	pfmc-2tm (PF3D7_0221500)	Lavazec et al., Nucleic Acids Res. 2006, doi: 10.1093/nar/gkl942
PFD0065w_Fw	TGTTAAAATCATGTATGTATC	stevor (PF3D7_0401500)	Lavazec et al., Mol Microbiol. 2007, doi: 10.1111/j.1365-2958.2007.05767.x
PFD0065w_Rv	ACAGGTTGCTATACTGGCAG	stevor (PF3D7_0401500)	Lavazec et al., Mol Microbiol. 2007, doi: 10.1111/j.1365-2958.2007.05767.x
MAL13P1.2_Fw	GCTGGTACTGAAGCATATAATGCAAC	rif (PF3D7_1300200)	Wang et al., Int J Parasitol. 2009, doi: 10.1016/j.ijpara.2008.11.014
MAL13P1.2_Rv	GGAAGCAATAATAGCAGTCTGGTAAC	rif (PF3D7_1300200)	Wang et al., Int J Parasitol. 2009, doi: 10.1016/j.ijpara.2008.11.014
PFC1115w_Fw	CTACTGAGAAGGTAACTACTGAACTC	rif (PF3D7_0324800)	Wang et al., Int J Parasitol. 2009, doi: 10.1016/j.ijpara.2008.11.014
PFC1115w_Rv	CAACGATGGAAGCAATAATAGGAG	rif (PF3D7_0324800)	Wang et al., Int J Parasitol. 2009, doi: 10.1016/j.ijpara.2008.11.014
PFD0030c_Fw	GGATTTGGTACGATAGGAGGAACGGC	rif (PF3D7_0400700)	Wang et al., Int J Parasitol. 2009, doi: 10.1016/j.ijpara.2008.11.014
PFD0030c_Rv	ATCACCTGCTTCAATACCCGCAGC	rif (PF3D7_0400700)	Wang et al., Int J Parasitol. 2009, doi: 10.1016/j.ijpara.2008.11.014
PF10_0002_Fw	CCACACTACACACAGATATACAAAG	rif (PF3D7_1000200)	Wang et al., Int J Parasitol. 2009, doi: 10.1016/j.ijpara.2008.11.014
PF10_0002_Rv	CCAATAATCCAATATTCGGTGCAAC	rif (PF3D7_1000200)	Wang et al., Int J Parasitol. 2009, doi: 10.1016/j.ijpara.2008.11.014
PFA0760w_Fw	CACCCTCTTCAGGAGTATTAGCAGG	rif (PF3D7_0115600)	Wang et al., Int J Parasitol. 2009, doi: 10.1016/j.ijpara.2008.11.014
PFA0760w_Rv	TAAGTCTAGTCGCACCCTTAGCAGC	rif (PF3D7_0115600)	Wang et al., Int J Parasitol. 2009, doi: 10.1016/j.ijpara.2008.11.014
